# Supplementary material for: The Salmonella Effector SseK3 Targets Small Rab GTPases
Source: Front Cell Infect Microbiol. 2020 Aug 19;10:419. doi: 10.3389/fcimb.2020.00419 (PMC7466453; doi:10.3389/fcimb.2020.00419)
Supplement: Supplementary file 2 [file Table_1.xlsx]

## Sheet: Modified_peptide_analysis
Supplementary Table 1. Arginine-GlcNAc peptide pull downs from membrane fractions of Salmonella-infected RAW264.7 cells. Peptides observed across triplicate biological infections with ΔsseK123 or ΔsseK12 strains. The ion intensity of peptides observed across replicates are provided in addition to the peptide modification status, data file of the best MS/MS spectra, identification types, mass, ret…
Intensity 1 (Delta 1,2,3 B1)	Intensity 2 (Delta 1,2,3 B2)	Intensity 3 (Delta 1,2,3 B3)	Intensity 4 (Delta 1,2 B1)	Intensity 5 (Delta 1,2 B2)	Intensity 6 (Delta 1,2 B3)	Modifications	Raw file	Reverse	Identification type 1 (Delta 1,2,3 B1)	Identification type 2 (Delta 1,2,3 B2)	Identification type 3 (Delta 1,2,3 B3)	Identification type 4 (Delta 1,2 B1)	Identification type 5 (Delta 1,2 B2)	Identification type 6 (Delta 1,2 B2)	Potential contaminant	Organism	Mass	Mass Fractional Part	Retention time	Calibrated retention time	PEP	Score	Delta score	Intensity	MS/MS Count	MS/MS scan number	negative Log t-test p value	t-test Difference	Average intenstity_detla SSeK123	Average intenstity_detla SSeK12	Sequence	Proteins	Gene Names	Protein Names	Protein group IDs
2256100	604440	4113700	920000	1171500	622870	Acetyl (Protein N-term)	Nsco_Arg_GlcNAc_Ssek3_pulldown_20170415_membrane_delta_SseK1_2_B1		By matching	By matching	By matching	By MS/MS	By matching	By matching			1239.63	0.631997	71.648	71.807	1.0396e-06	88.075	67.298	9688600	1	23066	0.522277	-1.02096	1776840	875607	AAAAAAAAAAGAAGGR	G3UY42;Q8CCS6;G3UX74	Pabpn1	Polyadenylate-binding protein 2	1089
424489	231411	2839800	243664	296161	153336	Acetyl (Protein N-term)	Nsco_Arg_GlcNAc_Ssek3_pulldown_20170415_membrane_delta_SseK1_2_3_B3				By MS/MS						2909.28	0.27738	91.983	90.53	0.0003836	45.489	44.87	2839800	2	31818	0.619849	-1.55198	653400	222837	AAAAAAAAAAGDSDSWDADTFSMEDPVRK	Q3UGC7	Eif3j1	Eukaryotic translation initiation factor 3 subunit J-A	1750
2177300	149712	1918500	732890	1089700	429560	Acetyl (Protein N-term)	Nsco_Arg_GlcNAc_Ssek3_pulldown_20170415_membrane_delta_SseK1_2_3_B3		By matching		By MS/MS	By MS/MS	By MS/MS	By matching			1596.81	0.810749	74.272	74.412	9.4344e-12	106.93	98.629	6347900	5	25130	0.0771822	-0.28875	855156	700040	AAAAGAVVASAASGPAEGK	Q8CH25	Sltm	SAFB-like transcription modulator	2150
2669700	670610	1459900	895220	1461900	531950	Acetyl (Protein N-term)	Nsco_Arg_GlcNAc_Ssek3_pulldown_20170415_membrane_delta_SseK1_2_3_B1		By MS/MS	By matching	By matching	By matching	By matching	By matching			1102.58	0.577108	77.423	77.264	0.00018075	101.97	84.155	7689300	1	25261	0.373245	-0.636192	1377480	886283	AAAAVVEFQR	Q5BKQ9;Q8BG32;G3UYI4;G3UYL3	Psmd11	26S proteasome non-ATPase regulatory subunit 11	1825
515200	280682	1022900	150873	435790	177380	Acetyl (Protein N-term)	Nsco_Arg_GlcNAc_Ssek3_pulldown_20170415_membrane_delta_SseK1_2_3_B3		By matching		By MS/MS		By matching	By matching			1365.77	0.765637	102.55	102.28	0.0031726	61.11	54.633	2151300	0	36464	0.783726	-1.22162	528860	226777	AAAAVVVPAEWIK	B1AZI6	Thoc2	THO complex subunit 2	676
1340600	237829	2030500	301347	651820	241107	Unmodified	Nsco_Arg_GlcNAc_Ssek3_pulldown_20170415_membrane_delta_SseK1_2_3_B3		By matching		By MS/MS		By matching				1648.79	0.79443	54.338	54.455	0.00081977	60.55	53.934	4023000	1	17567	0.531541	-1.25764	865079	361799	AAAFEDQENETVVVK	P26039	Tln1	Talin-1	1348
275918	195344	1438700	251113	190853	179514	Unmodified	Nsco_Arg_GlcNAc_Ssek3_pulldown_20170415_membrane_delta_SseK1_2_3_B3				By MS/MS						2708.35	0.351337	77.822	76.77	0.082194	12.023	9.7993	1438700	1	26379	0.514531	-1.05735	426432	204906	AAASAQTSSAVETLPMMPPQSAPIQPK	H3BL37;O08784;H3BIX0	Tcof1	Treacle protein	1139
513798	219318	4645800	202207	359843	276987	Acetyl (Protein N-term)	Nsco_Arg_GlcNAc_Ssek3_pulldown_20170415_membrane_delta_SseK1_2_3_B3				By MS/MS						2545.29	0.288477	89.867	88.414	4.8902e-08	70.57	66.171	4645800	2	30989	0.514953	-1.56635	805952	272138	AAAVLSGASAGSPAGAPGGPGGLSAVGSGPR	Q9DBD5;Q9D4T3	Pelp1	Proline-, glutamic acid- and leucine-rich protein 1	2503
436133	179344	751300	229686	304450	200419	Acetyl (Protein N-term)	Nsco_Arg_GlcNAc_Ssek3_pulldown_20170415_membrane_delta_SseK1_2_3_B3				By MS/MS						1497.74	0.742335	83.415	82.162	0.0022044	57.414	50.51	751300	0	28481	0.476298	-0.689333	388782	241100	AAAVVEEAAAGDVQR	Q8VEJ4	Nle1	Notchless protein homolog 1	2241
358986	236300	610040	184053	249622	218077	Unmodified	Nsco_Arg_GlcNAc_Ssek3_pulldown_20170415_membrane_delta_SseK1_2_3_B3				By MS/MS						1788.81	0.810097	53.313	53.162	0.063889	27.271	25.343	610040	1	17069	0.884657	-0.789583	372649	215582	AACLESAQEPAGAWSNK	Q3U4Z7;Q8VDJ3;A0A087WP83;A0A087WQY9;A0A087WPC5;A0A087WS92	Hdlbp	Vigilin	1730
1651400	1236800	941510	2280800	600710	801290	Oxidation (M)	Nsco_Arg_GlcNAc_Ssek3_pulldown_20170415_membrane_delta_SseK1_2_B1		By matching	By MS/MS	By matching	By MS/MS	By matching	By MS/MS			1108.48	0.481887	29.563	29.738	0.027989	62.463	22.112	7512400	4	6778	0.160701	-0.269558	1243540	1031610	AADESERGMK	D3Z2H9;D3Z6I8;E9Q5J9;E9Q452;Q8BSH3;Q8BP43;CON__Q3SX28;A2AIM4;E9Q454;Q6IRU2;P58774;P58771;E9Q7Q3;A0A0R4J1P2;P21107;G5E8R2;G5E8R1;G5E8R0;E9Q453;E9Q456;E9Q455;E9Q450;E9Q448;B7ZNL3;F8WID5	Tpm3-rs7;Tpm3;Tpm1;Tpm2;Tpm4	Tropomyosin alpha-4 chain;Tropomyosin beta chain;Tropomyosin alpha-1 chain;Tropomyosin alpha-3 chain	811;955;1123
402540	225122	3640800	434540	280550	237916	Unmodified	Nsco_Arg_GlcNAc_Ssek3_pulldown_20170415_membrane_delta_SseK1_2_3_B3				By MS/MS	By matching					1896.8	0.797344	43.796	43.896	8.6725e-07	74.744	70.523	4075400	2	13555	0.395154	-1.16928	690994	307247	AADPPAENSSAPEAEQGGAE	Q3UBT1;P62960;A2BGG7	Ybx1	Nuclease-sensitive element-binding protein 1	1556
3865000	164976	4920200	249337	1719800	210011	Unmodified	Nsco_Arg_GlcNAc_Ssek3_pulldown_20170415_membrane_delta_SseK1_2_3_B1		By MS/MS		By MS/MS		By MS/MS				1356.68	0.681984	46.022	46.205	0.00010879	88.101	47.859	10505000	3	13146	0.388186	-1.70752	1463920	448232	AAECNIVVTQPR	E9QNN1;A0A087WPL5;O70133;Q3UR42	Dhx9	ATP-dependent RNA helicase A	994
329886	295416	2066600	309060	229000	206781	Unmodified	Nsco_Arg_GlcNAc_Ssek3_pulldown_20170415_membrane_delta_SseK1_2_3_B3				By MS/MS	By matching					1587.71	0.712492	30.365	30.365	9.1052e-05	70.889	63.842	2375600	3	8358	0.610452	-1.26086	586163	244603	AAEEAEEAREQAER	Q9QXS1;E9Q3W4	Plec	Plectin	2587
433361	214293	975170	326250	302476	214800	Unmodified	Nsco_Arg_GlcNAc_Ssek3_pulldown_20170415_membrane_delta_SseK1_2_3_B3				By MS/MS	By matching					1449.67	0.673587	36.948	37.048	6.6712e-06	89.624	76.616	1301400	2	10916	0.457731	-0.698337	449068	276753	AAEGAAAQNEYEVK	F8WJA0;Q9ESV0	Ddx24	ATP-dependent RNA helicase DDX24	1070
10558000	215423	16905000	236385	3997000	153903	Unmodified	Nsco_Arg_GlcNAc_Ssek3_pulldown_20170415_membrane_delta_SseK1_2_3_B3		By MS/MS		By MS/MS		By MS/MS				1997.08	0.0793195	94.462	93.535	3.4829e-34	205.06	186.91	31460000	8	32959	0.468121	-2.68222	3375180	525857	AAELIANSLATAGDGLIELR	P67778	Phb	Prohibitin	1574
413075	312668	70447000	167890	288041	199588	Unmodified	Nsco_Arg_GlcNAc_Ssek3_pulldown_20170415_membrane_delta_SseK1_2_3_B3				By MS/MS						2125.17	0.174283	83.558	82.305	0.00052968	49.188	47.19	70447000	2	28563	0.574654	-3.29354	2087650	212914	AAELIANSLATAGDGLIELRK	P67778	Phb	Prohibitin	1574
303731	181315	330148	318805	210495	211898	Unmodified	Nsco_Arg_GlcNAc_Ssek3_pulldown_20170415_membrane_delta_SseK1_2_3_B3				By MS/MS						2086.96	0.958261	100.38	98.922	0.010759	39.387	36.822	0	1	35140	0.129503	-0.11819	262952	242269	AAFDDAIAELDTLSEESYK	Q5SS40;P62259	Ywhae	14-3-3 protein epsilon	1519
540472	149388	761670	223900	378908	195656	Unmodified	Nsco_Arg_GlcNAc_Ssek3_pulldown_20170415_membrane_delta_SseK1_2_3_B3				By MS/MS						1752.83	0.825353	76.835	76.083	0.0052711	45.618	36.582	761670	1	25992	0.336774	-0.629808	394716	255090	AAFGCSGTWLATVEQR	Q3U821	Wdr75		1736
841500	280210	819980	225200	274064	209736	Unmodified	Nsco_Arg_GlcNAc_Ssek3_pulldown_20170415_membrane_delta_SseK1_2_3_B3		By matching	By matching	By MS/MS						2017.9	0.901749	77.787	77.419	0.0025667	45.347	39.231	1941700	1	26615	1.14234	-1.30025	578247	234800	AAFGISDSYVDGSSFDPQR	Q8BTI8;A0A087WRX8;A0A087WPS9	Srrm2	Serine/arginine repetitive matrix protein 2	2092
393415	397955	2428300	339357	698290	203366	Unmodified	Nsco_Arg_GlcNAc_Ssek3_pulldown_20170415_membrane_delta_SseK1_2_3_B3				By MS/MS		By matching				2174	0.00286013	69.075	69.149	2.4249e-05	65.022	58.248	3126600	2	23078	0.417159	-0.993274	724428	363907	AAFGISDSYVDGSSFDPQRR	Q8BTI8;A0A087WRX8;A0A087WPS9	Srrm2	Serine/arginine repetitive matrix protein 2	2092
5824600	896900	5144600	186282	773320	241935	Unmodified	Nsco_Arg_GlcNAc_Ssek3_pulldown_20170415_membrane_delta_SseK1_2_3_B1		By MS/MS	By matching	By MS/MS		By MS/MS				1756.85	0.84542	77.295	76.844	6.8572e-16	127.83	118.03	12640000	6	25054	1.38625	-3.19695	2995390	326645	AAFGLSEAGFNTACLTK	Q8K2B3	Sdha	Succinate dehydrogenase [ubiquinone] flavoprotein subunit, mitochondrial	2179
10069000	2779900	26472000	150514	10418000	622940	Acetyl (Protein N-term)	Nsco_Arg_GlcNAc_Ssek3_pulldown_20170415_membrane_delta_SseK1_2_3_B3		By MS/MS	By MS/MS	By MS/MS		By MS/MS	By MS/MS			1601.82	0.816169	106.68	106.52	1.5889e-55	286.74	268.41	50363000	10	37898	0.719018	-3.18905	9049000	992206	AAGAAAALAFLNQESR	Q9CPP0	Npm3	Nucleoplasmin-3	2360
5064900	1063100	5829000	442546	4436100	225700	Unmodified	Nsco_Arg_GlcNAc_Ssek3_pulldown_20170415_membrane_delta_SseK1_2_3_B1		By MS/MS	By matching	By MS/MS		By MS/MS				2221.09	0.0934661	51.548	51.656	6.4914e-20	122.39	113.53	16393000	8	15206	0.603704	-2.0488	3154370	762367	AAGGAGAQVGGSISSGSSASSVTVTR	P48678	Lmna	Prelamin-A/C;Lamin-A/C	1428
687670	191687	2010400	345030	275523	189869	Unmodified	Nsco_Arg_GlcNAc_Ssek3_pulldown_20170415_membrane_delta_SseK1_2_3_B3		By matching		By MS/MS	By matching					1082.57	0.572023	31.79	31.79	9.1036e-05	86.772	71.143	3043100	2	8898	0.567526	-1.29199	642320	262315	AAGGAVSTPAPGK	E9Q5C9	Nolc1		942
395468	292950	910920	198043	401240	400617	Acetyl (Protein N-term)	Nsco_Arg_GlcNAc_Ssek3_pulldown_20170415_membrane_delta_SseK1_2_3_B3				By MS/MS						841.429	0.429381	47.559	47.409	0.020683	60.019	40.233	910920	1	14935	0.411139	-0.576344	472565	316931	AAGPISER	Q8QZY9	Sf3b4	Splicing factor 3B subunit 4	2193
1955500	320630	2665500	315877	231540	192043	Unmodified	Nsco_Arg_GlcNAc_Ssek3_pulldown_20170415_membrane_delta_SseK1_2_3_B3		By matching		By MS/MS						1756.92	0.920694	50.167	50.092	2.5761e-08	90.453	74.09	4621000	3	15928	1.10786	-2.29822	1186720	241276	AAGPLESSGKEEITQLK	A2AVJ7;Q99PL5	Rrbp1	Ribosome-binding protein 1	619
571684	140921	2004600	348881	190436	225387	Acetyl (Protein N-term)	Nsco_Arg_GlcNAc_Ssek3_pulldown_20170415_membrane_delta_SseK1_2_3_B3				By MS/MS						1582.74	0.741607	88.536	87.183	3.9987e-08	151.98	142.46	2004600	2	30444	0.430381	-1.14363	544569	246482	AAGTLYTYPENWR	Q4FZK2;Q9D8N0	Eef1g	Elongation factor 1-gamma	1792
333473	232830	504380	141151	511797	175732	Acetyl (Protein N-term)	Nsco_Arg_GlcNAc_Ssek3_pulldown_20170415_membrane_delta_SseK1_2_3_B3				By MS/MS						1551.73	0.731771	65.997	65.847	5.4404e-08	120.87	95.942	504380	1	21851	0.340288	-0.541724	339588	233280	AAGTSNYWEDLRK	O88630	Gosr1	Golgi SNAP receptor complex member 1	1233
4295800	954530	7096400	582480	1842900	630720	Acetyl (Protein N-term)	Nsco_Arg_GlcNAc_Ssek3_pulldown_20170415_membrane_delta_SseK1_2_3_B1		By MS/MS	By MS/MS	By MS/MS	By MS/MS	By MS/MS	By MS/MS			1525.76	0.762402	81.077	80.934	3.4246e-13	153.23	141	15403000	12	26595	0.820105	-1.80852	3075790	878092	AAGVEAAAEVAATEPK	Q9D0E1;B8JK33;B8JK32	Hnrnpm	Heterogeneous nuclear ribonucleoprotein M	2450
7898700	4345200	31523000	245309	5726100	666610	Unmodified	Nsco_Arg_GlcNAc_Ssek3_pulldown_20170415_membrane_delta_SseK1_2_3_B3		By MS/MS	By MS/MS	By MS/MS		By MS/MS	By matching			1674.88	0.876978	96.153	95.913	5.4631e-07	92.265	82.695	50159000	7	33912	1.0033	-3.39141	10265900	978321	AAGVSVEPFWPGLFAK	Q58E35;P47955;E9Q3T0	Rplp1;Gm10073	60S acidic ribosomal protein P1	1423
30977000	4983600	24344000	18123000	19453000	7920700	Unmodified	Nsco_Arg_GlcNAc_Ssek3_pulldown_20170415_membrane_delta_SseK1_2_3_B1		By MS/MS	By MS/MS	By MS/MS	By MS/MS	By MS/MS	By MS/MS			1040.6	0.597843	45.173	45.432	1.6715e-07	115.29	65.986	105800000	12	12840	0.0531374	-0.142836	15547400	14081900	AAIAAAAAAAAAK	Q9CR57	Rpl14	60S ribosomal protein L14	2401
275327	189068	886390	195068	244907	285628	Unmodified	Nsco_Arg_GlcNAc_Ssek3_pulldown_20170415_membrane_delta_SseK1_2_3_B3				By MS/MS						1734.96	0.962833	76.834	76.083	0.070747	25.995	25.364	886390	1	26002	0.353011	-0.585883	358672	238962	AAIAQALAGEVSVVPPSR	Q3UKJ7	Smu1	WD40 repeat-containing protein SMU1;WD40 repeat-containing protein SMU1, N-terminally processed	1762
15799000	1226000	1900000	4791000	8565900	1593000	Unmodified	Nsco_Arg_GlcNAc_Ssek3_pulldown_20170415_membrane_delta_SseK1_2_3_B1		By MS/MS	By MS/MS	By MS/MS	By MS/MS	By MS/MS	By MS/MS		Salmonella typhimurium (strain SL1344)	2115.1	0.0960322	57.093	57.268	1.3737e-10	91.589	85.619	33875000	12	17298	0.0721137	0.276319	3326270	4028450	AAIEYAITNDRDSVTLVHK	A0A0H3NFQ6			205
9370800	180563	6760600	3492000	2769400	1538400	Unmodified	Nsco_Arg_GlcNAc_Ssek3_pulldown_20170415_membrane_delta_SseK1_2_3_B1		By MS/MS		By MS/MS	By MS/MS	By MS/MS	By matching			1669.86	0.863513	36.473	36.698	5.2043e-18	146.33	124.78	23931000	8	9516	0.0227017	0.126386	2253190	2459480	AALAHSEIATTQAASTK	Q9QXS1;E9Q3W4;F6R059	Plec	Plectin	2587
1183000	165943	1708300	185432	1008600	183257	Unmodified	Nsco_Arg_GlcNAc_Ssek3_pulldown_20170415_membrane_delta_SseK1_2_3_B3		By MS/MS		By MS/MS		By matching				2936.29	0.294804	79.838	79.153	0.001128	38.196	35.089	3899900	3	27367	0.342337	-1.09684	694761	324829	AALDEAQGVGLDSTGYYDQEIYGGSDSR	G5E866;Q99NB9;A0A087WNS2	Sf3b1	Splicing factor 3B subunit 1	1114
1733800	814620	2960800	1387900	1403300	746420	Unmodified	Nsco_Arg_GlcNAc_Ssek3_pulldown_20170415_membrane_delta_SseK1_2_3_B3		By MS/MS	By matching	By MS/MS	By matching	By MS/MS	By MS/MS			1359.68	0.681649	58.364	58.573	7.0329e-08	156.14	128.46	9046800	6	19077	0.339772	-0.508112	1611090	1132830	AALEALGSCLNNK	Q9CZN7	Shmt2	Serine hydroxymethyltransferase	2439
3879800	252588	566240	168973	19235000	208869	Unmodified	Nsco_Arg_GlcNAc_Ssek3_pulldown_20170415_membrane_delta_SseK1_2_3_B1		By MS/MS		By matching		By MS/MS			Salmonella typhimurium (strain SL1344)	1516.83	0.834839	94.806	94.054	7.6196e-12	133.47	133.47	23681000	4	31721	0.0127341	0.0969573	821752	878876	AALESTLAAITESLK	A0A0H3NIN1			278
1578200	232228	281010	1136200	375716	247030	Unmodified	Nsco_Arg_GlcNAc_Ssek3_pulldown_20170415_membrane_delta_SseK1_2_3_B1		By MS/MS		By matching	By matching		By matching			1091.72	0.717899	31.967	32.118	0.016992	71.614	39.293	3242500	1	7770	0.00338668	0.0113664	468741	472449	AALRPLVKPK	P62911;P17932	Rpl32;Rpl32-ps	60S ribosomal protein L32;Putative 60S ribosomal protein L32'	1554
2030300	227147	211889	268319	681920	338160	Unmodified	Nsco_Arg_GlcNAc_Ssek3_pulldown_20170415_membrane_delta_SseK1_2_3_B3		By MS/MS		By MS/MS		By MS/MS				1398.81	0.80823	83.585	83.183	1.731e-08	97.45	80.677	2712200	5	28928	0.0669876	-0.219766	460601	395520	AALSGANVLTLIEK	A0A0R4J0I9;Q91ZX7	Lrp1	Prolow-density lipoprotein receptor-related protein 1;Low-density lipoprotein receptor-related protein 1 85 kDa subunit;Low-density lipoprotein receptor-related protein 1 515 kDa subunit;Low-density lipoprotein receptor-related protein 1 intracellular domain	450
4926400	301849	10948000	244612	411551	212737	Unmodified	Nsco_Arg_GlcNAc_Ssek3_pulldown_20170415_membrane_delta_SseK1_2_3_B1		By MS/MS		By matching						2090.13	0.127273	71.384	71.309	8.5443e-08	84.946	80.952	15875000	1	22887	0.933886	-3.19006	2534460	277703	AALWALQGGTSVVIANGTHPK	Q9Z110	Aldh18a1	Delta-1-pyrroline-5-carboxylate synthase;Glutamate 5-kinase;Gamma-glutamyl phosphate reductase	2629
4188000	275534	2038700	238727	2571100	498560	Unmodified	Nsco_Arg_GlcNAc_Ssek3_pulldown_20170415_membrane_delta_SseK1_2_3_B1		By MS/MS		By MS/MS		By MS/MS	By matching			1245.66	0.663874	68.25	68.539	0.00065809	74.987	67.706	9296400	6	21769	0.250623	-0.980851	1329980	673875	AAMEALVVEVSK	E9QNN1;A0A087WPL5;O70133	Dhx9	ATP-dependent RNA helicase A	994
1249700	253526	2005700	957320	179548	247275	Acetyl (Protein N-term)	Nsco_Arg_GlcNAc_Ssek3_pulldown_20170415_membrane_delta_SseK1_2_3_B3		By matching		By MS/MS	By matching					1249.57	0.572099	45.607	45.64	0.00011002	85.45	68.733	4212800	0	14249	0.484716	-1.30073	859735	348984	AANATMATSGSAR	Q91VC3;A2AFK7	Eif4a3	Eukaryotic initiation factor 4A-III;Eukaryotic initiation factor 4A-III, N-terminally processed	2255
725731	299645	1916800	326455	297994	197397	Acetyl (Protein N-term)	Nsco_Arg_GlcNAc_Ssek3_pulldown_20170415_membrane_delta_SseK1_2_3_B3				By MS/MS						2036.08	0.0789852	105.79	104.64	0.00013101	52.19	48.549	1916800	2	37294	0.854657	-1.48002	746998	267787	AANATTNPSQLLPLELVDK	A0A0N4SVK3;P62322	Lsm5	U6 snRNA-associated Sm-like protein LSm5	422
4946800	629540	6449900	295269	4038500	210530	Unmodified	Nsco_Arg_GlcNAc_Ssek3_pulldown_20170415_membrane_delta_SseK1_2_3_B3		By MS/MS	By matching	By MS/MS		By MS/MS				1682.82	0.815166	86.013	85.433	3.307e-12	134.02	126.66	16065000	10	29802	0.543114	-2.10738	2718320	630837	AANSLEAFIFETQDK	Q9JKR6	Hyou1	Hypoxia up-regulated protein 1	2573
352336	147679	1090100	269416	241531	206966	Acetyl (Protein N-term)	Nsco_Arg_GlcNAc_Ssek3_pulldown_20170415_membrane_delta_SseK1_2_3_B3				By MS/MS						3051.45	0.454239	105.21	103.96	2.258e-10	77.149	71.443	1090100	1	37051	0.339407	-0.691457	384221	237920	AAPAAVLGPSALGQSGPGSMAPWCSVSSGPSR	Q8VE80	Thoc3	THO complex subunit 3	2240
972520	435070	10266000	323831	737840	161750	Unmodified	Nsco_Arg_GlcNAc_Ssek3_pulldown_20170415_membrane_delta_SseK1_2_3_B3		By matching	By matching	By MS/MS		By matching				2116.1	0.102698	95.075	94.343	8.3271e-05	56.768	49.636	12411000	3	33293	0.685117	-2.2708	1631620	338098	AAPCIYWLPLTESQIVQK	F6RJ39;Q9JIX8;Q52KR6;B8JJ92;B8JJ91	Acin1	Apoptotic chromatin condensation inducer in the nucleus	1014
536008	239442	1555800	148620	230571	196107	Unmodified	Nsco_Arg_GlcNAc_Ssek3_pulldown_20170415_membrane_delta_SseK1_2_3_B3				By MS/MS						1848.74	0.7432	34.861	34.811	3.477e-11	112.34	112.34	1555800	2	10079	0.949925	-1.63101	584488	188709	AAPEESEAQAEGCSEER	Q9CRB2	Nhp2	H/ACA ribonucleoprotein complex subunit 2	2407
1990500	789480	401862	252989	1942700	458020	Unmodified	Nsco_Arg_GlcNAc_Ssek3_pulldown_20170415_membrane_delta_SseK1_2_3_B1		By MS/MS	By matching	By MS/MS		By MS/MS	By matching		Salmonella typhimurium (strain SL1344)	2178.07	0.0692084	78.528	78.59	0.00015804	53.625	47.543	5180700	5	25700	0.170428	-0.496062	857947	608318	AAPSYEELSNSQELLETGIK	A0A0H3NJF2			297
1438000	205051	3582300	213294	211740	247777	Acetyl (Protein N-term)	Nsco_Arg_GlcNAc_Ssek3_pulldown_20170415_membrane_delta_SseK1_2_3_B3		By matching		By MS/MS						1243.62	0.619701	61.368	61.293	3.761e-05	96.171	78.352	5020200	2	20121	0.831697	-2.18687	1018420	223673	AAQGEPQVQFK	P62827;A6H622;Q61820	Ran;Rasl2-9	GTP-binding nuclear protein Ran;GTP-binding nuclear protein Ran, testis-specific isoform	1541
586082	254711	8852700	270802	323518	215871	Acetyl (Protein N-term)	Nsco_Arg_GlcNAc_Ssek3_pulldown_20170415_membrane_delta_SseK1_2_3_B3				By MS/MS						2762.26	0.259087	81.795	80.542	2.579e-33	129.48	126.27	8852700	3	27897	0.586269	-2.04225	1097390	266429	AASAAATAAASAATAASAASGSPGSGEGSAGGEK	Q62318	Trim28	Transcription intermediary factor 1-beta	1910
259886	252386	756270	268083	297217	272684	Acetyl (Protein N-term)	Nsco_Arg_GlcNAc_Ssek3_pulldown_20170415_membrane_delta_SseK1_2_3_B3				By MS/MS						1275.57	0.573145	39.883	39.833	0.0002468	77.185	69.053	756270	2	12043	0.309808	-0.396996	367430	279040	AASAASSEHFEK	E0CYE5;Q91XH6;O88384	Vti1b	Vesicle transport through interaction with t-SNAREs homolog 1B	849
987470	481870	6890900	690540	290656	206247	Unmodified	Nsco_Arg_GlcNAc_Ssek3_pulldown_20170415_membrane_delta_SseK1_2_3_B3		By matching	By matching	By MS/MS	By matching					2156.01	0.0120874	66.801	66.738	4.2999e-08	88.09	83.186	9050800	2	22151	0.769399	-2.10253	1485630	345928	AASADSTTEGTPTDGFTVLSTK	Q9QZQ8	H2afy	Core histone macro-H2A.1	2598
427064	154929	1561200	156671	387234	227217	Unmodified	Nsco_Arg_GlcNAc_Ssek3_pulldown_20170415_membrane_delta_SseK1_2_3_B3				By MS/MS						1678.83	0.827462	42.174	42.123	1.3284e-07	99.344	78.378	1561200	1	12915	0.394819	-0.968544	469204	239773	AASGFNATEDAQTLRK	A0A0N4SV57;A0A0N4SW89;P97429;S4R1F2;D3Z0S1;F7ANV6	Anxa4	Annexin A4;Annexin	415
618060	255557	1094600	271793	585320	172410	Unmodified	Nsco_Arg_GlcNAc_Ssek3_pulldown_20170415_membrane_delta_SseK1_2_B2		By MS/MS		By MS/MS		By MS/MS				2063.98	0.980868	89.517	88.765	0.00060428	48.907	43.238	2297900	3	30560	0.481983	-0.885382	557089	301577	AASVFVLYATSCANNFAMK	A0A0R4J091;Q9JKP7	Pole3	DNA polymerase epsilon subunit 3	439
347575	257609	2298600	274196	353184	286601	Unmodified	Nsco_Arg_GlcNAc_Ssek3_pulldown_20170415_membrane_delta_SseK1_2_3_B3				By MS/MS						2524.31	0.309455	73.084	72.833	1.4222e-05	64.589	62.365	2298600	2	24545	0.411605	-0.963506	590415	302770	AAVAVVPLLSEDKPVTMSETENPK	Q3UL31;Q6NZF1	Zc3h11a	Zinc finger CCCH domain-containing protein 11A	1763
8476900	546450	14519000	259365	4099500	218447	Unmodified	Nsco_Arg_GlcNAc_Ssek3_pulldown_20170415_membrane_delta_SseK1_2_3_B1		By MS/MS	By MS/MS	By MS/MS		By MS/MS				1683.9	0.89779	79.595	79.051	1.7744e-11	119.45	110.16	27642000	10	25875	0.609398	-2.7259	4066690	614699	AAVEEGIVLGGGCALLR	P63038	Hspd1	60 kDa heat shock protein, mitochondrial	1563
11034000	1322200	2584600	131372	8776900	3604700	Unmodified	Nsco_Arg_GlcNAc_Ssek3_pulldown_20170415_membrane_delta_SseK1_2_3_B1		By MS/MS	By MS/MS	By MS/MS		By MS/MS	By MS/MS		Salmonella typhimurium (strain SL1344)	1566.87	0.872956	69.831	70.031	1.6918e-16	141.34	125.8	27322000	12	22336	0.19872	-1.06048	3353320	1607820	AAVEEGVVAGGGVALIR	A0A0H3NIZ3			287
332105	244918	1374400	161388	324731	174516	Unmodified	Nsco_Arg_GlcNAc_Ssek3_pulldown_20170415_membrane_delta_SseK1_2_3_B3				By MS/MS						1327.63	0.625574	48.965	48.815	4.0443e-06	110.08	96.498	1374400	2	15459	0.655983	-1.20385	481730	209127	AAVELEEPEDAR	Q91YR7	Prpf6	Pre-mRNA-processing factor 6	2280
305492	132022	1681800	288515	286500	242484	Unmodified	Nsco_Arg_GlcNAc_Ssek3_pulldown_20170415_membrane_delta_SseK1_2_3_B3				By MS/MS		By matching				1657.9	0.903921	97.928	96.799	0.035005	46.156	41.267	1968300	0	34280	0.209661	-0.586259	407825	271639	AAVENLPTFLVELSR	P70168	Kpnb1	Importin subunit beta-1	1581
462898	159161	339474	236770	463020	160315	Unmodified	Nsco_Arg_GlcNAc_Ssek3_pulldown_20170415_membrane_delta_SseK1_2_B2						By MS/MS				1321.74	0.739422	95.628	94.825	0.00062323	75.819	47.615	463020	2	32987	0.0948152	-0.169673	292444	259996	AAVESLGFILFR	Q3TXS7	Psmd1	26S proteasome non-ATPase regulatory subunit 1	1709
425973	269802	2110400	393905	201340	153913	Acetyl (Protein N-term)	Nsco_Arg_GlcNAc_Ssek3_pulldown_20170415_membrane_delta_SseK1_2_3_B3				By MS/MS		By matching				1748.98	0.978483	93.306	92.178	3.3357e-05	82.651	80.035	2311800	2	32475	0.660409	-1.4375	623635	230250	AAVLQQVLERPELNK	Q7M739	Tpr		2000
416752	225454	277826	376702	384380	239295	Unmodified	Nsco_Arg_GlcNAc_Ssek3_pulldown_20170415_membrane_delta_SseK1_2_3_B1		By MS/MS								1803.94	0.936678	80.465	80.465	0.001792	52.185	32.888	0	1	26439	0.147836	0.136182	296644	326010	AAVPSGASTGIYEALELR	Q5FW97;P17182;B0QZL1;B1ARR7;B1ARR6;A0A0N4SUI6;D3YVD3;D3Z2S4;D3Z6E4;A0A0N4SUX5;Q545V3;P17183;Q5SX61;Q5SX60;Q5SX59;P21550	EG433182;Eno1;Eno2;Eno3	Alpha-enolase;Enolase;Gamma-enolase;Beta-enolase	1312
2244900	358009	4172800	177864	188238	268122	Unmodified	Nsco_Arg_GlcNAc_Ssek3_pulldown_20170415_membrane_delta_SseK1_2_3_B3		By MS/MS		By MS/MS						2276.13	0.128455	70.341	70.266	0.0029542	34.65	31.892	6417700	2	23521	1.23885	-2.84843	1496830	207830	AAVPSGASTGIYEALELRDNDK	Q5FW97;P17182;B0QZL1;B1ARR7;B1ARR6	EG433182;Eno1	Alpha-enolase;Enolase	1312
918370	556070	10425000	668390	306534	253475	Unmodified	Nsco_Arg_GlcNAc_Ssek3_pulldown_20170415_membrane_delta_SseK1_2_3_B3		By matching	By matching	By MS/MS	By matching					1292.64	0.636079	36.719	36.739	0.00019323	96.745	72.49	12568000	4	10800	0.743611	-2.22655	1746120	373091	AAYEAELGDARK	P48678;D3YUF7	Lmna	Prelamin-A/C;Lamin-A/C	1428
8075000	1680100	3536900	2929700	3469700	3763100	Unmodified	Nsco_Arg_GlcNAc_Ssek3_pulldown_20170415_membrane_delta_SseK1_2_B3		By MS/MS	By matching	By MS/MS	By matching	By MS/MS	By MS/MS			1218.59	0.592089	63.922	64.13	0.0015203	72.887	53.399	23454000	6	20895	0.0568371	-0.109003	3633850	3369410	AAYFGIYDTAK	Q545A2;P51881	Slc25a5	ADP/ATP translocase 2;ADP/ATP translocase 2, N-terminally processed	1450
552112	343775	11372000	446450	262140	151072	Unmodified	Nsco_Arg_GlcNAc_Ssek3_pulldown_20170415_membrane_delta_SseK1_2_3_B3				By MS/MS	By matching					1943.05	0.0476255	54.486	54.403	4.8235e-07	87.088	82.99	11818000	3	17518	0.633303	-2.31057	1292350	260513	AAYLQENGKPLDEVLRK	Q4FJV4;P10107	Anxa1	Annexin;Annexin A1	1271
504475	173856	2133500	292542	326262	199900	Unmodified	Nsco_Arg_GlcNAc_Ssek3_pulldown_20170415_membrane_delta_SseK1_2_3_B3				By MS/MS						2014.97	0.974203	78.78	77.728	6.0536e-15	118.72	109.92	2133500	2	26718	0.440392	-1.09796	571971	267212	ACADATLSQITNNIDPVGR	Q3TQ70;P62874;H3BKR2;H3BLF7	Gnb1	Guanine nucleotide-binding protein G(I)/G(S)/G(T) subunit beta-1	1548
464598	273222	8600300	272018	323258	273012	Acetyl (Protein N-term)	Nsco_Arg_GlcNAc_Ssek3_pulldown_20170415_membrane_delta_SseK1_2_3_B3				By MS/MS						1534.78	0.781363	65.466	65.316	4.8235e-08	160.18	124.64	8600300	2	21616	0.520528	-1.83567	1029680	288476	ACARPLISVYSEK	Q564E8;Q9D8E6	Rpl4	60S ribosomal protein L4	1820
405980	255750	5140100	384544	197565	179967	Unmodified	Nsco_Arg_GlcNAc_Ssek3_pulldown_20170415_membrane_delta_SseK1_2_3_B3		By matching		By MS/MS						1930.94	0.94184	82.454	81.619	2.2551e-10	94.281	89.8	5546000	4	28274	0.563174	-1.76222	811143	239120	ACGDSTLTQITAGLDPVGR	D3Z1M1;Q3U9V4;E9QKR0;P62880;D3Z1T4	Gnb2	Guanine nucleotide-binding protein G(I)/G(S)/G(T) subunit beta-2	803
548123	350270	2006500	246870	327356	202201	Acetyl (Protein N-term)	Nsco_Arg_GlcNAc_Ssek3_pulldown_20170415_membrane_delta_SseK1_2_3_B3				By MS/MS						1985.01	0.00741692	77.276	76.525	2.6649e-24	130.29	118.09	2006500	2	26153	0.907495	-1.51972	727624	253761	ACGLVASNLNLKPGECLK	P16045	Lgals1	Galectin-1	1308
10684000	2963500	25130000	194272	4650500	3556100	Unmodified	Nsco_Arg_GlcNAc_Ssek3_pulldown_20170415_membrane_delta_SseK1_2_3_B3		By MS/MS	By MS/MS	By MS/MS		By MS/MS	By MS/MS			1716.9	0.901495	51.445	51.621	6.9408e-13	127.83	102.36	46984000	12	16450	0.703519	-2.65073	9266380	1475570	ACGVSRPVIACSVTIK	Q9D0T1	Nhp2l1	NHP2-like protein 1;NHP2-like protein 1, N-terminally processed	2458
2540500	234175	6282700	217850	808190	161646	Unmodified	Nsco_Arg_GlcNAc_Ssek3_pulldown_20170415_membrane_delta_SseK1_2_3_B3		By MS/MS		By MS/MS		By MS/MS				2541.16	0.155414	71.671	71.72	1.1393e-32	155.49	148.7	9631400	5	24090	0.671707	-2.34569	1551920	305313	ACLISLGYDVENDRQGDAEFNR	Q3ULT2;P57780	Actn4	Alpha-actinin-4	1478
1052000	188367	3981400	220662	794440	154970	Unmodified	Nsco_Arg_GlcNAc_Ssek3_pulldown_20170415_membrane_delta_SseK1_2_3_B1		By MS/MS		By MS/MS		By matching				2678.2	0.199253	92.726	91.974	0.00040178	49.765	48.895	5827800	4	30904	0.48167	-1.62002	924028	300616	ACQFPVSLLEECSGVTDANFGYSK	Q544Q7;P97370	Atp1b3	Sodium/potassium-transporting ATPase subunit beta-3	1610
1729000	1330500	3245700	229108	1456200	1339000	Unmodified	Nsco_Arg_GlcNAc_Ssek3_pulldown_20170415_membrane_delta_SseK1_2_3_B3		By MS/MS	By matching	By MS/MS		By matching	By MS/MS			1703.85	0.845361	67.016	67.237	2.5325e-06	90.759	78.815	9100400	5	22346	0.643754	-1.35432	1954520	764447	ACQSIYPLHDVFVR	Q564F3;P97351	Rps3a1;Rps3a	40S ribosomal protein S3a	1609
272212	209026	2220200	187176	330008	270486	Unmodified	Nsco_Arg_GlcNAc_Ssek3_pulldown_20170415_membrane_delta_SseK1_2_3_B3				By MS/MS						1831.94	0.940324	57.548	57.398	0.0074865	37.77	32.714	2220200	2	18651	0.368301	-0.972859	501764	255647	ACQSIYPLHDVFVRK	Q564F3;P97351	Rps3a1;Rps3a	40S ribosomal protein S3a	1609
780960	211476	2140800	306760	319500	252902	Acetyl (Protein N-term)	Nsco_Arg_GlcNAc_Ssek3_pulldown_20170415_membrane_delta_SseK1_2_3_B3		By matching		By MS/MS	By MS/MS	By MS/MS				1131.58	0.58119	83.71	83.183	0.00018535	97.734	82.295	3548100	4	28900	0.586743	-1.27811	707113	291568	ADAEVITFPK	Q9ESX5;B7ZCL7;A2AN81;F6YUI5	Dkc1	H/ACA ribonucleoprotein complex subunit 4	2550
1377200	218817	312587	802380	1164500	1049500	Unmodified	Nsco_Arg_GlcNAc_Ssek3_pulldown_20170415_membrane_delta_SseK1_2_B2		By matching			By matching	By MS/MS	By matching		Salmonella typhimurium (strain SL1344)	932.533	0.533118	62.976	63.339	0.021429	63.216	63.216	4393500	1	20085	0.61024	1.12664	455005	993499	ADAFAVIVK	A0A0H3NI80			260
439060	1456300	11596000	1668600	1692200	971970	Unmodified	Nsco_Arg_GlcNAc_Ssek3_pulldown_20170415_membrane_delta_SseK1_2_3_B3		By MS/MS	By matching	By MS/MS	By matching	By MS/MS	By matching			1179.59	0.588401	47.423	47.694	7.1501e-05	124.39	96.681	17386000	4	15042	0.124502	-0.477944	1949970	1400080	ADAVYTGLNTR	P20491	Fcer1g	High affinity immunoglobulin epsilon receptor subunit gamma	1329
376627	182106	254670	942390	4241200	2556900	Arg_GlcNAc	Nsco_Arg_GlcNAc_Ssek3_pulldown_20170415_membrane_delta_SseK1_2_B2					By matching	By MS/MS	By MS/MS			2462.18	0.181278	55.963	56.481	2.4277e-06	75.539	67.957	7740500	4	17409	1.91217	3.06417	259461	2170090	ADAVYTGLNTRSQETYETLK	P20491	Fcer1g	High affinity immunoglobulin epsilon receptor subunit gamma	1329
466746	305727	2581600	331075	313609	194617	Unmodified	Nsco_Arg_GlcNAc_Ssek3_pulldown_20170415_membrane_delta_SseK1_2_3_B3				By MS/MS						1244.49	0.49456	47.386	47.336	4.9907e-05	154.15	141.91	2581600	1	14852	0.649324	-1.39611	716860	272373	ADDADEFGYSR	Q78PY7	Snd1	Staphylococcal nuclease domain-containing protein 1	1995
462532	249663	1384400	264901	168111	258655	Acetyl (Protein N-term)	Nsco_Arg_GlcNAc_Ssek3_pulldown_20170415_membrane_delta_SseK1_2_3_B3				By MS/MS						1862.9	0.897181	96.573	95.119	3.2918e-06	81.656	75.761	1384400	2	33655	0.77348	-1.26494	542732	225840	ADDIDIEAMLEAPYKK	Q8VH51;E9Q8F0;B7ZD61;B7ZD63;B7ZD64;E9PZF9;D6RCZ8;E9Q999;D6RJ85	Rbm39	RNA-binding protein 39	2243
285428	328835	1433200	358721	203010	219346	Unmodified	Nsco_Arg_GlcNAc_Ssek3_pulldown_20170415_membrane_delta_SseK1_2_3_B3				By MS/MS						1756.85	0.851945	79.965	78.812	0.0048387	46.249	43.11	1433200	2	27156	0.579907	-1.02468	512382	251846	ADEDGFEVVPIQDPVK	Q9DBE9	Ftsj3	pre-rRNA processing protein FTSJ3	2504
1947000	333230	3589100	226254	1047800	172418	Unmodified	Nsco_Arg_GlcNAc_Ssek3_pulldown_20170415_membrane_delta_SseK1_2_3_B1		By MS/MS	By matching	By matching		By MS/MS				1609.84	0.835173	83.885	83.359	1.716e-05	86.539	73.419	6917100	4	27552	0.674293	-1.94403	1325460	344471	ADFVLAANSYDLAIK	O35465	Fkbp8	Peptidyl-prolyl cis-trans isomerase FKBP8	1189
210000	216339	1828700	162508	345772	287777	Acetyl (Protein N-term)	Nsco_Arg_GlcNAc_Ssek3_pulldown_20170415_membrane_delta_SseK1_2_3_B3		By matching		By MS/MS						1443.72	0.720537	92.709	91.982	7.5684e-08	112.42	102.05	2038700	1	32359	0.293972	-0.787048	436347	252876	ADGELNVDSLITR	P62141;A0A0J9YUG2	Ppp1cb	Serine/threonine-protein phosphatase PP1-beta catalytic subunit	1513
4290100	160165	7021600	2380600	1246200	611820	Unmodified	Nsco_Arg_GlcNAc_Ssek3_pulldown_20170415_membrane_delta_SseK1_2_B1		By matching		By MS/MS	By MS/MS	By matching	By matching			950.471	0.470912	41.369	41.69	0.013964	67.704	51.823	15550000	3	11357	0.0930359	-0.470133	1689750	1219830	ADGYVLEGK	Q497E9;P62242	Rps8	40S ribosomal protein S8	1517
4810500	228013	23059000	239729	1731000	186333	Unmodified	Nsco_Arg_GlcNAc_Ssek3_pulldown_20170415_membrane_delta_SseK1_2_3_B1		By MS/MS		By MS/MS		By MS/MS				2995.47	0.470935	86.958	86.273	1.1825e-47	177.3	167.22	29601000	6	28683	0.560599	-2.78453	2935380	426026	ADHQPLTEASYVNLPTIALCNTDSPLR	P14206	Rpsa	40S ribosomal protein SA	1300
5993300	876800	337252	1406900	5487900	1578100	Unmodified	Nsco_Arg_GlcNAc_Ssek3_pulldown_20170415_membrane_delta_SseK1_2_3_B1		By MS/MS	By MS/MS		By matching	By MS/MS	By MS/MS		Salmonella typhimurium (strain SL1344)	2153.03	0.0276779	59.816	60.096	4.5851e-26	159.26	147.34	15343000	8	18455	0.270363	0.92713	1210150	2301100	ADIDYNTSEAHTTYGVIGVK	A0A0H3NGS0			230
3462000	673590	1291700	1089900	3208000	1182700	Unmodified	Nsco_Arg_GlcNAc_Ssek3_pulldown_20170415_membrane_delta_SseK1_2_3_B1		By MS/MS	By MS/MS	By matching	By matching	By MS/MS	By MS/MS		Salmonella typhimurium (strain SL1344)	1771.91	0.906441	69.327	69.486	6.2772e-26	204.13	181.59	10908000	7	22131	0.0622862	0.152377	1444200	1605090	ADISSDQIAAIGITNQR	A0A0H3NI82			261
4857200	864620	17284000	4323000	1485800	199263	Unmodified	Nsco_Arg_GlcNAc_Ssek3_pulldown_20170415_membrane_delta_SseK1_2_3_B3		By matching	By matching	By MS/MS	By MS/MS	By matching				900.455	0.455261	38.893	39.043	0.0012904	89.886	0	28815000	4	11501	0.464956	-1.94187	4171430	1085740	ADLDVSGPK	E9Q616	Ahnak		947
7329400	2505700	8756600	3312700	4031500	6412500	Unmodified	Nsco_Arg_GlcNAc_Ssek3_pulldown_20170415_membrane_delta_SseK1_2_3_B1		By MS/MS	By MS/MS	By MS/MS	By MS/MS	By MS/MS	By MS/MS			905.522	0.522219	70.545	70.703	0.010896	82.452	39.37	32348000	12	22618	0.183115	-0.303023	5438060	4407840	ADLIAYLK	Q56A15;P62897	Cycs	Cytochrome c, somatic	1551
468281	198755	1350200	206096	288470	236265	Unmodified	Nsco_Arg_GlcNAc_Ssek3_pulldown_20170415_membrane_delta_SseK1_2_3_B3				By MS/MS						1723.86	0.856319	80.18	79.027	6.4571e-05	75.764	63.846	1350200	2	27254	0.578375	-1.05377	500888	241281	ADPDQMIEVPNNIIR	A0A087WRA4;D0QMC3	Mndal	Myeloid cell nuclear differentiation antigen-like protein	18
2955200	239997	299630	253634	459985	212982	Unmodified	Nsco_Arg_GlcNAc_Ssek3_pulldown_20170415_membrane_delta_SseK1_2_3_B1		By MS/MS		By matching						2715.25	0.252017	83.701	83.025	0.00053411	48.773	47.198	3254900	2	27497	0.356361	-1.0321	596750	291809	ADQELMTYSHDNIICGITSVSFSK	Q3TQ70;P62874	Gnb1	Guanine nucleotide-binding protein G(I)/G(S)/G(T) subunit beta-1	1548
1723300	2128500	2604400	1625300	1674900	1351500	Acetyl (Protein N-term)	Nsco_Arg_GlcNAc_Ssek3_pulldown_20170415_membrane_delta_SseK1_2_3_B3		By MS/MS	By MS/MS	By MS/MS	By MS/MS	By MS/MS	By MS/MS			1562.75	0.746418	84.893	84.734	5.5172e-08	143.98	135.84	11108000	12	29550	1.09326	-0.458873	2121850	1543760	ADQLTEEQIAEFK	Q9D6P8;P62204	Calml3;Calm1	Calmodulin-like protein 3;Calmodulin	1516
1250700	307705	8938100	481280	1309700	258911	Unmodified	Nsco_Arg_GlcNAc_Ssek3_pulldown_20170415_membrane_delta_SseK1_2_3_B3		By matching		By MS/MS	By matching	By matching				2264.05	0.0491584	68.748	68.798	3.0844e-21	142.23	138.15	11980000	2	22914	0.395629	-1.46587	1509540	546479	ADRDESSPYAAMLAAQDVAQR	P62264;D3YVF4;D3Z7I1	Rps14	40S ribosomal protein S14	1520
2683400	173567	1701800	333433	441536	144891	Unmodified	Nsco_Arg_GlcNAc_Ssek3_pulldown_20170415_membrane_delta_SseK1_2_3_B3		By matching		By MS/MS						2100.95	0.950096	69.839	69.764	0.00063579	52.862	45.152	4385100	0	23347	0.591118	-1.73852	925451	277336	ADSEVHWEFEQIQDNVR	A2AR26;Q3UDF0	Slc2a6		609
2229900	936500	5179400	1799300	687020	202415	Unmodified	Nsco_Arg_GlcNAc_Ssek3_pulldown_20170415_membrane_delta_SseK1_2_3_B3		By MS/MS	By MS/MS	By MS/MS	By matching	By matching				1327.6	0.604445	35.363	35.513	5.3434e-05	152.7	141.53	10832000	5	10356	0.715351	-1.81129	2211520	630142	ADTQTYQPYNK	Q4FZH7;P84089;G3UW85	Erh	Enhancer of rudimentary homolog	1601
5432000	4299900	8551600	339940	3964100	1037800	Unmodified	Nsco_Arg_GlcNAc_Ssek3_pulldown_20170415_membrane_delta_SseK1_2_3_B3		By MS/MS	By MS/MS	By MS/MS	By matching	By MS/MS	By MS/MS			1648.82	0.824291	84.902	84.743	3.5891e-12	156.24	138.11	23625000	9	29551	1.0527	-2.38604	5845500	1118290	ADVIQATGDAICIFR	A2AW05;Q08943	Ssrp1	FACT complex subunit SSRP1	620
5432300	205403	8682600	177538	221930	173491	Acetyl (Protein N-term)	Nsco_Arg_GlcNAc_Ssek3_pulldown_20170415_membrane_delta_SseK1_2_3_B3		By MS/MS		By MS/MS						2856.2	0.203212	81.202	80.575	2.1774e-19	114.15	112.97	14115000	3	27898	0.959507	-3.48964	2131800	189785	ADVLDLHEAGGEDFAMDEDGDESIHK	A0A067XG47;A0A023T672;Q9CWZ3;A0A0N4SUH6	RBM8;Rbm8a	RNA-binding protein 8A	0
882050	623320	4456600	462600	1094200	985650	Unmodified	Nsco_Arg_GlcNAc_Ssek3_pulldown_20170415_membrane_delta_SseK1_2_3_B3		By matching	By matching	By MS/MS	By matching	By MS/MS	By matching			1198.67	0.666986	66.65	66.826	3.586e-05	159.94	96.313	8504400	2	22207	0.328709	-0.765353	1348140	793125	ADVQSIIGLQR	Q62318	Trim28	Transcription intermediary factor 1-beta	1910
471999	175576	1421500	213697	350194	169677	Unmodified	Nsco_Arg_GlcNAc_Ssek3_pulldown_20170415_membrane_delta_SseK1_2_3_B3				By MS/MS		By MS/MS				1353.58	0.580555	50.598	50.448	7.1901e-05	113.22	105.13	1421500	3	16056	0.507273	-1.07124	490213	233297	AEACFVNCVER	Q9WVA2	Timm8a1	Mitochondrial import inner membrane translocase subunit Tim8 A	2621
1019000	261950	6585900	508500	327606	178379	Unmodified	Nsco_Arg_GlcNAc_Ssek3_pulldown_20170415_membrane_delta_SseK1_2_3_B3		By matching	By matching	By MS/MS	By matching					1156.61	0.608802	40.196	40.259	0.00012135	169.41	80.91	8375400	2	12159	0.622335	-1.96218	1206890	309739	AEAELLQQQK	Q9QXS1;E9Q3W4	Plec	Plectin	2587
448992	234119	963340	179802	449955	240984	Unmodified	Nsco_Arg_GlcNAc_Ssek3_pulldown_20170415_membrane_delta_SseK1_2_3_B3				By MS/MS						2366	0.00471063	56.399	56.249	0.0031079	42.863	40.439	963340	2	18235	0.487735	-0.792284	466106	269143	AEAENNSGVESSGYGSPGPTWDR	E9QNN1;Q3UR42	Dhx9		994
1778600	172313	5319800	1501300	1283600	382340	Unmodified	Nsco_Arg_GlcNAc_Ssek3_pulldown_20170415_membrane_delta_SseK1_2_3_B3		By matching		By MS/MS	By MS/MS	By MS/MS	By matching			1440.66	0.663357	55.823	56.104	1.3586e-11	142.38	129.38	10266000	4	18093	0.085333	-0.381961	1176970	903197	AEAGAGSATEFQFR	Q5M9K7;P63325	Rps10	40S ribosomal protein S10	1572
3380100	439700	941740	246805	1707000	230004	Unmodified	Nsco_Arg_GlcNAc_Ssek3_pulldown_20170415_membrane_delta_SseK1_2_B2		By matching	By matching	By matching		By MS/MS				2233.88	0.884504	84.722	84.195	0.065948	49.768	49.768	6468600	1	28699	0.429451	-1.28414	1118590	459312	AEAKEESEESDEDMGFGLFD	Q5M8R8;P14869;E9Q070	Rplp0;Gm8730	60S acidic ribosomal protein P0	1304
868430	145153	947550	176127	345330	273351	Unmodified	Nsco_Arg_GlcNAc_Ssek3_pulldown_20170415_membrane_delta_SseK1_2_3_B3		By matching		By MS/MS		By matching				1967.97	0.966264	74.52	74.469	0.01026	33.872	25.787	2161300	1	25148	0.438812	-0.94828	492479	255227	AEAYVLACTDQQYLVPK	O35134	Polr1a	DNA-directed RNA polymerase I subunit RPA1	1179
243646	224061	2392600	530970	299731	168281	Acetyl (Protein N-term)	Nsco_Arg_GlcNAc_Ssek3_pulldown_20170415_membrane_delta_SseK1_2_3_B3				By MS/MS	By matching					1288.54	0.536247	59.968	59.917	0.0021845	70.056	66.34	2923600	2	19617	0.247746	-0.762006	507379	299189	AECCVPVCPR	Q60930;D3YZT5;D3YUN8	Vdac2	Voltage-dependent anion-selective channel protein 2	1876
18103000	10071000	78214000	5110400	17986000	5589800	Unmodified	Nsco_Arg_GlcNAc_Ssek3_pulldown_20170415_membrane_delta_SseK1_2_3_B1		By MS/MS	By MS/MS	By MS/MS	By MS/MS	By MS/MS	By MS/MS			1907.87	0.874866	76.607	76.547	4.58e-27	218.63	206.11	135070000	19	24917	0.688828	-1.5982	24249500	8009320	AEDGSVIDYELIDQDAR	Q542G9;P07356;B0V2N7;B0V2N5	Anxa2	Annexin;Annexin A2	1256
2259700	222617	3349100	893040	1444200	1046500	Unmodified	Nsco_Arg_GlcNAc_Ssek3_pulldown_20170415_membrane_delta_SseK1_2_3_B3		By MS/MS		By MS/MS	By MS/MS	By matching	By matching			2094.91	0.91054	51.091	51.351	8.0642e-05	57.366	34.375	8992500	1	16370	0.0289781	-0.106633	1189900	1105130	AEDSGEYHCVYHFVSAPK	H3BIX4;Z4YLB7;P97300;A0A0A0MQN8	Nptn	Neuroplastin	1129
293139	187308	989250	145824	240628	347013	Unmodified	Nsco_Arg_GlcNAc_Ssek3_pulldown_20170415_membrane_delta_SseK1_2_3_B3				By MS/MS						1087.51	0.514567	44.591	44.541	0.017041	78.939	37.51	989250	0	13808	0.375207	-0.719103	378714	230060	AEEDEILNR	Q5SUC3;P35564	Canx	Calnexin	1387
494093	185343	2539800	235160	267268	193568	Unmodified	Nsco_Arg_GlcNAc_Ssek3_pulldown_20170415_membrane_delta_SseK1_2_3_B3				By MS/MS						1876.93	0.931927	89.682	88.228	2.6816e-07	100.43	92.717	2539800	1	30911	0.568311	-1.41895	614981	229993	AEEIWQQSVIGDYLAR	A2AWT6;A2AWT7;A2AWT5;P25976	Ubtf	Nucleolar transcription factor 1	625
413679	266083	1431300	233492	270430	328205	Unmodified	Nsco_Arg_GlcNAc_Ssek3_pulldown_20170415_membrane_delta_SseK1_2_3_B3				By MS/MS						1481.6	0.598039	53.108	52.957	4.0531e-06	110.31	107.26	1431300	2	16977	0.588231	-0.975475	540095	274678	AEEMEDEPFTER	Q569Z6;Q8BZN7	Thrap3	Thyroid hormone receptor-associated protein 3	1822
2281400	461570	6714100	193070	791900	221965	Unmodified	Nsco_Arg_GlcNAc_Ssek3_pulldown_20170415_membrane_delta_SseK1_2_3_B3		By matching	By matching	By MS/MS		By matching				2246.1	0.0954231	79.817	79.274	7.5109e-20	128.01	121.31	10249000	4	27388	0.926085	-2.56758	1919300	323760	AEEQEPELTSTPNFVVEVTK	Q8R5L1	C1qbp		2223
2841600	865360	3478700	1748800	1998800	1048700	Unmodified	Nsco_Arg_GlcNAc_Ssek3_pulldown_20170415_membrane_delta_SseK1_2_B1		By matching	By matching	By MS/MS	By MS/MS	By MS/MS	By MS/MS			1111.56	0.554975	62.795	63.004	0.0031808	74.841	44.277	11982000	6	19590	0.232729	-0.407507	2045150	1541890	AEEVATFFAK	Q04750	Top1	DNA topoisomerase 1	1633
653629	162913	913340	190842	279903	179821	Unmodified	Nsco_Arg_GlcNAc_Ssek3_pulldown_20170415_membrane_delta_SseK1_2_3_B3				By MS/MS						1595.75	0.746752	64.733	64.582	0.011574	54.09	42.171	913340	0	21343	0.63785	-1.11329	459875	212572	AEEWGVQYVETSAK	Q9JIW9;F6QC68	Ralb	Ras-related protein Ral-B	2563
9052200	8785000	6955900	9868500	5595600	6361700	Unmodified	Nsco_Arg_GlcNAc_Ssek3_pulldown_20170415_membrane_delta_SseK1_2_3_B2		By MS/MS	By MS/MS	By MS/MS	By MS/MS	By MS/MS	By MS/MS	+		921.481	0.480748	44.297	44.589	0.0054292	97.635	58.673	46619000	10	14149	0.325813	-0.218337	8208860	7055970	AEFVEVTK	CON__P02769			731
627918	200946	7394200	284141	232559	311197	Unmodified	Nsco_Arg_GlcNAc_Ssek3_pulldown_20170415_membrane_delta_SseK1_2_3_B3				By MS/MS						1425.77	0.77151	59.746	59.595	0.001244	62.287	55.343	7394200	2	19501	0.52372	-1.83456	977142	273968	AEGEIKVPDVELK	E9Q616	Ahnak		947
319899	2094600	5667300	1909100	2828300	2373400	Unmodified	Nsco_Arg_GlcNAc_Ssek3_pulldown_20170415_membrane_delta_SseK1_2_3_B3			By matching	By MS/MS	By matching	By matching	By matching			1209.62	0.624118	59.964	60.214	0.00065809	74.987	29.63	14873000	2	19728	0.181505	0.584919	1560140	2340140	AEGPDVAVDLPK	E9Q616	Ahnak		947
5962500	2080000	33907000	5382200	2393800	1109500	Unmodified	Nsco_Arg_GlcNAc_Ssek3_pulldown_20170415_membrane_delta_SseK1_2_3_B3		By MS/MS	By matching	By MS/MS	By MS/MS	By matching	By matching			1266.65	0.645581	58.475	58.684	4.6323e-06	125.36	92.36	50835000	3	19169	0.53246	-1.6262	7491930	2426940	AEGPEVDVNLPK	E9Q616	Ahnak		947
8989500	3829800	13079000	4640000	5726200	2936000	Acetyl (Protein N-term)	Nsco_Arg_GlcNAc_Ssek3_pulldown_20170415_membrane_delta_SseK1_2_3_B3		By MS/MS	By MS/MS	By MS/MS	By MS/MS	By MS/MS	By MS/MS			1197.64	0.635351	78.929	78.77	9.0029e-06	167.84	121	39201000	12	27064	0.637449	-0.843045	7664700	4272810	AEGQVLVLDGR	Q5M9M0;P19253;A0A140T8K2	Rpl13a	60S ribosomal protein L13a	1323
4245900	1096100	4497700	3058000	2358500	697930	Unmodified	Nsco_Arg_GlcNAc_Ssek3_pulldown_20170415_membrane_delta_SseK1_2_3_B3		By matching	By matching	By MS/MS	By matching	By matching	By matching			1155.62	0.624786	55.78	56.005	0.0010271	78.705	57.672	15954000	2	18104	0.297327	-0.685342	2755940	1713810	AEGQVLVLDGR	Q5M9M0;P19253;A0A140T8K2	Rpl13a	60S ribosomal protein L13a	1323
2679000	227197	2460100	165580	1222500	237738	Unmodified	Nsco_Arg_GlcNAc_Ssek3_pulldown_20170415_membrane_delta_SseK1_2_3_B3		By MS/MS		By MS/MS		By matching				2083.97	0.969829	78.417	77.832	5.2148e-07	86.8	79.742	6361600	4	26783	0.491562	-1.65318	1144040	363735	AEGSEYQVLYIADDNEIR	A0A0R4J0I9;Q91ZX7	Lrp1	Prolow-density lipoprotein receptor-related protein 1;Low-density lipoprotein receptor-related protein 1 85 kDa subunit;Low-density lipoprotein receptor-related protein 1 515 kDa subunit;Low-density lipoprotein receptor-related protein 1 intracellular domain	450
860270	262643	1443800	208599	392254	229148	Unmodified	Nsco_Arg_GlcNAc_Ssek3_pulldown_20170415_membrane_delta_SseK1_2_3_B3		By matching		By MS/MS						1593.74	0.742335	53.923	53.848	0.00075409	57.267	50.637	2304100	1	17304	0.813943	-1.37363	688392	265664	AEGYAEGDLTLYHR	Q9DBE9	Ftsj3	pre-rRNA processing protein FTSJ3	2504
500288	444212	321012	238785	319739	240976	Unmodified	Nsco_Arg_GlcNAc_Ssek3_pulldown_20170415_membrane_delta_SseK1_2_B2						By MS/MS				1028.55	0.550224	62.774	63.274	0.002548	102.55	48.789	0	1	20005	1.2942	-0.651713	414741	263993	AELELELGR	Q9QXS1;E9Q3W4	Plec	Plectin	2587
468630	192398	11378000	280099	422178	210871	Unmodified	Nsco_Arg_GlcNAc_Ssek3_pulldown_20170415_membrane_delta_SseK1_2_3_B3	+	By MS/MS		By MS/MS						829.455	0.454533	37.812	37.762	0.013937	98.418	9.0487	11378000	3	11210	0.420961	-1.7875	1008550	292151	AELEQIK				2657
639652	2009300	7281800	1996500	276704	1118700	Unmodified	Nsco_Arg_GlcNAc_Ssek3_pulldown_20170415_membrane_delta_SseK1_2_B1			By matching	By matching	By MS/MS		By matching			1091.56	0.561123	62.609	62.797	0.0013128	137.95	109.26	12406000	2	19514	0.422167	-1.30688	2107380	851791	AELNEFLTR	Q5YLW3;P62908;A0A140LI77;D3YV43	Rps3	40S ribosomal protein S3	1553
429505	667190	8396700	499490	1548400	228257	Acetyl (Protein N-term)	Nsco_Arg_GlcNAc_Ssek3_pulldown_20170415_membrane_delta_SseK1_2_3_B3			By matching	By MS/MS		By matching				3435.5	0.496142	85.161	84.492	1.3368e-31	141.17	140.35	10612000	3	29494	0.33218	-1.25623	1340010	560977	AENDVDNELLDYEDDEVETAAGADGTEAPAKK	Q9Z1N5	Ddx39b	Spliceosome RNA helicase Ddx39b	2636
346300	200389	566530	198852	204302	299390	Unmodified	Nsco_Arg_GlcNAc_Ssek3_pulldown_20170415_membrane_delta_SseK1_2_3_B3				By MS/MS						1103.53	0.528109	36.507	36.457	0.011775	75.387	47.563	566530	0	10736	0.524358	-0.564183	340029	229975	AENEALAMQK	Q61335	Bcap31	B-cell receptor-associated protein 31	1888
383848	275876	10903000	207962	291774	207991	Unmodified	Nsco_Arg_GlcNAc_Ssek3_pulldown_20170415_membrane_delta_SseK1_2_3_B3				By MS/MS						1412.65	0.653186	35.604	35.554	1.4682e-11	129.77	105.7	10903000	2	10343	0.566966	-2.17181	1049070	232823	AEPATPAEAAQSDR	Q3U2W2;Q7TPV4	Mybbp1a	Myb-binding protein 1A	1720
388299	272978	2434100	295672	254020	189773	Unmodified	Nsco_Arg_GlcNAc_Ssek3_pulldown_20170415_membrane_delta_SseK1_2_3_B3				By MS/MS						2481.18	0.181218	77.756	76.703	0.00076606	47.499	45.501	2434100	1	26351	0.629459	-1.39269	636616	242458	AEPEDHYFLLTEPPLNTPENR	Q3ULF7;Q99JY9;A0A087WRA1;A0A087WQ14;A0A087WP86;A0A087WS98;A0A087WQ83	Actr3	Actin-related protein 3	1765
401630	222369	314340	292256	307250	132900	Unmodified	Nsco_Arg_GlcNAc_Ssek3_pulldown_20170415_membrane_delta_SseK1_2_3_B3				By MS/MS						995.529	0.528761	37.298	37.248	0.080362	42.21	30.991	314340	1	11021	0.372007	-0.411389	303925	228521	AEPGEVVAPK	Q921K2	Parp1		2290
334913	220534	3708900	233206	394814	262002	Acetyl (Protein N-term)	Nsco_Arg_GlcNAc_Ssek3_pulldown_20170415_membrane_delta_SseK1_2_3_B3				By MS/MS						3552.59	0.590377	83.148	81.895	8.7097e-07	58.565	57.905	3708900	2	28401	0.380761	-1.16845	649457	288943	AEQDVENELLDYDEDEEPQAPQESTPAPPKK	Q8VDW0;D6RHT5	Ddx39a;Ddx39	ATP-dependent RNA helicase DDX39A	2237
559129	158645	1353400	231088	221558	296549	Unmodified	Nsco_Arg_GlcNAc_Ssek3_pulldown_20170415_membrane_delta_SseK1_2_3_B3				By MS/MS						1449.67	0.673587	46.837	46.786	0.00061262	76.073	66.273	1353400	1	14676	0.475656	-0.99437	493312	247621	AEQEEYVQEGIR	E9Q634;G3V011;Q8CG29;P70248	Myo1e;Myo1f	Unconventional myosin-Ie;Unconventional myosin-If	948;1095
457595	276747	2396700	761130	999950	467880	Unmodified	Nsco_Arg_GlcNAc_Ssek3_pulldown_20170415_membrane_delta_SseK1_2_3_B3				By MS/MS	By matching	By matching	By matching			1669.86	0.863513	60.53	60.855	5.018e-16	132.64	115.76	4625600	2	19959	0.0259085	0.0768407	672036	708800	AEQINQAAGEASAVLAK	Q99JB2;A2AG39;F6WI02	Stoml2	Stomatin-like protein 2, mitochondrial	2315
4949800	159446	2631900	160812	1994300	387860	Unmodified	Nsco_Arg_GlcNAc_Ssek3_pulldown_20170415_membrane_delta_SseK1_2_3_B1		By MS/MS		By matching		By MS/MS				2561.14	0.138033	80.081	79.396	1.5475e-07	78.428	74.431	9576000	2	25997	0.295348	-1.35389	1275920	499185	AEREDAGFYWCEVATEDSSVLK	P26151	Fcgr1	High affinity immunoglobulin gamma Fc receptor I	1350
2773000	332823	233908	296700	1733200	169439	Unmodified	Nsco_Arg_GlcNAc_Ssek3_pulldown_20170415_membrane_delta_SseK1_2_3_B1		By MS/MS				By MS/MS				2717.24	0.239144	72.01	72.16	2.1074e-11	91.238	84.494	4506300	3	23227	0.104471	-0.436314	599887	443329	AEREDAGFYWCEVATEDSSVLKR	P26151	Fcgr1	High affinity immunoglobulin gamma Fc receptor I	1350
600916	181520	3058500	161706	262594	163376	Unmodified	Nsco_Arg_GlcNAc_Ssek3_pulldown_20170415_membrane_delta_SseK1_2_3_B3				By MS/MS						1342.64	0.643867	58.691	58.541	0.00011215	88.021	70.79	3058500	2	19056	0.706609	-1.86255	693557	190722	AESPEMEVNLPK	E9Q616	Ahnak		947
397130	220210	1633200	363514	224146	224923	Acetyl (Protein N-term)	Nsco_Arg_GlcNAc_Ssek3_pulldown_20170415_membrane_delta_SseK1_2_3_B3				By MS/MS						3530.61	0.606713	72.116	71.966	1.0775e-08	66.419	65.711	1633200	1	24149	0.483205	-0.987415	522721	263650	AESSAATQSPSVSSSSSGAEPSALGGGGGSPGACPALGAK	Q9ES97	Rtn3	Reticulon-3	2545
294967	120426	1338900	186513	299659	236004	Acetyl (Protein N-term)	Nsco_Arg_GlcNAc_Ssek3_pulldown_20170415_membrane_delta_SseK1_2_3_B3				By MS/MS						2645.24	0.239796	93.814	92.36	6.4006e-13	107.21	100.94	1338900	1	32513	0.234597	-0.616756	362310	236276	AETHYAPLSSAFPFVTSYQTGSSR	Q5NCB5	Irgm1		1836
1888700	221910	5763100	230715	3303200	282250	Acetyl (Protein N-term)	Nsco_Arg_GlcNAc_Ssek3_pulldown_20170415_membrane_delta_SseK1_2_3_B3		By MS/MS	By matching	By MS/MS		By MS/MS				1723.83	0.830482	106.99	106.62	1.9095e-13	178.67	154.68	11177000	6	37953	0.248905	-1.16306	1341730	599167	AETLEFNDIFQEVK	A2AW05;Q08943	Ssrp1	FACT complex subunit SSRP1	620
418324	200226	993190	118728	219944	168987	Acetyl (Protein N-term)	Nsco_Arg_GlcNAc_Ssek3_pulldown_20170415_membrane_delta_SseK1_2_3_B3				By MS/MS						2520.19	0.193968	93.244	91.791	0.00028284	49.559	46.991	993190	1	32313	0.92183	-1.4122	436538	164024	AETLSGLGDASAAGAAAVSSAASETGTR	S4R1M2;D3YXK2	Safb	Scaffold attachment factor B1	775
2001700	265576	2828900	207777	1089200	209993	Unmodified	Nsco_Arg_GlcNAc_Ssek3_pulldown_20170415_membrane_delta_SseK1_2_3_B1		By MS/MS		By MS/MS		By matching				2948.25	0.249219	78.657	78.005	2.3118e-12	90.084	87.515	5919800	4	25445	0.55423	-1.66129	1145690	362218	AEVEEEMEEEEAEEEQVVEEEPTVK	Q6DFW4;A0A087WQ46	Nop58	Nucleolar protein 58	1935
2825600	214218	1787100	283545	184990	204335	Unmodified	Nsco_Arg_GlcNAc_Ssek3_pulldown_20170415_membrane_delta_SseK1_2_3_B3		By matching		By MS/MS						3076.34	0.344182	69.968	69.893	0.093619	9.0747	7.7099	4612700	1	23362	0.890671	-2.21905	1026530	220481	AEVEEEMEEEEAEEEQVVEEEPTVKK	Q6DFW4;A0A087WQ46	Nop58	Nucleolar protein 58	1935
13193000	3022300	6705900	2471000	5329100	2750300	Unmodified	Nsco_Arg_GlcNAc_Ssek3_pulldown_20170415_membrane_delta_SseK1_2_3_B1	+	By MS/MS	By matching	By MS/MS	By MS/MS	By MS/MS	By MS/MS			1485.76	0.756254	76.8	76.705	0.014436	48.568	7.326	33472000	8	24992	0.61146	-0.961401	6442380	3308530	AEVEELALEVEQK				2664
4323500	223577	1441700	223814	1100000	159393	Unmodified	Nsco_Arg_GlcNAc_Ssek3_pulldown_20170415_membrane_delta_SseK1_2_3_B1		By MS/MS		By matching		By MS/MS				2030.05	0.0506619	73.069	73.019	5.8692e-12	113.88	101.57	6865200	3	23594	0.494429	-1.71676	1116980	339821	AEVIMNYHVGETVLSLQK	Q921M3	Sf3b3	Splicing factor 3B subunit 3	2291
1149200	312025	790420	341190	652030	510690	Unmodified	Nsco_Arg_GlcNAc_Ssek3_pulldown_20170415_membrane_delta_SseK1_2_3_B3		By matching		By MS/MS	By matching	By matching	By MS/MS			1116.6	0.600152	78.881	78.68	0.014704	61.161	28.691	3443500	3	27081	0.285103	-0.439626	656872	484329	AEVLWLMGAK	Q91YR7	Prpf6	Pre-mRNA-processing factor 6	2280
2988600	1037800	22484000	234600	4038300	345846	Acetyl (Protein N-term)	Nsco_Arg_GlcNAc_Ssek3_pulldown_20170415_membrane_delta_SseK1_2_3_B3		By matching	By matching	By MS/MS		By matching				1369.68	0.676547	109.69	109.59	1.7453e-06	109	100.59	30549000	1	39022	0.63533	-2.57787	4116090	689397	AEYLASIFGTEK	Q14C24;G3UW94;Q9D883;E9Q809;F8WH71;E9PWX6;E9PWM2	U2af1;U2af1l4	Splicing factor U2AF 35 kDa subunit	1078
11476000	2189700	5051000	1784300	8646500	3634700	Unmodified	Nsco_Arg_GlcNAc_Ssek3_pulldown_20170415_membrane_delta_SseK1_2_B2		By MS/MS	By MS/MS	By MS/MS	By MS/MS	By MS/MS	By MS/MS			1230.59	0.592089	78.419	78.26	7.2609e-05	105.2	96.715	32782000	11	26283	0.153984	-0.392846	5025560	3827590	AFAFVTFADDK	Q544R5;Q921F2;A0A087WRZ5;Q8R0B4;Q8BLD4;Q6VYI5;Q6VYI4;A0A087WQA5;A0A087WRP4;H3BJV1;A0A087WSH7;A0A087WQX8;A0A087WNY6;A0A087WS74;A0A087WS17	Tardbp	TAR DNA-binding protein 43	1815
365185	314842	546540	338589	527730	200760	Unmodified	Nsco_Arg_GlcNAc_Ssek3_pulldown_20170415_membrane_delta_SseK1_2_B2				By matching		By MS/MS				1271.76	0.760158	75.738	75.562	0.055523	46.352	42.49	1074300	0	25086	0.225242	-0.269593	397566	329802	AFAVGVQQVLLK	Q9EPL8	Ipo7	Importin-7	2530
440066	219517	2644900	1060400	286672	244107	Unmodified	Nsco_Arg_GlcNAc_Ssek3_pulldown_20170415_membrane_delta_SseK1_2_3_B3				By MS/MS	By MS/MS					1455.72	0.721875	48.033	48.032	1.2533e-12	141	114.56	3705300	3	15175	0.178968	-0.594579	634548	420222	AFGPGLQGGNAGSPAR	B7FAV1;B7FAU9;Q8BTM8	Flna	Filamin-A	708
2501900	279253	423356	341956	1556000	200789	Unmodified	Nsco_Arg_GlcNAc_Ssek3_pulldown_20170415_membrane_delta_SseK1_2_B2		By MS/MS				By MS/MS				2014.94	0.935967	67.958	68.158	3.494e-05	65.231	61.992	4057900	2	21952	0.137813	-0.489712	666282	474504	AFGYVCGGEGQHQFFAIK	E9QL31;A0A0R4J104;P98078;E9PX84;Q3TRE6;F6TQN9;Q9DCE6;E0CXT5	Dab2	Disabled homolog 2	467
562707	452292	305294	229915	284807	169232	Unmodified	Nsco_Arg_GlcNAc_Ssek3_pulldown_20170415_membrane_delta_SseK1_2_3_B3				By MS/MS						1042.52	0.523616	62.647	62.497	0.036016	58.981	48.223	0	1	20560	1.29932	-0.936583	426717	222946	AFGYYGPLR	P84104	Srsf3	Serine/arginine-rich splicing factor 3	1604
319373	1366800	1278300	299659	239262	615320	Unmodified	Nsco_Arg_GlcNAc_Ssek3_pulldown_20170415_membrane_delta_SseK1_2_3_B3			By matching	By MS/MS			By matching			1263.69	0.686324	82.177	82.11	0.0064817	63.944	52.779	3260400	2	28533	0.697253	-1.22029	823275	353346	AFITNIPFDVK	Q9D0E1;B8JK33;B8JK32	Hnrnpm	Heterogeneous nuclear ribonucleoprotein M	2450
5038000	4848100	32986000	509500	3667000	1269600	Unmodified	Nsco_Arg_GlcNAc_Ssek3_pulldown_20170415_membrane_delta_SseK1_2_3_B1		By MS/MS	By MS/MS	By MS/MS		By MS/MS	By MS/MS			2695.4	0.396965	87.674	87.298	7.507e-11	86.449	80.996	47809000	13	29063	1.07184	-2.80264	9305070	1333650	AFLADPSAFAAAAPAAAATTAAPAAAAAPAK	Q5M8R8;P14869;E9Q070	Rplp0;Gm8730	60S acidic ribosomal protein P0	1304
1323300	799270	1920100	883600	236730	276959	Unmodified	Nsco_Arg_GlcNAc_Ssek3_pulldown_20170415_membrane_delta_SseK1_2_3_B3		By matching	By matching	By MS/MS	By matching					1149.58	0.577836	43.046	43.108	0.004921	66.267	34.233	4926300	2	13321	1.14531	-1.71052	1266360	386938	AFSPTTVNTGR	P61620	Sec61a1	Protein transport protein Sec61 subunit alpha isoform 1	1508
377266	293486	306935	316513	340963	165389	Unmodified	Nsco_Arg_GlcNAc_Ssek3_pulldown_20170415_membrane_delta_SseK1_2_3_B3				By MS/MS						1740.76	0.759108	54.929	54.779	0.018441	41.695	35.104	0	1	17674	0.370662	-0.309688	323912	261338	AFSSPQEEEEAGFTGR	Q8CB77	Tceb3	Transcription elongation factor B polypeptide 3	2132
10334000	165837	448546	168854	5909000	9052300	Unmodified	Nsco_Arg_GlcNAc_Ssek3_pulldown_20170415_membrane_delta_SseK1_2_B2		By MS/MS				By MS/MS	By matching			1715.9	0.899505	67.055	67.38	4.7225e-12	122.33	113.05	25295000	4	21599	0.175685	1.18485	916049	2082550	AFVAIGDYNGHVGLGVK	Q58EU3;P25444;D3YVC1;D3YWJ3	Rps2	40S ribosomal protein S2	1344
14080000	3151000	3428700	265591	5592600	240624	Unmodified	Nsco_Arg_GlcNAc_Ssek3_pulldown_20170415_membrane_delta_SseK1_2_B2		By MS/MS	By matching	By MS/MS		By MS/MS				1918.86	0.855985	81.828	81.463	3.8859e-13	167.32	167.32	26253000	8	27659	0.81895	-2.91113	5338180	709668	AFVDFFSQCLHEEYK	O70503	Hsd17b12	Very-long-chain 3-oxoacyl-CoA reductase	1225
665020	250254	23363000	327402	207839	317790	Unmodified	Nsco_Arg_GlcNAc_Ssek3_pulldown_20170415_membrane_delta_SseK1_2_3_B3		By matching		By MS/MS						1310.68	0.675819	86.303	85.626	0.00042449	85.813	66.681	24028000	2	29851	0.552913	-2.49675	1572470	278601	AFVEFLTDEIK	Q8R5L1;O35658	C1qbp	Complement component 1 Q subcomponent-binding protein, mitochondrial	2223
39625000	3269500	40676000	243386	9440800	2657500	Unmodified	Nsco_Arg_GlcNAc_Ssek3_pulldown_20170415_membrane_delta_SseK1_2_3_B1		By MS/MS	By matching	By MS/MS		By MS/MS	By matching			1696.86	0.855968	77.08	76.786	5.8503e-12	148.52	134.57	95669000	12	25007	0.762402	-3.25107	17401900	1827790	AFVEFLTDEIKEEK	Q8R5L1;O35658	C1qbp	Complement component 1 Q subcomponent-binding protein, mitochondrial	2223
1552900	302645	979490	186421	1166000	356020	Unmodified	Nsco_Arg_GlcNAc_Ssek3_pulldown_20170415_membrane_delta_SseK1_2_B2		By matching		By matching		By MS/MS	By matching			1688.74	0.735201	65.427	65.715	3.7354e-09	110.97	107.11	4054400	2	20975	0.338972	-0.857509	772133	426144	AFVSMVYSEEGAEDR	Q9CU62	Smc1a	Structural maintenance of chromosomes protein 1A	2410
2003900	231171	257521	163575	256845	249342	Unmodified	Nsco_Arg_GlcNAc_Ssek3_pulldown_20170415_membrane_delta_SseK1_2_3_B1		By MS/MS								2148.09	0.0950292	77.693	77.693	2.3369e-07	81.807	62.872	2003900	2	25380	0.492634	-1.1698	492275	218807	AGAASLDVIQEVEYVKEEAK	Q91VN6	Ddx41	Probable ATP-dependent RNA helicase DDX41	2263
3586100	984170	6510600	1564800	1737800	1550700	Unmodified	Nsco_Arg_GlcNAc_Ssek3_pulldown_20170415_membrane_delta_SseK1_2_3_B1		By MS/MS	By MS/MS	By MS/MS	By matching	By MS/MS	By MS/MS			1453.7	0.698362	55.328	55.553	1.2337e-12	143.46	130.83	15934000	10	16710	0.432882	-0.815341	2842960	1615580	AGAGSATLSMAYAGAR	P08249	Mdh2	Malate dehydrogenase, mitochondrial	1262
323030	181439	1284900	1252200	1148000	849550	Oxidation (M)	Nsco_Arg_GlcNAc_Ssek3_pulldown_20170415_membrane_delta_SseK1_2_B1				By MS/MS	By MS/MS	By matching	By MS/MS			1469.69	0.693277	46.229	46.605	1.7638e-06	87.519	76.26	4534600	5	13161	0.716452	1.3398	422293	1068890	AGAGSATLSMAYAGAR	P08249	Mdh2	Malate dehydrogenase, mitochondrial	1262
889980	1059900	15229000	2415100	3074500	250631	Unmodified	Nsco_Arg_GlcNAc_Ssek3_pulldown_20170415_membrane_delta_SseK1_2_3_B3		By matching	By matching	By MS/MS	By MS/MS	By matching				2179.09	0.0943177	65.763	65.831	5.2358e-24	129.02	125.29	22668000	6	21817	0.217825	-0.982818	2430930	1230030	AGAIAPCEVTVPAQNTGLGPEK	Q5M8R8;P14869;E9Q070;S4R1N1;D3YVM5	Rplp0;Gm8730	60S acidic ribosomal protein P0	1304
429404	161120	3784400	180551	290720	190999	Unmodified	Nsco_Arg_GlcNAc_Ssek3_pulldown_20170415_membrane_delta_SseK1_2_3_B3				By MS/MS						1637.8	0.800913	39.818	39.768	7.768e-07	79.489	64.094	3784400	1	12014	0.503311	-1.56895	639741	215626	AGAISASGPELEGAGHSK	E9Q616	Ahnak		947
317091	176240	4828700	824380	874110	195752	Unmodified	Nsco_Arg_GlcNAc_Ssek3_pulldown_20170415_membrane_delta_SseK1_2_3_B3				By MS/MS	By matching	By matching				1516.81	0.809687	51.867	52	9.178e-12	123.02	98.093	6527100	2	16618	0.0666601	-0.31195	646209	520555	AGAVTSSASLSSPALAK	H3BL37;O08784;H3BIX0;Q05CS0	Tcof1	Treacle protein	1139
2031400	297610	9266700	859120	336515	221575	Unmodified	Nsco_Arg_GlcNAc_Ssek3_pulldown_20170415_membrane_delta_SseK1_2_3_B3		By matching		By MS/MS	By matching					2696.25	0.250043	61.894	61.86	3.1477e-13	90.778	88.554	12157000	2	20300	0.625274	-2.15016	1776050	400122	AGDGRPCPTAESASAPPEDPNVNFLK	Q64337;D3YZJ1	Sqstm1	Sequestosome-1	1920
1070300	635530	211421	1239900	1631500	1026200	Unmodified	Nsco_Arg_GlcNAc_Ssek3_pulldown_20170415_membrane_delta_SseK1_2_B2		By matching	By matching		By matching	By MS/MS	By matching		Salmonella typhimurium (strain SL1344)	998.576	0.576045	66.014	66.294	0.023817	50.354	32.886	5603400	1	21186	0.830824	1.28383	523918	1275660	AGDIAAAIGLK	A0A0H3NMG4			346
267605	192814	3353300	321413	571853	169536	Unmodified	Nsco_Arg_GlcNAc_Ssek3_pulldown_20170415_membrane_delta_SseK1_2_3_B3				By MS/MS						1246.57	0.567725	41.243	41.193	8.5605e-05	96.604	67.648	3353300	2	12553	0.231502	-0.824388	557231	314680	AGELTEDEVER	Q561N5;F6YVP7;P62270;S4R1N6	Rps18;Gm10260	40S ribosomal protein S18	1040
3281800	244362	573430	2382300	1904900	1381200	Unmodified	Nsco_Arg_GlcNAc_Ssek3_pulldown_20170415_membrane_delta_SseK1_2_B3		By matching			By MS/MS	By MS/MS	By MS/MS		Salmonella typhimurium (strain SL1344)	1026.58	0.582193	56.227	56.615	0.00040895	104.22	71.133	8950200	4	17984	0.485273	1.25624	771866	1843780	AGENVGVLLR	A0A0G2PMS1			79
411151	232670	1312300	199326	245823	183893	Unmodified	Nsco_Arg_GlcNAc_Ssek3_pulldown_20170415_membrane_delta_SseK1_2_3_B3				By MS/MS						1515.78	0.778052	63.675	63.525	1.5036e-06	103.76	89.33	1312300	1	20977	0.784554	-1.26679	500716	208089	AGEQQETASLELLK	E9Q7G0	Numa1		954
783460	292169	1368500	472720	256127	292760	Unmodified	Nsco_Arg_GlcNAc_Ssek3_pulldown_20170415_membrane_delta_SseK1_2_3_B3		By matching		By MS/MS	By matching		By matching			899.486	0.486502	33.738	33.963	0.020971	69.825	53.27	2917400	2	9774	0.675545	-1.04787	679149	328491	AGEVFIHK	Q99K48	Nono	Non-POU domain-containing octamer-binding protein	2322
13953000	4050200	17037000	6391500	5056200	4144000	Unmodified	Nsco_Arg_GlcNAc_Ssek3_pulldown_20170415_membrane_delta_SseK1_2_3_B3		By matching	By matching	By MS/MS	By MS/MS	By matching	By matching			975.441	0.441008	35.873	36.115	0.00042814	123.75	92.327	50631000	4	10594	0.635587	-0.948621	9874440	5116220	AGFAGDDAPR	Q4KL81;P63260;G3UZ07;G3UYG0;B1ATY1;E9Q606;F6WX90;B2RRX1;P60710;E9Q1F2;E9Q5F4;E9Q2D1;Q497E4;P68134;P68033;Q3UJ36;P63268;P62737;D3Z2K3;D3YZY0	Actg1;Actb;Actc1;Acta1;Actg2;Acta2	Actin, cytoplasmic 2;Actin, cytoplasmic 2, N-terminally processed;Actin, cytoplasmic 1;Actin, cytoplasmic 1, N-terminally processed;Actin, alpha skeletal muscle;Actin, alpha cardiac muscle 1;Actin, gamma-enteric smooth muscle;Actin, aortic smooth muscle	1570;685;1576
2922300	648420	5527400	258717	932720	279306	Unmodified	Nsco_Arg_GlcNAc_Ssek3_pulldown_20170415_membrane_delta_SseK1_2_3_B1		By MS/MS	By matching	By MS/MS		By matching				2584.28	0.280932	82.776	82.3	3.1264e-14	105.32	105.32	10031000	4	27116	1.04091	-2.42661	2187930	406960	AGGAGVPAFYTSTGYGTLVQEGGSPIK	Q3UJQ9;Q9D0K2	Oxct1	Succinyl-CoA:3-ketoacid-coenzyme A transferase;Succinyl-CoA:3-ketoacid coenzyme A transferase 1, mitochondrial	1761
408529	245423	1946100	245124	353627	259872	Acetyl (Protein N-term)	Nsco_Arg_GlcNAc_Ssek3_pulldown_20170415_membrane_delta_SseK1_2_3_B3				By MS/MS						1576.8	0.795768	58.196	58.046	2.2736e-06	85.469	74.424	1946100	2	18922	0.495947	-1.03823	580008	282421	AGGEGGVTLGQPHLSR	Q3TML6;Q9Z0N1;A2AAW9	Eif2s3x	Eukaryotic translation initiation factor 2 subunit 3, X-linked	1695
1696500	134711	7920600	314950	349880	144336	Unmodified	Nsco_Arg_GlcNAc_Ssek3_pulldown_20170415_membrane_delta_SseK1_2_3_B3		By MS/MS		By MS/MS						2721.4	0.40457	81.466	80.84	1.6287e-19	110.55	106.03	9617200	2	28026	0.575985	-2.27683	1218720	251485	AGHQSAAASNLSGLSLQEAQQILNVSK	Q9CQV1	Pam16	Mitochondrial import inner membrane translocase subunit TIM16	2394
344374	294440	1887200	259953	284488	431741	Unmodified	Nsco_Arg_GlcNAc_Ssek3_pulldown_20170415_membrane_delta_SseK1_2_3_B3				By MS/MS						2362.19	0.191724	74.155	73.904	0.0011817	44.341	39.464	1887200	1	24952	0.412542	-0.861113	576255	317244	AGILDLGHPIYQGPNQALEDNK	Q8VI93	Oas3	2'-5'-oligoadenylate synthase 3	2250
349930	235750	1696800	134320	282119	311980	Acetyl (Protein N-term)	Nsco_Arg_GlcNAc_Ssek3_pulldown_20170415_membrane_delta_SseK1_2_3_B3		By matching	By matching	By MS/MS						1362.68	0.677944	92.798	92.33	1.5173e-05	93.345	81.752	2282500	2	32537	0.55386	-1.18855	519224	227806	AGLELLSDQGYR	Q542B0;Q921I9	Exosc4	Exosome complex component RRP41	1806
1662800	281767	1146600	317646	202347	326706	Unmodified	Nsco_Arg_GlcNAc_Ssek3_pulldown_20170415_membrane_delta_SseK1_2_3_B1		By MS/MS		By matching						1722.81	0.806058	52.467	52.392	0.0083778	36.637	27.748	2809500	2	15518	0.896045	-1.55903	812919	275888	AGLEQGSDAGYLAESQK	Q8BMS1	Hadha	Trifunctional enzyme subunit alpha, mitochondrial;Long-chain enoyl-CoA hydratase;Long chain 3-hydroxyacyl-CoA dehydrogenase	2083
45982000	25982000	82598000	16784000	32270000	30492000	Unmodified	Nsco_Arg_GlcNAc_Ssek3_pulldown_20170415_membrane_delta_SseK1_2_B1		By MS/MS	By matching	By MS/MS	By MS/MS	By MS/MS	By MS/MS			943.524	0.52395	59.628	59.836	0.0012554	138.54	75.83	234110000	10	18365	0.688363	-0.859659	46210800	25466000	AGLQFPVGR	Q64522;G3UWL7;A0A0N4SV66;A3KPD0;Q8CGP4;B2RVF0;A2AB79;Q8CGP6;Q8R1M2;Q8CGP7;Q8CGP5;Q8BFU2;P22752;F8WIX8;Q149V4;B2RWH3;Q64523;Q6GSS7;P27661;B2RVP5;Q3THW5;P0C0S6;Q3UA95	Hist2h2ab;H2afz;Hist1h2ah;Hist1h2aa;Hist1h2ad;Hist3h2a;H2afj;Hist1h2ak;Hist1h2af;Hist1h2ab;Hist1h2al;Hist2h2ac;Hist2h2aa1;H2afx;H2afv	Histone H2A type 2-B;Histone H2A;Histone H2A type 1-H;Histone H2A.J;Histone H2A type 1-K;Histone H2A type 1-F;Histone H2A type 3;Histone H2A type 1;Histone H2A type 2-C;Histone H2A type 2-A;Histone H2AX;Histone H2A.V;Histone H2A.Z	1922;416;699
1986000	268660	1224300	187640	2058400	318980	Acetyl (Protein N-term)	Nsco_Arg_GlcNAc_Ssek3_pulldown_20170415_membrane_delta_SseK1_2_B2		By MS/MS	By matching	By matching	By matching	By MS/MS	By matching			974.555	0.554916	98.406	98.027	0.00054948	94.85	74.86	6044000	5	34291	0.231068	-0.802191	867674	497592	AGLTLFVGR	Q8CGC6	Rbm28	RNA-binding protein 28	2144
2497300	233899	272530	302630	1776100	166754	Unmodified	Nsco_Arg_GlcNAc_Ssek3_pulldown_20170415_membrane_delta_SseK1_2_B2		By matching				By MS/MS			Salmonella typhimurium (strain SL1344)	2165.09	0.0939237	84.963	84.611	0.0002976	50.752	47.117	4273400	2	28824	0.0637792	-0.276227	541965	447526	AGMAVGLAGLFLESHPDPANAK	A0A0H3NLY3			336
340800	166578	419757	246550	354753	368325	Unmodified	Nsco_Arg_GlcNAc_Ssek3_pulldown_20170415_membrane_delta_SseK1_2_3_B3				By MS/MS						1191.59	0.592424	54.389	54.238	0.0057476	62.528	49.151	0	2	17457	0.118976	0.144998	287765	318191	AGNFYVPAEPK	Q5M9N8;P14148;F6XI62	Rpl7	60S ribosomal protein L7	1298
5727900	2489200	9148700	3471100	4516100	2839700	Unmodified	Nsco_Arg_GlcNAc_Ssek3_pulldown_20170415_membrane_delta_SseK1_2_B1		By matching	By matching	By MS/MS	By MS/MS	By matching	By MS/MS			1241.67	0.672799	53.802	54.011	1.631e-07	95.981	65.633	28193000	4	16159	0.371807	-0.517016	5071520	3544060	AGNLGGGVVTIER	Q4VAG4;P67984	Rpl22	60S ribosomal protein L22	1575
487355	240017	2381800	297650	203377	114438	Unmodified	Nsco_Arg_GlcNAc_Ssek3_pulldown_20170415_membrane_delta_SseK1_2_3_B3				By MS/MS	By matching					1591.86	0.860994	68.341	68.241	0.067326	27.526	23.745	2679400	1	22735	0.773858	-1.77658	653127	190631	AGPYSSVPPPSVPLPK	E9Q5C9	Nolc1		942
299974	202471	2341600	169686	427345	175104	Unmodified	Nsco_Arg_GlcNAc_Ssek3_pulldown_20170415_membrane_delta_SseK1_2_3_B3				By MS/MS						1086.6	0.603323	46.058	46.007	9.4658e-05	90.614	50.555	2341600	1	14375	0.420018	-1.16183	521979	233296	AGQNASIVSLK	Q8K224	Nat10	N-acetyltransferase 10	2177
2289900	604120	5790000	253657	1579600	270566	Unmodified	Nsco_Arg_GlcNAc_Ssek3_pulldown_20170415_membrane_delta_SseK1_2_3_B3		By matching	By matching	By MS/MS		By matching				2492.28	0.281207	72.971	72.921	1.6039e-08	80.102	76.863	10264000	2	24623	0.740511	-2.06906	2000810	476821	AGQTVTVWAAGAGATHSPPSTLVWK	A0A0R4J0Q5;P21619	Lmnb2	Lamin-B2	456
344430	182483	729220	210342	558180	182471	Unmodified	Nsco_Arg_GlcNAc_Ssek3_pulldown_20170415_membrane_delta_SseK1_2_3_B1		By MS/MS		By matching		By MS/MS				2553.32	0.322738	93.752	93	0.056382	20.767	18.343	1631800	4	31395	0.181123	-0.36573	357872	277736	AGQTVTVWAANAGVTASPPTDLIWK	P14733	Lmnb1	Lamin-B1	1303
53691000	13913000	220740000	250910	68211000	276944	Unmodified	Nsco_Arg_GlcNAc_Ssek3_pulldown_20170415_membrane_delta_SseK1_2_3_B3		By MS/MS	By MS/MS	By MS/MS	By matching	By MS/MS				2548.31	0.307422	80.064	79.673	5.9606e-19	124.51	119.39	356810000	8	27532	0.798625	-5.02878	54836200	1679790	AGQVVTIWASGAGATHSPPTDLVWK	P48678	Lmna	Prelamin-A/C;Lamin-A/C	1428
369168	234434	1795900	187603	231803	394416	Acetyl (Protein N-term)	Nsco_Arg_GlcNAc_Ssek3_pulldown_20170415_membrane_delta_SseK1_2_3_B3				By MS/MS						1865.88	0.876403	64.961	64.811	4.9617e-06	72.583	64.173	1795900	1	21459	0.487975	-1.05993	537661	257892	AGRLPACVVDCGTGYTK	Q3ULF7;Q99JY9;A0A087WRA1;A0A087WQ14;A0A087WPR6	Actr3	Actin-related protein 3	1765
2058700	211262	2109700	247171	2434300	234627	Unmodified	Nsco_Arg_GlcNAc_Ssek3_pulldown_20170415_membrane_delta_SseK1_2_3_B1		By MS/MS		By MS/MS		By matching				2114.01	0.0102537	104.62	103.97	1.3216e-25	148.26	138.57	6602700	4	35717	0.224724	-0.900116	971728	520694	AGTLSITEFADMLSGNAGGFR	Q9QXS1;E9Q3W4	Plec	Plectin	2587
416842	231135	460180	220416	281701	213565	Unmodified	Nsco_Arg_GlcNAc_Ssek3_pulldown_20170415_membrane_delta_SseK1_2_3_B3				By MS/MS						1933.94	0.938135	73.56	73.309	0.0010593	52.172	39.967	0	1	24727	0.801274	-0.580456	353934	236694	AGTQIENIEEDFRDGLK	A1BN54;Q7TPR4	Actn1	Alpha-actinin-1	531
481122	266522	1732100	243344	153219	331410	Acetyl (Protein N-term)	Nsco_Arg_GlcNAc_Ssek3_pulldown_20170415_membrane_delta_SseK1_2_3_B3				By MS/MS			By matching			1031.55	0.54989	56.992	57.419	0.03718	45.158	23.612	2063500	0	18650	0.741013	-1.3893	605602	231188	AGTTTIEAVK	D3Z2H9;D3Z6I8;E9Q7Q3	Tpm3-rs7;Tpm3		811;955
1215000	275830	780540	284657	255918	192020	Acetyl (Protein N-term)	Nsco_Arg_GlcNAc_Ssek3_pulldown_20170415_membrane_delta_SseK1_2_B2		By matching	By matching	By MS/MS		By MS/MS	By matching			1327.7	0.698345	92.233	92.107	0.00011955	71.176	55.235	2463400	3	31904	1.00682	-1.40833	639545	240948	AGTVVLDDVELR	Q3UI57;P25206	Mcm3	DNA helicase;DNA replication licensing factor MCM3	1343
1582100	239001	6875800	252475	1805300	790370	Unmodified	Nsco_Arg_GlcNAc_Ssek3_pulldown_20170415_membrane_delta_SseK1_2_3_B3		By MS/MS		By MS/MS		By MS/MS	By MS/MS			1711.92	0.921697	57.935	58.273	3.0131e-11	114.27	103.04	11054000	7	18946	0.228942	-0.950467	1375050	711540	AGVGAPVTQVTLQSTQR	Q9QXS1;E9Q3W4;A0A0R4J218;A0A0R4J223;E9Q9J6;A0A0R4J221;E9PW24	Plec	Plectin	2587
528460	268204	2040300	286634	340308	275315	Unmodified	Nsco_Arg_GlcNAc_Ssek3_pulldown_20170415_membrane_delta_SseK1_2_3_B3		By matching		By MS/MS						2478.23	0.231205	97.083	96.356	8.2628e-08	82.635	76.035	2568700	1	34126	0.589814	-1.1429	661287	299463	AGVLSQADYLNLVQCETLEDLK	P51863	Atp6v0d1	V-type proton ATPase subunit d 1	1449
3896300	265135	1306600	283027	3593500	178159	Unmodified	Nsco_Arg_GlcNAc_Ssek3_pulldown_20170415_membrane_delta_SseK1_2_3_B1		By MS/MS		By MS/MS		By MS/MS				1496.85	0.849718	93.421	92.669	3.2782e-12	161.99	159.02	8796400	7	31207	0.213554	-0.965694	1105150	565872	AGVMALANLLQIQR	Q4VA29;Q9CQE8	2700060E02Rik	UPF0568 protein C14orf166 homolog	1798
578510	258959	199225	275778	958520	114656	Unmodified	Nsco_Arg_GlcNAc_Ssek3_pulldown_20170415_membrane_delta_SseK1_2_B2		By matching				By MS/MS				1440.7	0.703765	84.032	83.63	0.0033241	58.32	47.061	1537000	2	28502	0.00240824	0.00738791	310190	311783	AGVNFSEFTGVWK	P12815	Pdcd6	Programmed cell death protein 6	1291
6581400	6241800	7367400	4336100	3810200	1966600	Unmodified	Nsco_Arg_GlcNAc_Ssek3_pulldown_20170415_membrane_delta_SseK1_2_B2		By MS/MS	By MS/MS	By MS/MS	By MS/MS	By MS/MS	By MS/MS			1344.72	0.724894	57.34	57.565	8.954e-08	152.4	112.02	30304000	11	17790	1.38958	-1.07318	6713990	3190960	AGVNTVTTLVENK	Q58ET1;P12970;A0A140T8L1;A0A140T8L3	Rpl7a	60S ribosomal protein L7a	1292
7611700	1129700	52346000	4237300	2597400	1124200	Unmodified	Nsco_Arg_GlcNAc_Ssek3_pulldown_20170415_membrane_delta_SseK1_2_B1		By matching	By matching	By MS/MS	By MS/MS	By matching	By matching			1472.82	0.819857	47.8	47.969	2.2176e-06	92.939	79.539	69046000	4	13753	0.437824	-1.72835	7663780	2312900	AGVNTVTTLVENKK	Q58ET1;P12970;A0A140T8L1;A0A140T8L3	Rpl7a	60S ribosomal protein L7a	1292
809128	195544	332209	202435	273967	236059	Unmodified	Nsco_Arg_GlcNAc_Ssek3_pulldown_20170415_membrane_delta_SseK1_2_3_B3				By MS/MS						1355.78	0.777264	60.212	60.062	3.0155e-05	71.879	49.886	0	1	19661	0.474513	-0.668448	374592	235687	AGVQSGTNALLVVK	Q8K2T8	Paf1	RNA polymerase II-associated factor 1 homolog	2181
353630	243744	1939400	257997	286046	192418	Unmodified	Nsco_Arg_GlcNAc_Ssek3_pulldown_20170415_membrane_delta_SseK1_2_3_B3				By MS/MS						2089.08	0.0774107	100.51	99.059	0.0029813	43.696	39.348	1939400	1	35184	0.561741	-1.18577	550871	242158	AGYITPVPGGVGPMTVAMLMK	P18155	Mthfd2	Bifunctional methylenetetrahydrofolate dehydrogenase/cyclohydrolase, mitochondrial;NAD-dependent methylenetetrahydrofolate dehydrogenase;Methenyltetrahydrofolate cyclohydrolase	1319
1173300	308940	1127800	691660	447740	338620	Unmodified	Nsco_Arg_GlcNAc_Ssek3_pulldown_20170415_membrane_delta_SseK1_2_3_B1		By MS/MS	By matching	By MS/MS	By MS/MS	By matching	By matching			1054.57	0.567212	31.596	31.771	0.0040891	82.279	72.885	4088100	5	7648	0.394923	-0.654292	742173	471567	AHAFVVQQR	Q9QXS1;E9Q3W4	Plec	Plectin	2587
368155	215258	809040	427650	400408	334030	Unmodified	Nsco_Arg_GlcNAc_Ssek3_pulldown_20170415_membrane_delta_SseK1_2_3_B3				By MS/MS	By matching		By matching			809.476	0.475937	29.097	29.297	0.0046658	102.51	25.667	1570700	2	7907	0.0328077	-0.0549048	400240	385294	AHLGTALK	P62267	Rps23	40S ribosomal protein S23	1521
10439000	1268700	25211000	225010	6104900	329715	Unmodified	Nsco_Arg_GlcNAc_Ssek3_pulldown_20170415_membrane_delta_SseK1_2_3_B1		By MS/MS	By matching	By MS/MS		By MS/MS				1716.93	0.93451	70.756	70.781	4.237e-18	149.97	137.91	43024000	4	22602	0.737381	-3.17531	6937490	767961	AHLLADMAHISGLVAAK	Q9CZN7	Shmt2	Serine hydroxymethyltransferase	2439
12946000	2543700	6871100	190775	5371200	2959300	Unmodified	Nsco_Arg_GlcNAc_Ssek3_pulldown_20170415_membrane_delta_SseK1_2_3_B1		By MS/MS	By MS/MS	By MS/MS		By MS/MS	By MS/MS			1695.86	0.861405	53.22	53.461	1.2138e-19	133.86	123.67	30691000	13	15929	0.564101	-2.07382	6093630	1447420	AHLMEIQVNGGTVAEK	P27659	Rpl3	60S ribosomal protein L3	1355
16217000	1869500	6480800	16204000	2488800	1989500	Unmodified	Nsco_Arg_GlcNAc_Ssek3_pulldown_20170415_membrane_delta_SseK1_2_3_B1	+	By MS/MS	By matching	By MS/MS	By MS/MS	By matching	By matching			1182.64	0.639708	43.794	44.011	0.0092239	66.19	43.698	45249000	6	12340	0.119109	-0.430709	5813550	4313060	AHPLDVQYIK				2655
505095	185285	1432300	306275	404056	158201	Unmodified	Nsco_Arg_GlcNAc_Ssek3_pulldown_20170415_membrane_delta_SseK1_2_3_B3				By MS/MS						1638.77	0.767822	61.603	61.453	0.0013573	60.55	48.349	1432300	2	20184	0.418551	-0.92514	511779	269518	AHQVVEDGYEFFAK	P62137;A0A0J9YUU8;P62141;P63087;A0A0G2JFF1	Ppp1ca;Ppp1cb;Ppp1cc	Serine/threonine-protein phosphatase PP1-alpha catalytic subunit;Serine/threonine-protein phosphatase PP1-beta catalytic subunit;Serine/threonine-protein phosphatase PP1-gamma catalytic subunit	1512;1513;1564
271610	222080	813820	477130	396180	199080	Oxidation (M)	Nsco_Arg_GlcNAc_Ssek3_pulldown_20170415_membrane_delta_SseK1_2_3_B3		By matching	By matching	By MS/MS	By matching	By matching				942.496	0.495686	28.322	28.392	0.007202	80.219	53.835	2180800	2	7584	0.0637584	-0.127812	366152	335109	AHSIQIMK	P62717;F6YJW4	Rpl18a;Gm17541	60S ribosomal protein L18a	1535
12219000	284848	439390	209292	1306100	110677	Unmodified	Nsco_Arg_GlcNAc_Ssek3_pulldown_20170415_membrane_delta_SseK1_2_3_B1		By MS/MS		By matching		By matching				2443.25	0.249573	76.921	76.632	2.9788e-35	213.15	203.58	13964000	4	24837	0.394878	-1.88654	1152130	311599	AHTDSLNTLVALHQLYQYTQK	B2RXS4	Plxnb2	Plexin-B2	705
6828900	457240	1314800	1316300	1982700	2007600	Unmodified	Nsco_Arg_GlcNAc_Ssek3_pulldown_20170415_membrane_delta_SseK1_2_B2		By MS/MS	By matching	By matching	By MS/MS	By MS/MS	By matching			2145.15	0.147691	54.616	54.841	3.9462e-07	76.378	71.251	13908000	7	16800	0.0344099	0.117302	1601220	1736850	AHVIVMAATNRPNSIDPALR	Q01853	Vcp	Transitional endoplasmic reticulum ATPase	1629
16044000	3092100	38781000	1963600	4117900	1385600	Unmodified	Nsco_Arg_GlcNAc_Ssek3_pulldown_20170415_membrane_delta_SseK1_2_3_B1		By MS/MS	By MS/MS	By MS/MS	By MS/MS	By MS/MS	By MS/MS			1987.03	0.0262213	91.018	90.621	4.6541e-20	138.66	127.71	65384000	18	29952	0.996018	-2.47464	12437400	2237630	AIAELGIYPAVDPLDSTSR	P56480	Atp5b	ATP synthase subunit beta, mitochondrial	1474
499847	201553	1012800	828670	946410	187106	Unmodified	Nsco_Arg_GlcNAc_Ssek3_pulldown_20170415_membrane_delta_SseK1_2_3_B3				By MS/MS	By matching	By matching				1327.75	0.745964	52.183	52.316	0.00034806	67.326	45.298	2787800	1	16734	0.0600725	0.174733	467286	527452	AIAGTGANVIVTGGK	H3BL49;Q3UL22;P42932;H3BJB6	Cct8	T-complex protein 1 subunit theta	1140
7095400	1080800	4982100	2679600	2911700	1263500	Unmodified	Nsco_Arg_GlcNAc_Ssek3_pulldown_20170415_membrane_delta_SseK1_2_B1		By MS/MS	By matching	By MS/MS	By MS/MS	By MS/MS	By MS/MS			1577.79	0.787177	63.507	63.664	9.3432e-12	151.99	133.86	20013000	10	19895	0.28684	-0.651477	3368050	2144190	AIANECQANFISIK	Q01853	Vcp	Transitional endoplasmic reticulum ATPase	1629
11664000	2095100	6505000	3641300	7138400	4734300	Unmodified	Nsco_Arg_GlcNAc_Ssek3_pulldown_20170415_membrane_delta_SseK1_2_3_B1		By MS/MS	By MS/MS	By MS/MS	By MS/MS	By MS/MS	By MS/MS		Salmonella typhimurium (strain SL1344)	1759.9	0.895207	54.554	54.779	3.6946e-19	168.69	147.02	35778000	12	16395	0.0544108	-0.123117	5417090	4973980	AIAQVGTISANSDETVGK	A0A0H3NIZ3			287
408080	151054	2065700	280100	280806	184610	Unmodified	Nsco_Arg_GlcNAc_Ssek3_pulldown_20170415_membrane_delta_SseK1_2_3_B3				By MS/MS	By matching					1455.77	0.768156	52.175	52.125	6.0756e-12	148.52	98.166	2345800	2	16664	0.394493	-1.04416	503093	243964	AIASATEGGSVPQIR	B1AU25;Q9Z0X1	Aifm1	Apoptosis-inducing factor 1, mitochondrial	666
1932700	293170	2198700	152363	731680	237271	Unmodified	Nsco_Arg_GlcNAc_Ssek3_pulldown_20170415_membrane_delta_SseK1_2_3_B1		By MS/MS	By matching	By MS/MS		By MS/MS			Salmonella typhimurium (strain SL1344)	2116.16	0.156842	100.51	99.962	3.9476e-07	79.461	74.557	5156200	4	34125	0.73439	-1.85254	1076010	297953	AIDKPFLLPIEDVFSISGR	A0A0G2PMS1			79
1198900	261947	6723900	279282	561880	223252	Unmodified	Nsco_Arg_GlcNAc_Ssek3_pulldown_20170415_membrane_delta_SseK1_2_3_B1		By MS/MS		By MS/MS		By MS/MS				1744.84	0.836689	80.832	80.147	3.1667e-09	113.4	101.48	8484700	5	26303	0.629234	-1.97116	1282940	327210	AIEEGTLEEIEEEVR	G3UX35;A0A0R4J170;Q3TKT4	Smarca4	Transcription activator BRG1	474
404747	269132	476710	287726	357995	214896	Unmodified	Nsco_Arg_GlcNAc_Ssek3_pulldown_20170415_membrane_delta_SseK1_2_3_B3				By MS/MS						1315.71	0.713601	69.801	69.651	0.016134	51.726	30.354	476710	0	23305	0.559672	-0.410058	373079	280777	AIELFSVGQGPAK	Q3UJC3;O70310	Nmt1	Glycylpeptide N-tetradecanoyltransferase;Glycylpeptide N-tetradecanoyltransferase 1	1219
2639700	204991	6896100	213226	2531600	228809	Unmodified	Nsco_Arg_GlcNAc_Ssek3_pulldown_20170415_membrane_delta_SseK1_2_3_B3		By MS/MS		By MS/MS		By MS/MS				1970.05	0.0472911	84.869	84.151	0.014423	41.513	36.219	12068000	0	29441	0.356229	-1.63902	1551070	498008	AIEPPPLDAVIEAEHTLR	E9QNN1;A0A087WPL5	Dhx9		994
292199	206425	730630	214868	582348	187331	Unmodified	Nsco_Arg_GlcNAc_Ssek3_pulldown_20170415_membrane_delta_SseK1_2_3_B3				By MS/MS						2206.01	0.0138187	40.396	40.346	0.055383	20.949	18.879	730630	1	12247	0.151107	-0.303595	353221	286190	AIEPQKEEADENYNSVNTR	P70452	Stx4	Syntaxin-4	1589
506672	256074	2081400	272398	376410	162766	Unmodified	Nsco_Arg_GlcNAc_Ssek3_pulldown_20170415_membrane_delta_SseK1_2_3_B3				By MS/MS						2159.06	0.0633947	79.997	78.844	2.959e-05	67.928	63.579	2081400	2	27131	0.629827	-1.33876	646372	255550	AIETYQEAADLPDAPTDLVK	Q8CBM2;A2AL85;Q8BSY0	Asph	Aspartyl/asparaginyl beta-hydroxylase	588
293658	366928	862220	404721	825400	167304	Unmodified	Nsco_Arg_GlcNAc_Ssek3_pulldown_20170415_membrane_delta_SseK1_2_B2				By matching		By MS/MS				1714.87	0.86787	91.117	89.988	1.7515e-05	74.141	58.596	1687600	2	31021	0.108028	-0.244399	452912	382334	AIFLADGNVFTTGFSR	Q499X7;Q9WUM4	Coro1c	Coronin;Coronin-1C	1784
608126	278490	4723200	298758	211604	185953	Unmodified	Nsco_Arg_GlcNAc_Ssek3_pulldown_20170415_membrane_delta_SseK1_2_3_B3				By MS/MS						1988.01	0.0111053	87.454	86.101	0.0038096	43.794	36.844	4723200	1	30037	0.755446	-2.02947	928282	227378	AIGAVPLIQGEYMIPCEK	Q3UCD9;P18242;F6Y6L6	Ctsd	Cathepsin D	1320
6112700	327229	268739	356793	3825200	254004	Unmodified	Nsco_Arg_GlcNAc_Ssek3_pulldown_20170415_membrane_delta_SseK1_2_B2		By MS/MS		By MS/MS		By MS/MS				1687.96	0.962105	95.96	95.558	4.2672e-27	232.13	216.19	9937900	5	33255	0.037502	-0.210947	813090	702485	AIGPHDVLATLLNNLK	G5E866;Q99NB9	Sf3b1	Splicing factor 3B subunit 1	1114
333845	356532	3274300	938780	320502	230995	Unmodified	Nsco_Arg_GlcNAc_Ssek3_pulldown_20170415_membrane_delta_SseK1_2_3_B3				By MS/MS	By matching					1960.95	0.949034	50.098	50.048	1.9307e-15	120.9	113.19	4213000	2	15929	0.266583	-0.829113	730445	411149	AIGSASEGAQSSLQEVYHK	Q3UPK6;Q9Z2U1;D3YX79	Psma5;Gm8394	Proteasome subunit alpha type;Proteasome subunit alpha type-5	1772
404160	193499	256434	392117	1940700	236334	Unmodified	Nsco_Arg_GlcNAc_Ssek3_pulldown_20170415_membrane_delta_SseK1_2_B2						By MS/MS				2860.38	0.384762	88.426	87.623	0.00039879	45.941	43.959	1940700	2	30101	0.473232	1.05493	271687	564460	AIHTAPVASMAFDATSTLLATGGCDGAVR	Q8C4J7	Tbl3	Transducin beta-like protein 3	2121
33392000	2199500	16539000	579190	14790000	5318100	Unmodified	Nsco_Arg_GlcNAc_Ssek3_pulldown_20170415_membrane_delta_SseK1_2_3_B1		By MS/MS	By matching	By MS/MS	By matching	By MS/MS	By MS/MS			1336.85	0.848244	96.024	95.849	0.00040553	81.017	81.017	72818000	9	32473	0.363578	-1.57895	10669900	3571480	AIIIFVPVPQLK	F6SVV1;Q4FZE6;P62082	Gm9493;Rps7	40S ribosomal protein S7	1019
3754700	158415	862930	200105	411430	240062	Unmodified	Nsco_Arg_GlcNAc_Ssek3_pulldown_20170415_membrane_delta_SseK1_2_3_B1		By MS/MS		By matching		By matching				1767.95	0.951934	94.099	93.535	1.6876e-05	81.632	71.941	5029100	3	31604	0.505376	-1.56626	800662	270371	AILDEVTHVQDLFLR	E9Q555	Rnf213	E3 ubiquitin-protein ligase RNF213	938
1450500	194016	3573600	160556	388264	177111	Unmodified	Nsco_Arg_GlcNAc_Ssek3_pulldown_20170415_membrane_delta_SseK1_2_3_B3		By matching		By MS/MS						2503.21	0.207827	77.687	77.161	0.00096878	45.885	40.357	5024100	1	26544	0.764448	-2.16973	1001890	222672	AILGSYDSELTQTEYSTQLTQR	Q9WTX8	Mad1l1	Mitotic spindle assembly checkpoint protein MAD1	2613
1586400	1221200	1552800	1707600	1212200	1826100	Oxidation (M)	Nsco_Arg_GlcNAc_Ssek3_pulldown_20170415_membrane_delta_SseK1_2_B3		By MS/MS	By MS/MS	By MS/MS	By MS/MS	By MS/MS	By MS/MS			1630.82	0.823622	71.868	72.026	0.00055236	58.885	43.371	9106300	9	23966	0.191754	0.109812	1443570	1557740	AILVDLEPGTMDSVR	P99024;Q9ERD7	Tubb5;Tubb3	Tubulin beta-5 chain;Tubulin beta-3 chain	1620
30330000	10657000	259040000	200694	22281000	157889	Unmodified	Nsco_Arg_GlcNAc_Ssek3_pulldown_20170415_membrane_delta_SseK1_2_3_B1		By MS/MS	By MS/MS	By MS/MS		By MS/MS				2006.96	0.956033	85.407	84.827	4.6746e-17	139.29	139.29	322310000	13	28112	0.978586	-5.61855	43748000	890444	AIMTYVSSFYHAFSGAQK	Q3ULT2;P57780;D3Z0L8;A1BN54;Q7TPR4	Actn4;Actn1	Alpha-actinin-4;Alpha-actinin-1	1478;531
1611100	1296600	10245000	243302	4790900	183876	Oxidation (M)	Nsco_Arg_GlcNAc_Ssek3_pulldown_20170415_membrane_delta_SseK1_2_B2		By matching	By matching	By MS/MS		By MS/MS				2022.95	0.950948	75.71	75.517	8.7617e-12	116.06	116.06	17943000	5	25291	0.55134	-2.2139	2776390	598452	AIMTYVSSFYHAFSGAQK	Q3ULT2;P57780;D3Z0L8;A1BN54;Q7TPR4	Actn4;Actn1	Alpha-actinin-4;Alpha-actinin-1	1478;531
222466	231099	2522000	625190	295852	256348	Unmodified	Nsco_Arg_GlcNAc_Ssek3_pulldown_20170415_membrane_delta_SseK1_2_3_B3				By MS/MS	By matching					1284.71	0.714998	52.656	52.606	0.00013523	84.892	40.467	3147200	2	16845	0.146836	-0.483774	506138	361942	AINQGGLTSVAVR	Q9QUM9;E0CXB1	Psma6	Proteasome subunit alpha type-6	2580
2105900	409730	2037100	252034	1266600	229254	Unmodified	Nsco_Arg_GlcNAc_Ssek3_pulldown_20170415_membrane_delta_SseK1_2_3_B1		By MS/MS	By matching	By MS/MS		By MS/MS				1532.79	0.794705	59.731	59.806	1.366e-11	141.54	105.86	5819400	6	18343	0.614454	-1.52868	1206840	418285	AINQQTGAFVEISR	Q3U0V1	Khsrp	Far upstream element-binding protein 2	1715
3353000	238621	852560	412920	4545200	269982	Unmodified	Nsco_Arg_GlcNAc_Ssek3_pulldown_20170415_membrane_delta_SseK1_2_B2		By matching		By matching		By MS/MS				1852.05	0.0505428	72.148	72.198	0.00031457	51.727	47.247	8750700	1	23570	0.0286118	-0.142968	880284	797232	AIPSLHGPLMVLNHVVR	P46061	Rangap1	Ran GTPase-activating protein 1	1414
894390	312150	1186600	345045	1036700	218340	Unmodified	Nsco_Arg_GlcNAc_Ssek3_pulldown_20170415_membrane_delta_SseK1_2_B2		By matching	By matching	By MS/MS		By MS/MS				1606.79	0.791259	76.52	76.218	0.0012562	54.281	41.65	3429900	3	25474	0.32095	-0.694874	691934	427452	AISSYFVSTMSSSIK	Q9QZQ8	H2afy	Core histone macro-H2A.1	2598
5858200	2172300	15128000	2363100	3310300	2303600	Unmodified	Nsco_Arg_GlcNAc_Ssek3_pulldown_20170415_membrane_delta_SseK1_2_B2		By MS/MS	By MS/MS	By MS/MS	By MS/MS	By MS/MS	By MS/MS			1260.67	0.674773	72.725	72.85	1.7869e-07	110.15	85.454	31136000	12	23779	0.620081	-1.1391	5774160	2621720	AITGASLADIMAK	Q8BP67	Rpl24	60S ribosomal protein L24	2086
1169200	373675	1905700	303564	504870	141973	Unmodified	Nsco_Arg_GlcNAc_Ssek3_pulldown_20170415_membrane_delta_SseK1_2_3_B1		By MS/MS		By MS/MS		By matching				1711.95	0.954242	90.696	89.944	0.00020553	64.52	60.506	3579800	4	30129	0.935205	-1.75265	940761	279176	AITIAGIPQSIIECVK	Q61990	Pcbp2	Poly(rC)-binding protein 2	1902
982220	317425	1102400	205987	231699	202806	Unmodified	Nsco_Arg_GlcNAc_Ssek3_pulldown_20170415_membrane_delta_SseK1_2_3_B1		By MS/MS		By matching						2448.23	0.232526	83.725	83.048	0.0024574	35.091	27.339	2084600	1	27439	1.38975	-1.71671	700481	213115	AITVFSPDGHLFQVEYAQEAVK	Q542H2;Q9Z2U0;Q9CWH6	Psma7;Psma8	Proteasome subunit alpha type;Proteasome subunit alpha type-7;Proteasome subunit alpha type-7-like	1808
2760800	975800	1596100	149849	205531	176888	Unmodified	Nsco_Arg_GlcNAc_Ssek3_pulldown_20170415_membrane_delta_SseK1_2_3_B3		By matching	By matching	By MS/MS						2576.33	0.327489	75.123	74.989	0.0091664	32.146	28.505	5332700	1	25411	2.67845	-3.20812	1626120	175959	AITVFSPDGHLFQVEYAQEAVKK	Q542H2;Q9Z2U0;Q9CWH6	Psma7;Psma8	Proteasome subunit alpha type;Proteasome subunit alpha type-7;Proteasome subunit alpha type-7-like	1808
8241000	4981600	5656200	2366200	6287000	3140900	Unmodified	Nsco_Arg_GlcNAc_Ssek3_pulldown_20170415_membrane_delta_SseK1_2_B3		By MS/MS	By MS/MS	By MS/MS	By MS/MS	By MS/MS	By MS/MS			1739.94	0.941763	76.754	76.695	3.7443e-31	149	130.59	30673000	12	25775	0.75008	-0.771046	6146450	3601770	AIVAIENPADVSVISSR	P14206	Rpsa	40S ribosomal protein SA	1300
2886300	282557	33792000	239157	225001	259817	Unmodified	Nsco_Arg_GlcNAc_Ssek3_pulldown_20170415_membrane_delta_SseK1_2_3_B3		By matching		By MS/MS						3650.7	0.698979	85.574	84.897	0.054005	18.527	17.444	36678000	1	29622	0.850073	-3.64828	3020560	240905	AIVDCGFEHPSEVQHECIPQAILGMDVLCQAK	Q9Z1N5;Q8VDW0;D6RHT5	Ddx39b;Ddx39a;Ddx39	Spliceosome RNA helicase Ddx39b;ATP-dependent RNA helicase DDX39A	2636;2237
797380	198659	1231900	154264	625970	318275	Unmodified	Nsco_Arg_GlcNAc_Ssek3_pulldown_20170415_membrane_delta_SseK1_2_3_B3		By matching		By MS/MS		By MS/MS				2389.16	0.156524	97.595	96.843	1.5624e-07	81.016	78.295	2655300	4	34302	0.378871	-0.888868	580029	313238	AIVVDPVHGFMYWTDWGTPAK	P35951	Ldlr	Low-density lipoprotein receptor	1391
991630	148788	2371200	200935	472850	206403	Unmodified	Nsco_Arg_GlcNAc_Ssek3_pulldown_20170415_membrane_delta_SseK1_2_3_B1		By MS/MS		By MS/MS		By matching				1742.87	0.874018	92.135	91.383	0.0011103	71.879	65.603	3835700	1	30731	0.483203	-1.38568	704632	269669	AIWNVINWENVTER	Q4FJX9;P09671	Sod2	Superoxide dismutase;Superoxide dismutase [Mn], mitochondrial	1270
906650	227519	1052700	267723	838570	266676	Unmodified	Nsco_Arg_GlcNAc_Ssek3_pulldown_20170415_membrane_delta_SseK1_2_3_B3		By matching		By MS/MS		By matching				1469.79	0.791852	83.223	82.571	1.6517e-05	94.688	85.58	2797900	1	28672	0.279039	-0.619598	601064	391204	AIYAYALQVFPSK	Q91YR7	Prpf6	Pre-mRNA-processing factor 6	2280
3159400	847690	2384000	670140	1506000	1127600	Unmodified	Nsco_Arg_GlcNAc_Ssek3_pulldown_20170415_membrane_delta_SseK1_2_3_B3		By matching	By MS/MS	By MS/MS	By matching	By MS/MS	By matching			1597.89	0.886815	70.246	70.404	0.00063284	59.709	53.989	9694800	3	23603	0.546918	-0.829377	1855170	1044040	AIYAYALQVFPSKK	Q91YR7	Prpf6	Pre-mRNA-processing factor 6	2280
2397900	840440	235305	860420	381748	790340	Unmodified	Nsco_Arg_GlcNAc_Ssek3_pulldown_20170415_membrane_delta_SseK1_2_B3		By matching	By matching		By matching		By MS/MS			1679.97	0.972276	71.195	71.396	0.028926	28.166	26.919	4889100	1	23745	0.100261	-0.289747	779811	637921	AKPVVSFIAGITAPPGR	Q9WUM5	Suclg1	Succinyl-CoA ligase [ADP/GDP-forming] subunit alpha, mitochondrial	2617
95749000	22021000	360940	54629000	48794000	29041000	Unmodified	Nsco_Arg_GlcNAc_Ssek3_pulldown_20170415_membrane_delta_SseK1_2_3_B2		By MS/MS	By MS/MS		By MS/MS	By MS/MS	By MS/MS			1106.56	0.560789	45.662	45.983	6.9405e-05	110.08	71.509	250230000	10	14687	0.385807	2.22281	9129950	42618700	ALAAAGYDVEK	Q5SZA3;P15864;I7HFT9;Q07133;P43274;Q149Z9;P43277	Hist1h1c;Hist1h1t;Hist1h1e;Hist1h1d	Histone H1.2;Histone H1t;Histone H1.4;Histone H1.3	1307;1408;1411
18909000	4099200	23486000	9779400	7152100	3792500	Unmodified	Nsco_Arg_GlcNAc_Ssek3_pulldown_20170415_membrane_delta_SseK1_2_3_B3		By MS/MS	By matching	By MS/MS	By matching	By matching	By matching			1092.55	0.545139	43.67	43.913	7.2714e-05	105.13	83.834	67218000	3	13595	0.448429	-0.92627	12210300	6425260	ALAAGGYDVEK	P43276	Hist1h1b	Histone H1.5	1410
1385500	152766	1981900	254168	246359	307756	Unmodified	Nsco_Arg_GlcNAc_Ssek3_pulldown_20170415_membrane_delta_SseK1_2_3_B3		By matching		By MS/MS						2633.17	0.173767	68.563	68.487	0.026114	29.058	26.625	3367300	1	22814	0.567311	-1.48138	748579	268101	ALAEEVEVQDGPNDDGEMFMRPGK	Q9D0M3	Cyc1	Cytochrome c1, heme protein, mitochondrial	2455
1188700	385150	2873500	290918	1107300	182468	Acetyl (Protein N-term)	Nsco_Arg_GlcNAc_Ssek3_pulldown_20170415_membrane_delta_SseK1_2_B2		By MS/MS	By matching	By MS/MS		By MS/MS				1654.78	0.777341	91.257	90.705	6.0961e-12	137.84	131.36	5554700	5	31343	0.581937	-1.49475	1095730	388813	ALAMQSSEFQFAQR	Q91YK2;D6RDD0	Rrp1b	Ribosomal RNA processing protein 1 homolog B	2278
367860	194228	818920	583620	312890	289115	Unmodified	Nsco_Arg_GlcNAc_Ssek3_pulldown_20170415_membrane_delta_SseK1_2_3_B3				By MS/MS	By matching					1131.57	0.570642	37.953	38.053	0.0063746	64.103	34.329	1402500	1	11463	0.024295	-0.0494329	388220	375144	ALANSLACQGK	Q5FWB7;A6ZI44;P05064;Q9CPQ9;A6ZI46	Aldoa;Aldoart1	Fructose-bisphosphate aldolase;Fructose-bisphosphate aldolase A	648
30531000	3312100	11639000	293669	8037100	137042	Unmodified	Nsco_Arg_GlcNAc_Ssek3_pulldown_20170415_membrane_delta_SseK1_2_3_B1		By MS/MS	By MS/MS	By MS/MS		By MS/MS				3781.91	0.905736	89.21	88.684	2.4198e-30	122.99	121.75	53519000	17	29621	0.907612	-3.94307	10558100	686443	ALANVNIGSLICNVGAGGPAPAAGAAPAGGAAPSTAAAPAEEK	Q58E35;P47955	Rplp1	60S acidic ribosomal protein P1	1423
486437	252078	331336	277778	297787	181224	Unmodified	Nsco_Arg_GlcNAc_Ssek3_pulldown_20170415_membrane_delta_SseK1_2_3_B3				By MS/MS						1255.79	0.790395	104.01	102.66	0.025971	46.069	31.17	0	1	36587	0.605791	-0.479475	343777	246570	ALAPLLLAFVTK	P46061	Rangap1	Ran GTPase-activating protein 1	1414
3271100	240456	1465500	194009	1360200	274222	Unmodified	Nsco_Arg_GlcNAc_Ssek3_pulldown_20170415_membrane_delta_SseK1_2_3_B1		By MS/MS		By MS/MS		By MS/MS			Salmonella typhimurium (strain SL1344)	1429.8	0.80281	98.451	97.698	8.0422e-09	108.58	94.57	6096900	7	33253	0.399372	-1.33119	1048510	416718	ALDAIIASVTESLK	A0A0H3NA20			115
393279	271843	1519400	232259	374706	248300	Acetyl (Protein N-term)	Nsco_Arg_GlcNAc_Ssek3_pulldown_20170415_membrane_delta_SseK1_2_3_B3				By MS/MS						1586.71	0.713403	78.535	77.482	0.0005054	62.287	41.51	1519400	1	26650	0.546563	-0.970059	545628	278535	ALDGPEQMELEEGK	P62196;Q8K1K2	Psmc5	26S protease regulatory subunit 8	1515
410271	832380	3601900	317287	883860	207167	Unmodified	Nsco_Arg_GlcNAc_Ssek3_pulldown_20170415_membrane_delta_SseK1_2_3_B3			By matching	By MS/MS		By matching				800.464	0.46437	58.415	58.514	0.059294	63.21	0	5318200	1	19071	0.589383	-1.46803	1071460	387304	ALDLELK	Q4FJV4;P10107	Anxa1	Annexin;Annexin A1	1271
570521	274177	323954	333616	9915300	171332	Unmodified	Nsco_Arg_GlcNAc_Ssek3_pulldown_20170415_membrane_delta_SseK1_2_B2						By MS/MS				1342.73	0.734396	57.75	58.249	0.013613	46.88	39.2	9915300	1	18087	0.249938	1.16113	370051	827555	ALDLELKGDIEK	Q4FJV4;P10107	Anxa1	Annexin;Annexin A1	1271
10254000	953050	10016000	223692	7456500	3663200	Unmodified	Nsco_Arg_GlcNAc_Ssek3_pulldown_20170415_membrane_delta_SseK1_2_3_B1		By MS/MS	By MS/MS	By MS/MS		By MS/MS	By MS/MS			1212.73	0.73294	94.589	94.348	7.5275e-05	103.44	88.662	32343000	9	31853	0.279897	-1.33393	4608590	1828160	ALDLIEVLVTK	Q3U2W2;Q7TPV4	Mybbp1a	Myb-binding protein 1A	1720
575617	260665	1122000	319030	314260	300429	Unmodified	Nsco_Arg_GlcNAc_Ssek3_pulldown_20170415_membrane_delta_SseK1_2_3_B3				By MS/MS	By matching					1424.69	0.693594	69.736	69.635	0.0070811	53.448	40.817	1441000	1	23283	0.609261	-0.827544	552166	311139	ALDQFVNFSEQK	Q1HL32;Q9CW03	Smc3	Structural maintenance of chromosomes protein;Structural maintenance of chromosomes protein 3	1662
1721700	776570	6672000	941350	1097500	815170	Unmodified	Nsco_Arg_GlcNAc_Ssek3_pulldown_20170415_membrane_delta_SseK1_2_3_B3		By matching	By matching	By MS/MS	By MS/MS	By MS/MS	By MS/MS			1265.63	0.632574	75.09	75.165	7.4565e-05	103.91	83.703	12024000	7	25425	0.549384	-1.13498	2073950	944353	ALDTMNFDVIK	P29341;Q9D4E6	Pabpc1;Pabpc6	Polyadenylate-binding protein 1;Polyadenylate-binding protein	1363
2064100	188136	4930400	1762100	1467700	716010	Unmodified	Nsco_Arg_GlcNAc_Ssek3_pulldown_20170415_membrane_delta_SseK1_2_3_B3		By matching		By MS/MS	By matching	By matching	By matching			833.465	0.464704	54.203	54.463	0.017288	71.501	22.143	10940000	2	17562	0.00358769	-0.0160535	1241730	1227990	ALEAVFGK	Q91VM5;Q9WV02;A2AFI3;A2AFI4	Rbmxl1;Rbmx	RNA binding motif protein, X-linked-like-1;RNA-binding motif protein, X chromosome;RNA-binding motif protein, X chromosome, N-terminally processed	2261
2761700	221549	7223100	195682	171566	252843	Unmodified	Nsco_Arg_GlcNAc_Ssek3_pulldown_20170415_membrane_delta_SseK1_2_3_B1		By MS/MS		By MS/MS						2358.06	0.0620313	74.717	74.592	4.129e-15	109.65	103.42	9984800	4	24110	0.932549	-3.00804	1641050	203991	ALECFCQAASEVGKEEFLDR	Q9Z0W3	Nup160	Nuclear pore complex protein Nup160	2627
2833800	294138	2427400	2087300	1282300	149700	Unmodified	Nsco_Arg_GlcNAc_Ssek3_pulldown_20170415_membrane_delta_SseK1_2_3_B3		By matching		By MS/MS	By matching	By matching			Salmonella typhimurium (strain SL1344)	1217.56	0.556432	48.865	48.99	0.034356	47.991	39.581	8630900	1	15529	0.189394	-0.778733	1264800	737222	ALEGDAEWEAK	A0A0G2PMS1			79
6133900	4493600	27163000	7492500	4352100	1556500	Unmodified	Nsco_Arg_GlcNAc_Ssek3_pulldown_20170415_membrane_delta_SseK1_2_B1		By MS/MS	By MS/MS	By MS/MS	By MS/MS	By MS/MS	By MS/MS			843.507	0.506569	56.234	56.459	0.0057255	95.741	16.029	51192000	12	17072	0.550343	-1.29426	9080360	3702470	ALELTGLK	P09405	Ncl	Nucleolin	1266
820720	307858	1875100	180470	377645	194146	Unmodified	Nsco_Arg_GlcNAc_Ssek3_pulldown_20170415_membrane_delta_SseK1_2_3_B3		By matching		By MS/MS						1813.89	0.888665	99.761	99.034	0.00099182	58.079	50.713	2695800	2	35178	0.976042	-1.72071	779573	236523	ALEQFLQEYFDGNLK	P27773	Pdia3	Protein disulfide-isomerase A3	1356
810320	214112	2793500	200560	540250	170550	Unmodified	Nsco_Arg_GlcNAc_Ssek3_pulldown_20170415_membrane_delta_SseK1_2_3_B3		By MS/MS		By MS/MS		By MS/MS				1758.89	0.894085	89.942	89.189	4.5584e-09	116.51	107.23	4144000	4	31314	0.589871	-1.571	785505	264381	ALEQIDENLIYWPR	Q8BGS0	Mak16	Protein MAK16 homolog	2043
1847300	189609	13583000	142015	361247	243602	Unmodified	Nsco_Arg_GlcNAc_Ssek3_pulldown_20170415_membrane_delta_SseK1_2_3_B3		By matching		By MS/MS						2695.31	0.306436	74.742	74.617	1.6265e-24	133.84	130.22	15430000	2	25229	0.71671	-2.85749	1681890	232063	ALESCLWELQTLQQHYHPEVSK	Q8BHY2	Noc4l	Nucleolar complex protein 4 homolog	2057
1902900	176169	7186200	292517	648460	156929	Unmodified	Nsco_Arg_GlcNAc_Ssek3_pulldown_20170415_membrane_delta_SseK1_2_3_B3		By MS/MS		By MS/MS		By MS/MS				1686.93	0.93047	91.669	90.927	2.7209e-08	107.5	94.865	9737500	8	31933	0.56018	-2.11286	1340550	309918	ALESSIAPIVIFASNR	Q3U1C2;P60122	Ruvbl1	RuvB-like 1	1494
402901	193898	2094000	207375	299375	244271	Unmodified	Nsco_Arg_GlcNAc_Ssek3_pulldown_20170415_membrane_delta_SseK1_2_3_B3				By MS/MS						1357.71	0.70891	55.455	55.305	1.3953e-05	103.44	78.664	2094000	2	17886	0.484519	-1.14374	546910	247523	ALETLQGQLEEK	E9Q7G0	Numa1		954
511211	141704	1790700	254994	212558	419074	Unmodified	Nsco_Arg_GlcNAc_Ssek3_pulldown_20170415_membrane_delta_SseK1_2_3_B3				By MS/MS						1855.9	0.895207	68.106	67.955	1.6162e-12	162.37	125.95	1790700	2	22630	0.312239	-0.837909	506215	283204	ALEYTIYNQELNETR	Q1HL32;Q9CW03	Smc3	Structural maintenance of chromosomes protein;Structural maintenance of chromosomes protein 3	1662
2086000	273200	1825400	203092	2253400	236248	Unmodified	Nsco_Arg_GlcNAc_Ssek3_pulldown_20170415_membrane_delta_SseK1_2_B2		By matching		By matching		By MS/MS				1805.91	0.91344	70.707	70.757	6.6938e-07	84.653	77.198	6164700	2	23000	0.301287	-1.08877	1013250	476394	ALFGLYMSASHIASNPK	Q6A0D1;Q9CRD2	Emc2	ER membrane protein complex subunit 2	1933
823686	199875	2362900	297904	307276	468520	Unmodified	Nsco_Arg_GlcNAc_Ssek3_pulldown_20170415_membrane_delta_SseK1_2_3_B3				By MS/MS						3241.49	0.492081	85.878	84.525	0.00029214	47.73	44.019	2362900	1	29449	0.430449	-1.06039	729998	350035	ALGALVDSCAPGLCPDWDSWDASKPVNNAR	B7FAV1;B7FAU9;Q8BTM8;F6XC15	Flna	Filamin-A	708
536979	241165	5378200	230800	258813	114693	Unmodified	Nsco_Arg_GlcNAc_Ssek3_pulldown_20170415_membrane_delta_SseK1_2_3_B3				By MS/MS						1655.85	0.851886	81.807	80.554	0.0021691	60.489	39.243	5378200	0	27867	0.73157	-2.22254	886414	189927	ALGEPITLFGEGPAER	Q059T9;Q9DAW6	Prpf4	U4/U6 small nuclear ribonucleoprotein Prp4	1637
305299	612670	3179000	358790	505300	147415	Unmodified	Nsco_Arg_GlcNAc_Ssek3_pulldown_20170415_membrane_delta_SseK1_2_3_B3			By matching	By MS/MS	By matching	By matching				1804.9	0.902935	73.202	73.139	4.336e-08	92.952	85.552	4655700	2	24664	0.587573	-1.49189	840906	298981	ALGPSCPSSEVYANLIK	Q8VI94	Oasl1	2'-5'-oligoadenylate synthase-like protein 1	2251
458666	196121	9895600	165994	233044	165191	Unmodified	Nsco_Arg_GlcNAc_Ssek3_pulldown_20170415_membrane_delta_SseK1_2_3_B3				By MS/MS						1353.73	0.725229	49.044	48.893	1.5461e-07	120.87	90.26	9895600	2	15473	0.617972	-2.37401	961953	185569	ALGQNPTNAEVLK	Q60605;Q8CI43	Myl6;Myl6b	Myosin light polypeptide 6;Myosin light chain 6B	1866
553552	277767	432746	180854	300066	127940	Unmodified	Nsco_Arg_GlcNAc_Ssek3_pulldown_20170415_membrane_delta_SseK1_2_B2						By MS/MS				1325.78	0.781956	97.179	96.375	0.023618	46.88	32.761	0	1	33617	1.10938	-1.08685	405220	190773	ALGVLAQLIWSR	Q9CZU6	Cs	Citrate synthase, mitochondrial	2443
424055	220285	7999400	166376	270153	224851	Unmodified	Nsco_Arg_GlcNAc_Ssek3_pulldown_20170415_membrane_delta_SseK1_2_3_B3				By MS/MS						2052.98	0.978619	66.569	66.419	7.2277e-05	58.693	54.337	7999400	1	22041	0.573228	-2.06941	907447	216205	ALHEQEIDCQLVEAVDGK	Q8K297	Colgalt1	Procollagen galactosyltransferase 1	2178
1409100	163283	2250500	670440	1766900	449230	Unmodified	Nsco_Arg_GlcNAc_Ssek3_pulldown_20170415_membrane_delta_SseK1_2_3_B3		By matching		By MS/MS	By matching	By matching	By matching			1368.76	0.76128	67.922	68.143	0.00043982	71.933	54.722	6546200	1	22695	0.00329624	0.0131537	803009	810364	ALIAAQLDNAIEK	Q8BGS0	Mak16	Protein MAK16 homolog	2043
333698	176509	8229000	209523	295805	219139	Unmodified	Nsco_Arg_GlcNAc_Ssek3_pulldown_20170415_membrane_delta_SseK1_2_3_B3				By MS/MS						1812.99	0.987317	88.929	87.575	0.00010278	65.231	59.026	8229000	2	30608	0.42634	-1.71911	785518	238590	ALIVVPYAEGVIPDETK	D3Z4B0;Q3UIX4;F6RDI8;E9Q6E5	Srsf11		818
2053000	608930	394357	262438	3201000	140174	Unmodified	Nsco_Arg_GlcNAc_Ssek3_pulldown_20170415_membrane_delta_SseK1_2_B2		By matching	By matching			By MS/MS				1212.72	0.719021	78.21	77.992	0.00077105	72.29	60.697	5862900	1	26191	0.167388	-0.688599	789979	490147	ALLANALTSALR	Q9CZM3;A0A0R4J1Z3;Q9CR67	Tmem33	Transmembrane protein 33	493
296707	163624	4430100	783580	748580	221803	Unmodified	Nsco_Arg_GlcNAc_Ssek3_pulldown_20170415_membrane_delta_SseK1_2_3_B3			By MS/MS	By MS/MS	By matching	By matching				1699.86	0.862844	54.264	54.397	2.1763e-16	132.64	118.56	5962200	3	17511	0.0526212	-0.241727	599142	506714	ALLATETPEASAPGTSGK	Q8BVY0	Rsl1d1	Ribosomal L1 domain-containing protein 1	2102
324239	201755	5619500	1074600	341531	310813	Unmodified	Nsco_Arg_GlcNAc_Ssek3_pulldown_20170415_membrane_delta_SseK1_2_3_B3				By MS/MS	By matching					1827.96	0.957807	45.305	45.355	1.9307e-15	120.9	115.84	6694200	2	14177	0.128639	-0.562746	716356	484982	ALLATETPEASAPGTSGKK	Q8BVY0	Rsl1d1	Ribosomal L1 domain-containing protein 1	2102
544443	1789100	2679900	869170	4527800	1223600	Unmodified	Nsco_Arg_GlcNAc_Ssek3_pulldown_20170415_membrane_delta_SseK1_2_B2		By MS/MS	By MS/MS	By MS/MS	By MS/MS	By MS/MS	By MS/MS			1174.55	0.553989	88.291	88.061	7.2216e-05	113.62	113.62	11090000	12	30211	0.10605	0.294462	1376900	1688670	ALLLLCGGEDD	P48036	Anxa5	Annexin A5	1426
20031000	4732100	12602000	211141	15058000	183082	Unmodified	Nsco_Arg_GlcNAc_Ssek3_pulldown_20170415_membrane_delta_SseK1_2_3_B1		By MS/MS	By matching	By matching		By MS/MS				1898.12	0.11756	82.947	82.512	9.4348e-08	88.565	88.113	52423000	5	27138	0.777023	-3.66764	10610400	834954	ALLLPGHHLVTVMLSGIK	Q78PY7;Q3TJ56	Snd1	Staphylococcal nuclease domain-containing protein 1	1995
1258000	247553	362305	152452	3974300	286615	Unmodified	Nsco_Arg_GlcNAc_Ssek3_pulldown_20170415_membrane_delta_SseK1_2_3_B1		By MS/MS				By MS/MS			Salmonella typhimurium (strain SL1344)	1678.9	0.896393	92.13	91.728	8.3409e-06	82.59	77.685	5232300	3	30875	0.0440982	0.207367	483215	557910	ALLNSMVIGVTEGFTK	A0A0H3NMF0			344
488520	203170	2681100	167065	305964	255902	Unmodified	Nsco_Arg_GlcNAc_Ssek3_pulldown_20170415_membrane_delta_SseK1_2_3_B3		By matching		By MS/MS						2027.11	0.109163	95.575	94.848	0.0024095	47.223	40.949	3169600	2	33515	0.574309	-1.44883	643208	235618	ALLTTNQLPQPDVFPVFK	Q9JKX4	Aatf	Protein AATF	2574
967810	592750	311500	538300	1183200	527710	Unmodified	Nsco_Arg_GlcNAc_Ssek3_pulldown_20170415_membrane_delta_SseK1_2_B2		By matching	By MS/MS	By matching	By matching	By MS/MS	By matching			1095.49	0.490661	81.176	81.034	0.0017379	66.299	66.299	4121300	3	27402	0.190911	0.303799	563257	695279	ALLYLCGGDD	Q542G9;P07356;B0V2N5	Anxa2	Annexin;Annexin A2	1256
1377900	151134	429527	351712	437310	171181	Unmodified	Nsco_Arg_GlcNAc_Ssek3_pulldown_20170415_membrane_delta_SseK1_2_3_B1		By MS/MS				By matching				2112.13	0.132283	110.31	110.26	1.8415e-07	79.467	72.148	1815200	1	38216	0.228595	-0.588137	447223	297493	ALMLQGVDLLADAVAVTMGPK	P63038;D3Z2F2;D3Z7J9	Hspd1	60 kDa heat shock protein, mitochondrial	1563
354385	164239	2144200	117513	343705	184597	Unmodified	Nsco_Arg_GlcNAc_Ssek3_pulldown_20170415_membrane_delta_SseK1_2_3_B3		By MS/MS		By MS/MS						1692.78	0.781105	54.393	54.243	7.6196e-12	133.47	127.09	2144200	3	17480	0.498724	-1.35504	499735	195358	ALNEACESVIQTACK	F8WHM5;Q53WR6;Q61543	Glg1	Golgi apparatus protein 1	1064
6961600	1839500	17106000	2969300	2231900	2322900	Unmodified	Nsco_Arg_GlcNAc_Ssek3_pulldown_20170415_membrane_delta_SseK1_2_3_B3		By MS/MS	By matching	By MS/MS	By matching	By matching	By matching			1557.92	0.924263	77.491	77.263	0.0011494	55.815	53.7	33431000	3	26539	0.60682	-1.27695	6028180	2487630	ALPLIVGAQLIHADK	Z4YKB8;Q3TEA8;A2AM70;A2AM69	Hp1bp3	Heterochromatin protein 1-binding protein 3	1677
447983	322992	4646100	206329	339738	259170	Unmodified	Nsco_Arg_GlcNAc_Ssek3_pulldown_20170415_membrane_delta_SseK1_2_3_B3				By MS/MS						1027.57	0.566209	60.06	59.91	0.0046896	80.688	22.83	4646100	2	19605	0.637316	-1.73654	876020	262883	ALQALDELR	Q9QXS1;E9Q3W4	Plec	Plectin	2587
3784100	1970500	12461000	310339	2909400	218096	Unmodified	Nsco_Arg_GlcNAc_Ssek3_pulldown_20170415_membrane_delta_SseK1_2_3_B3		By MS/MS	By matching	By MS/MS		By MS/MS				2030.99	0.988396	94.265	93.713	4.8565e-18	147.64	147.64	21125000	6	33020	0.987342	-2.96073	4529300	581785	ALQDEWDAVMLHSFTLR	Q99KP6	Prpf19	Pre-mRNA-processing factor 19	2326
426774	119305	208959	254277	331753	175027	Unmodified	Nsco_Arg_GlcNAc_Ssek3_pulldown_20170415_membrane_delta_SseK1_2_3_B3			By MS/MS	By MS/MS						1455.74	0.743187	81.17	80.568	4.2184e-05	89.301	61.018	0	2	27874	0.0945223	0.157578	219941	245325	ALQLLQMYYEGK	Q8K224	Nat10	N-acetyltransferase 10	2177
534595	198958	2581200	308148	249880	184308	Unmodified	Nsco_Arg_GlcNAc_Ssek3_pulldown_20170415_membrane_delta_SseK1_2_3_B3				By MS/MS						1427.68	0.678004	46.449	46.399	0.00036804	74.987	62.824	2581200	1	14537	0.578039	-1.42463	649934	242110	ALQPLEEGEGEEK	E9Q3X0;Q9EQK5	Mvp	Major vault protein	936
449907	288280	527100	369753	312092	285468	Unmodified	Nsco_Arg_GlcNAc_Ssek3_pulldown_20170415_membrane_delta_SseK1_2_3_B3				By MS/MS						1370.68	0.679007	38.296	38.246	0.0050307	77.062	60.289	527100	0	11426	0.549692	-0.351106	408893	320565	ALQQEQEIEQR	Q8VHR5;A1L3S7;A0A0U1RNM2	Gatad2b	Transcriptional repressor p66-beta	2247
3119200	240550	1496800	182334	1447800	194292	Unmodified	Nsco_Arg_GlcNAc_Ssek3_pulldown_20170415_membrane_delta_SseK1_2_3_B1		By MS/MS		By matching		By matching				1439.83	0.834779	86.665	85.979	6.928e-09	111.12	78.787	6063800	2	28586	0.430856	-1.48422	1039450	371544	ALQSVGQIVGEVLK	Q14AQ1;P62334	Psmc6	26S protease regulatory subunit 10B	1532
248554	286432	1497500	174372	275310	182634	Unmodified	Nsco_Arg_GlcNAc_Ssek3_pulldown_20170415_membrane_delta_SseK1_2_3_B3				By MS/MS						2294.05	0.0531979	57.443	57.293	1.4989e-07	83.758	69.653	1497500	1	18612	0.631031	-1.20135	474172	206202	ALQYACGNALVCDNVEDARR	Q9CU62	Smc1a	Structural maintenance of chromosomes protein 1A	2410
538706	338009	341820	769920	1304300	804980	Arg_GlcNAc	Nsco_Arg_GlcNAc_Ssek3_pulldown_20170415_membrane_delta_SseK1_2_B2					By matching	By MS/MS	By MS/MS			2084.01	0.00621418	66.109	66.527	4.4238e-05	76.492	65.378	2879200	3	21321	1.69856	1.23302	396302	931542	ALRDPALDSLAYEYER	B2RRZ7;Q3U0V2	Tradd	Tumor necrosis factor receptor type 1-associated DEATH domain protein	686
515763	177821	1853800	296079	236655	184819	Unmodified	Nsco_Arg_GlcNAc_Ssek3_pulldown_20170415_membrane_delta_SseK1_2_3_B3				By MS/MS						2120.01	0.0134248	51.532	51.382	4.6423e-07	74.029	66.898	1853800	2	16424	0.549484	-1.23822	553986	234832	ALRTDYNASVSVPDSSGPER	B2M1R6;P61979;H3BKD0;H3BK96;H3BKI8;Q8BT23	Hnrnpk	Heterogeneous nuclear ribonucleoprotein K	679
705980	182400	291891	191310	776390	289133	Unmodified	Nsco_Arg_GlcNAc_Ssek3_pulldown_20170415_membrane_delta_SseK1_2_B2		By MS/MS	By matching			By MS/MS			Salmonella typhimurium (strain SL1344)	1858.91	0.909477	83.222	82.97	0.033777	43.794	35.228	1664800	0	28283	0.0259114	0.0640867	334975	350191	ALTEANGDIELAIENMR	A0A0H3N884			87
855510	170752	1395200	382155	1607900	196162	Unmodified	Nsco_Arg_GlcNAc_Ssek3_pulldown_20170415_membrane_delta_SseK1_2_3_B1		By MS/MS		By matching		By MS/MS				1308.81	0.812922	92.41	91.658	0.00036804	74.987	69.485	3858600	3	30843	0.0689192	-0.252592	588495	493975	ALTLGALTLPLAR	Q3U7R1	Esyt1	Extended synaptotagmin-1	1734
217450	276221	388910	346555	365233	296091	Unmodified	Nsco_Arg_GlcNAc_Ssek3_pulldown_20170415_membrane_delta_SseK1_2_3_B3		By matching		By MS/MS						1107.6	0.603657	29.111	29.035	0.062469	41.689	12.54	606360	2	7838	0.365515	0.227334	285861	334649	ALTQTGGPHVK	B7FAV1;B7FAU9;Q8BTM8	Flna	Filamin-A	708
429004	185756	4037700	294340	257628	208311	Acetyl (Protein N-term)	Nsco_Arg_GlcNAc_Ssek3_pulldown_20170415_membrane_delta_SseK1_2_3_B3				By MS/MS						2485.23	0.233648	108.25	107.59	1.822e-07	76.492	72.851	4037700	2	38296	0.470659	-1.44945	685245	250910	ALTSFLPAPTQLSQDQLEAEER	A0A0B4J1E2;Q9CSN1	Snw1	SNW domain-containing protein 1	47
1068400	1935200	6423700	254347	623680	209404	Unmodified	Nsco_Arg_GlcNAc_Ssek3_pulldown_20170415_membrane_delta_SseK1_2_3_B3		By MS/MS	By MS/MS	By MS/MS		By matching				1658.89	0.887937	85.26	84.758	3.1288e-06	90.707	83.264	10051000	5	29547	1.47965	-2.88108	2368180	321458	ALTVPELTQQVFDAK	P99024	Tubb5	Tubulin beta-5 chain	1620
816940	348293	172250	279598	192579	127425	Unmodified	Nsco_Arg_GlcNAc_Ssek3_pulldown_20170415_membrane_delta_SseK1_2_3_B1		By MS/MS		By matching						2290.18	0.184513	83.165	82.539	1.208e-05	67.312	63.878	989190	0	27224	0.579463	-0.945527	365958	190020	ALVAIGTHDLDTLSGPFTYTAK	Q9WUA2;A0A087WPV4	Farsb	Phenylalanine--tRNA ligase beta subunit	2615
1521700	318687	525580	1739200	335616	141228	Unmodified	Nsco_Arg_GlcNAc_Ssek3_pulldown_20170415_membrane_delta_SseK1_2_3_B1		By MS/MS		By matching	By MS/MS					1191.77	0.770328	32.45	32.45	0.00040525	93.667	81.737	3786500	4	7927	0.162875	-0.542827	634032	435215	ALVKPQAIKPK	F6QL70;W4VSN7;Q5M8M8;D3Z1N9;P47915	Gm17669;Gm3550;Rpl29;Gm10709	60S ribosomal protein L29	805
306649	274746	1247200	216640	344905	158028	Unmodified	Nsco_Arg_GlcNAc_Ssek3_pulldown_20170415_membrane_delta_SseK1_2_3_B3				By MS/MS						1889.86	0.857776	58.769	58.618	1.083e-05	70.783	66.025	1247200	1	19124	0.608246	-1.05121	471886	227715	ALVNCQYSSATFSTGER	Q542B0;Q921I9	Exosc4	Exosome complex component RRP41	1806
1313100	249110	2236400	1055000	320240	346620	Unmodified	Nsco_Arg_GlcNAc_Ssek3_pulldown_20170415_membrane_delta_SseK1_2_3_B3		By matching	By matching	By MS/MS	By matching	By matching	By matching			909.565	0.564752	32.577	32.752	0.079635	61.679	32.303	5520500	0	9250	0.328517	-0.881038	901044	489246	ALVPTPGKK	P09405	Ncl	Nucleolin	1266
4014900	240610	1823000	285628	3328600	201166	Unmodified	Nsco_Arg_GlcNAc_Ssek3_pulldown_20170415_membrane_delta_SseK1_2_3_B3		By matching		By MS/MS		By MS/MS				1733.89	0.892311	79.05	78.432	2.588e-07	104.95	92.163	9166500	4	27035	0.239523	-1.06762	1207610	576154	ALVTGYFMQVAHLER	Q3UKJ6;O35286	Dhx15	Pre-mRNA-splicing factor ATP-dependent RNA helicase DHX15	1182
2817700	262215	2572500	323234	6853100	248989	Unmodified	Nsco_Arg_GlcNAc_Ssek3_pulldown_20170415_membrane_delta_SseK1_2_3_B3		By MS/MS		By MS/MS		By MS/MS				1805.87	0.865821	98.247	97.495	6.044e-07	90.561	82.951	12243000	6	34556	0.113561	-0.594984	1238710	820090	ALYDTFSAFGNILSCK	P29341;Q91YZ8;D3Z5M2;A3KFU5;A3KFU8;Q6PHQ9;V9GXG3	Pabpc1;Pabpc4;Gm10110	Polyadenylate-binding protein 1;Polyadenylate-binding protein	1363;637
440102	207970	364029	656500	1865700	403020	Arg_GlcNAc	Nsco_Arg_GlcNAc_Ssek3_pulldown_20170415_membrane_delta_SseK1_2_B2					By matching	By MS/MS	By matching			1394.72	0.715392	25.747	25.964	0.0046454	74.611	45.708	2925200	1	5945	0.824658	1.29634	321783	790316	ALYEAGERRK	Q4FJV4;P10107	Anxa1	Annexin;Annexin A1	1271
371939	564510	2847800	324925	638010	152773	Unmodified	Nsco_Arg_GlcNAc_Ssek3_pulldown_20170415_membrane_delta_SseK1_2_3_B3			By matching	By MS/MS		By matching				1250.61	0.614281	56.192	56.292	7.32e-05	114.86	80.987	4050300	2	18206	0.586293	-1.41292	842464	316387	ALYETELADAR	P14733	Lmnb1	Lamin-B1	1303
3120500	28150000	12032000	4771300	21768000	78474000	Unmodified	Nsco_Arg_GlcNAc_Ssek3_pulldown_20170415_membrane_delta_SseK1_2_B3		By MS/MS	By MS/MS	By MS/MS	By MS/MS	By MS/MS	By MS/MS			1642.88	0.883126	67.225	67.416	4.2807e-08	150.69	131.45	148320000	14	22194	0.263248	0.982339	10186200	20124600	ALYYLQIHPQELR	Q3U1J4	Ddb1	DNA damage-binding protein 1	1717
859060	267348	2509800	191807	471680	158713	Unmodified	Nsco_Arg_GlcNAc_Ssek3_pulldown_20170415_membrane_delta_SseK1_2_3_B3		By matching		By MS/MS		By matching				2497.22	0.219912	104.07	103.42	2.2535e-05	58.952	56.528	3840600	2	36868	0.778615	-1.7757	832236	243057	AMALPSSGEGLAFFTFPNIDSPTK	Q3U5U6;P14901	Hmox1	Heme oxygenase 1	1305
335597	299143	1241600	131561	262063	199003	Unmodified	Nsco_Arg_GlcNAc_Ssek3_pulldown_20170415_membrane_delta_SseK1_2_3_B3				By MS/MS						1406.67	0.671144	51.217	51.066	8.0422e-09	108.58	89.955	1241600	2	16305	0.90479	-1.39442	499528	190020	AMDLAQAGSTVESK	Q3UJA1;Q6P5B0	Rrp12	RRP12-like protein	1759
17376000	26522000	32709000	4513700	18279000	165822	2 Oxidation (M)	Nsco_Arg_GlcNAc_Ssek3_pulldown_20170415_membrane_delta_SseK1_2_3_B1		By MS/MS	By MS/MS	By MS/MS	By MS/MS	By MS/MS	By MS/MS			1774.8	0.801841	83.659	83.001	2.6606e-12	148.52	138.39	99400000	14	26920	0.763859	-3.36854	24702500	2391720	AMGIMNSFVNDIFER	B2RTK3;Q8CGP2;Q6ZWY9;Q64525;Q64478;Q64475;P10854;P10853;B2RVD5;Q8CBB6;Q8CGP1;Q9D2U9;Q8CGP0;Q64524	Hist1h2bm;Hist1h2bp;Hist1h2bc;Hist2h2bb;Hist1h2bh;Hist1h2bb;Hist1h2bf;Hist1h2bk;Hist1h2br;Hist3h2ba;Hist3h2bb;Hist2h2be	Histone H2B;Histone H2B type 1-P;Histone H2B type 1-C/E/G;Histone H2B type 2-B;Histone H2B type 1-H;Histone H2B type 1-B;Histone H2B type 1-M;Histone H2B type 1-F/J/L;Histone H2B type 1-K;Histone H2B type 3-A;Histone H2B type 3-B;Histone H2B type 2-E	691
56242000	17841000	140680000	354453	129300000	222550	Oxidation (M)	Nsco_Arg_GlcNAc_Ssek3_pulldown_20170415_membrane_delta_SseK1_2_3_B3		By MS/MS	By MS/MS	By MS/MS		By MS/MS	By matching			1758.81	0.806926	93.939	93.327	7.4025e-20	206.18	194.54	344290000	50	30548	0.676602	-4.58551	52068000	2168680	AMGIMNSFVNDIFER	B2RTK3;Q8CGP2;Q6ZWY9;Q64525;Q64478;Q64475;P10854;P10853;B2RVD5;Q8CBB6;Q8CGP1;Q9D2U9;Q8CGP0;Q64524	Hist1h2bm;Hist1h2bp;Hist1h2bc;Hist2h2bb;Hist1h2bh;Hist1h2bb;Hist1h2bf;Hist1h2bk;Hist1h2br;Hist3h2ba;Hist3h2bb;Hist2h2be	Histone H2B;Histone H2B type 1-P;Histone H2B type 1-C/E/G;Histone H2B type 2-B;Histone H2B type 1-H;Histone H2B type 1-B;Histone H2B type 1-M;Histone H2B type 1-F/J/L;Histone H2B type 1-K;Histone H2B type 3-A;Histone H2B type 3-B;Histone H2B type 2-E	691
124050000	22194000	149480000	328769	62190000	2074300	Unmodified	Nsco_Arg_GlcNAc_Ssek3_pulldown_20170415_membrane_delta_SseK1_2_3_B1		By MS/MS	By MS/MS	By MS/MS		By matching	By matching			1742.81	0.812012	98.746	98.237	7.0183e-20	212.17	198.75	359980000	9	33299	0.861793	-4.41477	74382700	3487340	AMGIMNSFVNDIFER	B2RTK3;Q8CGP2;Q6ZWY9;Q64525;Q64478;Q64475;P10854;P10853;B2RVD5;Q8CBB6;Q8CGP1;Q9D2U9;Q8CGP0;Q64524	Hist1h2bm;Hist1h2bp;Hist1h2bc;Hist2h2bb;Hist1h2bh;Hist1h2bb;Hist1h2bf;Hist1h2bk;Hist1h2br;Hist3h2ba;Hist3h2bb;Hist2h2be	Histone H2B;Histone H2B type 1-P;Histone H2B type 1-C/E/G;Histone H2B type 2-B;Histone H2B type 1-H;Histone H2B type 1-B;Histone H2B type 1-M;Histone H2B type 1-F/J/L;Histone H2B type 1-K;Histone H2B type 3-A;Histone H2B type 3-B;Histone H2B type 2-E	691
429975	300564	360646	196955	616940	193371	Unmodified	Nsco_Arg_GlcNAc_Ssek3_pulldown_20170415_membrane_delta_SseK1_2_B2						By MS/MS				3787.97	0.967473	105.44	104.74	0.068005	7.9253	7.4388	616940	1	36946	0.224485	-0.32938	359877	286418	AMQAAGQIPATALLPTMTPDGLAVTPTPVPVVGSQMTR	P26369;A0A140LJK3	U2af2	Splicing factor U2AF 65 kDa subunit	1351
5768400	186195	219411	273856	1572000	210199	Unmodified	Nsco_Arg_GlcNAc_Ssek3_pulldown_20170415_membrane_delta_SseK1_2_3_B1		By MS/MS				By matching				2405.19	0.193045	77.473	77.122	4.8749e-33	158.67	148.72	7340300	2	25124	0.0883104	-0.46028	617675	448954	AMQDAEVSKSDIGEVILVGGMTR	P38647	Hspa9	Stress-70 protein, mitochondrial	1396
387909	132195	365262	153123	351460	170895	Unmodified	Nsco_Arg_GlcNAc_Ssek3_pulldown_20170415_membrane_delta_SseK1_2_B2						By MS/MS				1622.76	0.761022	81.812	81.109	0.0030117	64.52	53.875	351460	1	27452	0.210931	-0.342051	265573	209515	AMTLEEAEAFVGAER	B2RXS4	Plxnb2	Plexin-B2	705
1304000	325279	368248	211048	263913	198274	Unmodified	Nsco_Arg_GlcNAc_Ssek3_pulldown_20170415_membrane_delta_SseK1_2_3_B1		By MS/MS							Salmonella typhimurium (strain SL1344)	2482.19	0.187232	89.436	89.436	7.0655e-12	102.98	97.851	1304000	2	29933	0.91207	-1.27403	538548	222691	AMTYHLDVVSAEQQMFSGLVEK	A0A0H3NU72			388
986020	761850	11325000	239696	2227800	473690	Acetyl (Protein N-term)	Nsco_Arg_GlcNAc_Ssek3_pulldown_20170415_membrane_delta_SseK1_2_3_B3		By MS/MS	By MS/MS	By MS/MS		By MS/MS	By matching			965.489	0.489204	95.993	95.566	0.005045	81.296	71.159	15774000	5	33758	0.467998	-1.6906	2041410	632427	AMVSEFLK	Q4FJV4;P10107	Anxa1	Annexin;Annexin A1	1271
423989	303792	1746700	146973	328025	263675	Unmodified	Nsco_Arg_GlcNAc_Ssek3_pulldown_20170415_membrane_delta_SseK1_2_3_B3				By MS/MS						1376.62	0.624194	50.159	50.009	0.0026318	61.409	49.826	1746700	1	15907	0.748959	-1.38185	608205	233384	ANAGEESVMNLDK	Q8K2B3	Sdha	Succinate dehydrogenase [ubiquinone] flavoprotein subunit, mitochondrial	2179
916090	190729	904730	187164	471550	139036	Unmodified	Nsco_Arg_GlcNAc_Ssek3_pulldown_20170415_membrane_delta_SseK1_2_3_B3		By MS/MS		By MS/MS						1903.94	0.934963	93.462	92.736	0.00038334	52.185	47.427	1820800	3	32684	0.597734	-1.22911	540702	230653	ANAPCVIFIDELDSVGGK	O88967	Yme1l1	ATP-dependent zinc metalloprotease YME1L1	1237
11039000	2231700	10860000	302920	4661200	1045300	Unmodified	Nsco_Arg_GlcNAc_Ssek3_pulldown_20170415_membrane_delta_SseK1_2_3_B3		By MS/MS	By MS/MS	By MS/MS	By matching	By MS/MS	By MS/MS			1968.91	0.909871	73.949	73.994	5.131e-08	89.011	86.253	30141000	11	24944	0.845751	-2.50067	6443650	1138560	ANCIDSTASAEAVFASEVK	P35550	Fbl	rRNA 2'-O-methyltransferase fibrillarin	1386
10500000	257319	7273700	759360	5030200	1257700	Unmodified	Nsco_Arg_GlcNAc_Ssek3_pulldown_20170415_membrane_delta_SseK1_2_3_B1		By MS/MS		By MS/MS	By matching	By MS/MS	By MS/MS			2097	0.00483397	64.533	64.834	2.1409e-15	116.39	113.19	24821000	9	20240	0.132067	-0.677458	2698600	1687340	ANCIDSTASAEAVFASEVKK	P35550	Fbl	rRNA 2'-O-methyltransferase fibrillarin	1386
39682000	8501700	27979000	273866	52309000	214266	Unmodified	Nsco_Arg_GlcNAc_Ssek3_pulldown_20170415_membrane_delta_SseK1_2_3_B1		By MS/MS	By MS/MS	By MS/MS		By MS/MS			Salmonella typhimurium (strain SL1344)	2417.23	0.228563	96.914	96.247	4.2818e-34	159.46	156.41	128470000	16	32607	0.653664	-3.86215	21133800	1453300	ANDAAGDGTTTATVLAQSIITEGLK	A0A0H3NIZ3			287
488151	151739	988450	179015	357009	199311	Unmodified	Nsco_Arg_GlcNAc_Ssek3_pulldown_20170415_membrane_delta_SseK1_2_3_B3				By MS/MS						2025.06	0.0643382	104.76	103.51	0.0027519	44.788	42.314	988450	1	36888	0.423782	-0.841008	418346	233543	ANDYANAVLQALSNVPPLR	Q3TIX9	Usp39	U4/U6.U5 tri-snRNP-associated protein 2	1687
438259	203088	1670900	217262	420098	142046	Unmodified	Nsco_Arg_GlcNAc_Ssek3_pulldown_20170415_membrane_delta_SseK1_2_3_B3				By MS/MS						1458.71	0.706284	48.368	48.218	2.1241e-05	90.759	74.033	1670900	1	15227	0.515742	-1.17331	529812	234920	ANENSNIQVLSDR	D3Z3F1;Q9D824	Fip1l1	Pre-mRNA 3'-end-processing factor FIP1	815
491198	227984	1302500	354340	458071	177897	Unmodified	Nsco_Arg_GlcNAc_Ssek3_pulldown_20170415_membrane_delta_SseK1_2_3_B3				By MS/MS						2517.11	0.110298	45.055	45.005	1.1684e-07	77.576	76.307	1302500	2	13990	0.394568	-0.778901	526396	306789	ANGNARPETVTNDDEEALDEETK	B2RY56;S4R2B0	Rbm25	RNA-binding protein 25	706
9587000	3344000	5731200	5751600	4473200	3019100	Unmodified	Nsco_Arg_GlcNAc_Ssek3_pulldown_20170415_membrane_delta_SseK1_2_3_B1		By MS/MS	By MS/MS	By MS/MS	By MS/MS	By MS/MS	By MS/MS			1416.75	0.747361	30.793	30.989	1.3271e-11	145.52	133.6	31906000	20	7325	0.330848	-0.414034	5685010	4266730	ANGTTVHVGIHPSK	B1ARA3;Q4FZH2;P61255;B1ARA5	Rpl26	60S ribosomal protein L26	656
485639	146191	1949400	272809	247243	339994	Unmodified	Nsco_Arg_GlcNAc_Ssek3_pulldown_20170415_membrane_delta_SseK1_2_3_B3				By MS/MS						1869.86	0.864576	72.012	71.862	3.1248e-08	97.235	89.191	1949400	2	24129	0.326548	-0.864456	517263	284109	ANGYPGNFSPSFSELQR	Q8VI94	Oasl1	2'-5'-oligoadenylate synthase-like protein 1	2251
474446	182096	5034700	237601	202051	326978	Unmodified	Nsco_Arg_GlcNAc_Ssek3_pulldown_20170415_membrane_delta_SseK1_2_3_B3				By MS/MS						1542.78	0.779055	42.811	42.761	7.8504e-08	109.44	98.067	5034700	2	13170	0.483063	-1.59744	757681	250385	ANHTIYINNLNEK	D3Z0S6;Q62189;D6RI83	Snrpa	U1 small nuclear ribonucleoprotein A	796
3566600	257327	1715800	229358	1290800	165314	Unmodified	Nsco_Arg_GlcNAc_Ssek3_pulldown_20170415_membrane_delta_SseK1_2_3_B1		By MS/MS		By MS/MS		By MS/MS				2383.09	0.0936657	92.836	92.094	4.211e-08	87.352	83.374	6573100	6	30986	0.50052	-1.6693	1163420	365786	ANPDPNCCLGVFGLSLYTTER	F8WJG3;P62996	Tra2b	Transformer-2 protein homolog beta	1072
3214000	1403400	3918300	2507600	1359600	1091000	Unmodified	Nsco_Arg_GlcNAc_Ssek3_pulldown_20170415_membrane_delta_SseK1_2_3_B3		By matching	By matching	By MS/MS	By matching	By MS/MS	By MS/MS			1055.51	0.514842	28.493	28.652	7.2868e-05	105.03	95.251	13494000	6	7680	0.576818	-0.749462	2604800	1549400	ANPFGGASHAK	P62267	Rps23	40S ribosomal protein S23	1521
359350	174878	3611100	1182400	247909	283664	Unmodified	Nsco_Arg_GlcNAc_Ssek3_pulldown_20170415_membrane_delta_SseK1_2_3_B3				By MS/MS	By matching					1031.54	0.539994	47.55	47.55	0.00044021	91.658	72.978	4793500	2	15000	0.11694	-0.482823	609955	436469	ANPIQGFSAK	A2RSV8;P19783	Cox4i1	Cytochrome c oxidase subunit 4 isoform 1, mitochondrial	634
2966900	1175700	2599800	398030	2095900	223901	Unmodified	Nsco_Arg_GlcNAc_Ssek3_pulldown_20170415_membrane_delta_SseK1_2_3_B3		By MS/MS	By matching	By MS/MS	By matching	By matching				1844.92	0.916946	69.421	69.431	6.4955e-12	120.63	114.19	9236300	2	23147	0.821008	-1.86714	2085350	571629	ANSFTVSSVSAPSWLHR	Q3U4Z7;Q8VDJ3;A0A087WP83	Hdlbp	Vigilin	1730
3929000	1204900	2681100	1833500	1116500	1121400	Unmodified	Nsco_Arg_GlcNAc_Ssek3_pulldown_20170415_membrane_delta_SseK1_2_B1		By matching	By matching	By matching	By MS/MS	By matching	By matching			991.534	0.533846	53.499	53.707	0.034958	55.084	39.835	11886000	1	16048	0.671572	-0.822339	2332650	1319170	ANTFVAELK	P08249;A0A0G2JF23	Mdh2	Malate dehydrogenase, mitochondrial	1262
446863	208513	2110500	198246	295758	203651	Unmodified	Nsco_Arg_GlcNAc_Ssek3_pulldown_20170415_membrane_delta_SseK1_2_3_B3				By MS/MS						1501.78	0.777658	51.473	51.322	0.00069343	60.55	52.618	2110500	1	16405	0.603486	-1.34722	581520	228565	ANVAKPGLVDDFEK	B1ASE2;G3X9L6;Q9DCX2	Atp5h;Gm10250	ATP synthase subunit d, mitochondrial	659
2744600	973910	6385300	273583	853030	257724	Unmodified	Nsco_Arg_GlcNAc_Ssek3_pulldown_20170415_membrane_delta_SseK1_2_3_B3		By MS/MS	By matching	By MS/MS		By matching				918.475	0.474557	57.459	57.534	0.0014528	138.37	138.37	10957000	3	18672	1.31811	-2.7162	2574700	391805	APAMFNIR	Q564F3;P97351	Rps3a1;Rps3a	40S ribosomal protein S3a	1609
395168	325184	349782	387186	305474	215698	2 Arg_GlcNAc	Nsco_Arg_GlcNAc_Ssek3_pulldown_20170415_membrane_delta_SseK1_2_3_B2			By MS/MS							1287.68	0.678279	84.82	84.87	0.077495	46.426	14.829	0	1	29514	0.454163	-0.272364	355552	294383	APARPSRK	Q6R0H6	Gnas	Protein ALEX	1975
340694	256425	882420	163654	480300	293679	Unmodified	Nsco_Arg_GlcNAc_Ssek3_pulldown_20170415_membrane_delta_SseK1_2_3_B3				By MS/MS						2126.94	0.936754	87.269	85.916	0.0042837	42.633	40.159	882420	1	29992	0.342034	-0.579884	425598	284733	APDAWDYSQGFVNEEMIR	Q9DCN2	Cyb5r3	NADH-cytochrome b5 reductase 3;NADH-cytochrome b5 reductase 3 membrane-bound form;NADH-cytochrome b5 reductase 3 soluble form	2523
521343	226173	3025500	318933	407400	129849	Unmodified	Nsco_Arg_GlcNAc_Ssek3_pulldown_20170415_membrane_delta_SseK1_2_3_B3				By MS/MS						1523.78	0.783138	65.208	65.057	6.3645e-06	84.41	73.463	3025500	2	21533	0.53398	-1.46741	709230	256480	APDVDVSVAGPDAALK	E9Q616	Ahnak		947
370270	219034	6519600	274259	362269	286995	Unmodified	Nsco_Arg_GlcNAc_Ssek3_pulldown_20170415_membrane_delta_SseK1_2_3_B3				By MS/MS						2313.14	0.13896	74.911	74.66	2.7151e-08	88.182	79.712	6519600	2	25208	0.387574	-1.40427	808631	305508	APDVQLNAPDVDVHGPEWNLK	E9Q616	Ahnak		947
278364	191865	1786300	255079	253897	168535	Unmodified	Nsco_Arg_GlcNAc_Ssek3_pulldown_20170415_membrane_delta_SseK1_2_3_B3			By MS/MS	By MS/MS						1433.72	0.722452	87.652	86.299	4.4482e-06	124.12	98.981	1786300	3	30115	0.440754	-1.04258	456935	221823	APESLFLLEEMR	E9Q634	Myo1e	Unconventional myosin-Ie	948
741930	366950	4648600	231378	189665	146044	Unmodified	Nsco_Arg_GlcNAc_Ssek3_pulldown_20170415_membrane_delta_SseK1_2_3_B3		By matching	By matching	By MS/MS						1553.77	0.772573	70.483	70.416	1.376e-12	170.11	153.76	5757500	3	23578	1.07775	-2.54183	1081680	185751	APEVDVQGPEWSLK	E9Q616	Ahnak		947
479861	257086	2237300	206801	291136	328791	Unmodified	Nsco_Arg_GlcNAc_Ssek3_pulldown_20170415_membrane_delta_SseK1_2_3_B3				By MS/MS						1160.61	0.607739	61.088	60.938	0.0033651	73.841	64.883	2237300	2	19972	0.597407	-1.26715	651087	270514	APFLETDQLK	E9Q4G8;E9Q3Q6;Q54AJ5;Q61490	Alcam	CD166 antigen	935
17961000	5069500	3359900	10860000	6650400	3119300	Unmodified	Nsco_Arg_GlcNAc_Ssek3_pulldown_20170415_membrane_delta_SseK1_2_3_B1		By MS/MS	By MS/MS	By MS/MS	By MS/MS	By MS/MS	By MS/MS			1546.8	0.800459	25.807	25.842	1.3694e-24	237.07	237.07	47020000	17	5349	0.0567173	-0.147147	6738150	6084780	APGTPHSHTKPYVR	Q58EW0;P35980	Rpl18	60S ribosomal protein L18	1393
2358100	719100	6444000	2698800	784850	656020	Unmodified	Nsco_Arg_GlcNAc_Ssek3_pulldown_20170415_membrane_delta_SseK1_2_3_B3		By matching	By matching	By MS/MS	By matching	By matching	By matching			839.523	0.522887	47.692	47.917	0.0068399	89.401	51.427	13661000	1	15131	0.371884	-0.991743	2219060	1115900	APIIAVTR	P52480	Pkm	Pyruvate kinase PKM	1454
21316000	4705400	33699000	12949000	13599000	6046600	Unmodified	Nsco_Arg_GlcNAc_Ssek3_pulldown_20170415_membrane_delta_SseK1_2_3_B3		By MS/MS	By MS/MS	By MS/MS	By MS/MS	By MS/MS	By MS/MS			1225.7	0.703037	64.448	64.657	6.4155e-07	174.42	147.73	92316000	12	21370	0.232458	-0.555499	15007400	10211400	APILIATDVASR	Q8BTS0;Q61656;S4R1I6;Q3U741;Q501J6	Ddx5;Ddx17	Probable ATP-dependent RNA helicase DDX5;Probable ATP-dependent RNA helicase DDX17	1897;1733
492879	352456	1549800	264515	194781	155222	Unmodified	Nsco_Arg_GlcNAc_Ssek3_pulldown_20170415_membrane_delta_SseK1_2_3_B3				By MS/MS						1027.51	0.508694	48.063	47.913	0.0090176	85.67	85.67	1549800	1	15133	1.16236	-1.69105	645714	199979	APIQWEER	Q9D6R2	Idh3a	Isocitrate dehydrogenase [NAD] subunit alpha, mitochondrial	2483
23696000	8749000	15039000	1731600	17681000	313938	Unmodified	Nsco_Arg_GlcNAc_Ssek3_pulldown_20170415_membrane_delta_SseK1_2_3_B1		By MS/MS	By MS/MS	By MS/MS	By matching	By MS/MS				1861.03	0.0322502	66.678	66.708	3.8981e-10	109.22	100.88	66897000	11	21043	0.734141	-2.78051	14608900	2126180	APIRPDIVNFVHTNLR	Q564E8;Q9D8E6	Rpl4	60S ribosomal protein L4	1820
20635000	161190	38696000	201586	7068900	3317700	Unmodified	Nsco_Arg_GlcNAc_Ssek3_pulldown_20170415_membrane_delta_SseK1_2_3_B3		By matching		By MS/MS		By matching	By matching			1989.13	0.127213	59.235	59.419	0.00091881	51.089	44.883	69718000	3	19420	0.208839	-1.58895	5048970	1678350	APIRPDIVNFVHTNLRK	Q564E8;Q9D8E6	Rpl4	60S ribosomal protein L4	1820
376519	295524	2678400	331477	248182	148235	Unmodified	Nsco_Arg_GlcNAc_Ssek3_pulldown_20170415_membrane_delta_SseK1_2_3_B3				By MS/MS						2690.17	0.171895	89.584	88.131	1.8084e-05	57.802	57.363	2678400	2	30830	0.654505	-1.53703	667962	230175	APLATGEDDDDEVPDLVENFDEASK	Q64152	Btf3	Transcription factor BTF3	1918
379124	257663	1549600	261671	322860	252344	Unmodified	Nsco_Arg_GlcNAc_Ssek3_pulldown_20170415_membrane_delta_SseK1_2_3_B3				By MS/MS						4318.99	0.98773	86.222	84.869	0.015196	14.128	13.805	1549600	1	29588	0.521443	-0.94264	532947	277282	APPGAPGPGPGSGAPGSQEEEEEPGLVEADPGDGAIEDPELEAIK	G3UY42;Q8CCS6	Pabpn1	Polyadenylate-binding protein 2	1089
2641200	1504300	10655000	1637700	1814900	927620	Unmodified	Nsco_Arg_GlcNAc_Ssek3_pulldown_20170415_membrane_delta_SseK1_2_3_B3		By matching	By matching	By MS/MS	By matching	By MS/MS	By matching			1163.7	0.702643	63.601	63.81	5.04e-05	153.95	145.15	19181000	3	21060	0.667963	-1.31353	3485220	1402230	APQVLVLAPTR	Q9JIK5	Ddx21	Nucleolar RNA helicase 2	2561
1562800	1350200	707870	1341000	948280	1369500	Unmodified	Nsco_Arg_GlcNAc_Ssek3_pulldown_20170415_membrane_delta_SseK1_2_B3		By matching	By MS/MS	By MS/MS	By matching	By matching	By MS/MS			1438.78	0.777993	58.039	58.265	6.7993e-05	81.904	66.532	7279700	5	18613	0.065814	0.0738268	1143100	1203120	APQVSTPTLVEAAR	Q546G4;P07724	Alb	Serum albumin	1257
7685700	1340900	13007000	173643	3837300	385524	Unmodified	Nsco_Arg_GlcNAc_Ssek3_pulldown_20170415_membrane_delta_SseK1_2_3_B3		By MS/MS	By MS/MS	By MS/MS		By MS/MS				2023.1	0.10033	82.977	82.5	1.3105e-15	112.44	108.69	25871000	8	28615	0.838388	-3.00914	5117830	635690	APSHVPFLLIGGGTAAFAAAR	B1AU25;Q9Z0X1	Aifm1	Apoptosis-inducing factor 1, mitochondrial	666
2813100	370720	8075300	188524	2042600	198189	Unmodified	Nsco_Arg_GlcNAc_Ssek3_pulldown_20170415_membrane_delta_SseK1_2_3_B1		By MS/MS	By matching	By MS/MS		By MS/MS				1701.92	0.918903	97.498	96.946	1.3389e-12	130.29	122.93	13302000	6	32927	0.583773	-2.26197	2034530	424173	APSIIFIDELDAIGTK	A2AGN7;O88685;B7ZCF1;A0A087WPH7	Psmc3	26S protease regulatory subunit 6A	568
469218	241239	1281700	237532	307844	174817	Unmodified	Nsco_Arg_GlcNAc_Ssek3_pulldown_20170415_membrane_delta_SseK1_2_3_B3				By MS/MS						1964.98	0.976494	61.359	61.209	1.2471e-06	75.682	65.037	1281700	1	20092	0.723313	-1.16818	525455	233818	APSVETMVLYTGEKPSEK	Q9DCI9	Mrpl32	39S ribosomal protein L32, mitochondrial	2520
669736	220786	186421	148727	1334900	265318	Unmodified	Nsco_Arg_GlcNAc_Ssek3_pulldown_20170415_membrane_delta_SseK1_2_B2						By MS/MS			Salmonella typhimurium (strain SL1344)	1970.01	0.0109056	92.021	91.218	0.0034656	42.633	38.619	1334900	1	31549	0.100738	0.311414	302081	374859	APVIVFDDADLDAVAQGVR	A0A0H3NBS8			141
2220300	688400	2744600	244040	2513400	261921	Unmodified	Nsco_Arg_GlcNAc_Ssek3_pulldown_20170415_membrane_delta_SseK1_2_B2		By MS/MS	By MS/MS	By MS/MS		By MS/MS	By MS/MS		Salmonella typhimurium (strain SL1344)	1761.94	0.941369	80.193	79.691	1.0057e-11	117.18	117.18	8166700	8	26916	0.547637	-1.56888	1612790	543623	APVIVQFSNGGASFIAGK	A0A0H3NRK4			374
509830	199372	10984000	2142000	1670800	193844	Unmodified	Nsco_Arg_GlcNAc_Ssek3_pulldown_20170415_membrane_delta_SseK1_2_3_B3				By MS/MS	By matching	By matching				1209.66	0.660503	61.41	61.543	0.026739	50.467	50.467	14797000	0	20211	0.0375955	-0.228829	1037410	885248	APVPASELLDAK	Q9QXS1;E9Q3W4;F6R059	Plec	Plectin	2587
3593300	750600	5126900	217410	1799900	115934	Unmodified	Nsco_Arg_GlcNAc_Ssek3_pulldown_20170415_membrane_delta_SseK1_2_3_B3		By matching	By matching	By MS/MS	By matching	By matching				1769.83	0.826065	78.246	77.875	2.7501e-10	120.54	108.62	11488000	2	26810	0.871622	-2.75058	2400230	356653	APVPTGEVYFADSFDR	Q5SUC3;P35564	Canx	Calnexin	1387
598014	249332	225516	216837	15064000	1003600	Arg_GlcNAc	Nsco_Arg_GlcNAc_Ssek3_pulldown_20170415_membrane_delta_SseK1_2_B2						By MS/MS	By matching			2900.57	0.57197	82.002	82.152	3.7516e-28	145.06	143.84	16068000	2	27934	0.525424	2.2024	322767	1485520	APVSALPLAPNNLGGGPIILGAESRASR	H3BJ02;I1E4X1;Q8K1E0;H3BJE3	Stx5a;Stx5	Syntaxin-5	1131
650963	194799	1193800	256836	348411	319187	Unmodified	Nsco_Arg_GlcNAc_Ssek3_pulldown_20170415_membrane_delta_SseK1_2_3_B3				By MS/MS						2513.36	0.362871	90.591	89.137	0.057137	20.296	19.152	1193800	1	31254	0.441511	-0.802002	532956	305678	APVVLQPEQIVSEEETPPPLLTK	F6RJ39;Q9JIX8	Acin1	Apoptotic chromatin condensation inducer in the nucleus	1014
355631	306065	386005	161253	351430	192846	Unmodified	Nsco_Arg_GlcNAc_Ssek3_pulldown_20170415_membrane_delta_SseK1_2_3_B3				By MS/MS						1571.81	0.805604	56.614	56.463	3.8077e-11	109.83	84.361	0	2	18293	0.850462	-0.64761	347645	221914	AQAEAQQPVFNTLR	Q9QXS1;E9Q3W4;F6R059	Plec	Plectin	2587
1650900	309450	7962200	237988	1060400	237152	Unmodified	Nsco_Arg_GlcNAc_Ssek3_pulldown_20170415_membrane_delta_SseK1_2_3_B3		By matching	By matching	By MS/MS		By matching				2085.06	0.0603154	66.611	66.661	4.4843e-22	183.7	172.11	10983000	2	22097	0.59171	-2.02892	1596300	391156	AQAEAQQPVFNTLRDELR	Q9QXS1;E9Q3W4;F6R059	Plec	Plectin	2587
2183600	839420	7243800	1714700	925720	487870	Unmodified	Nsco_Arg_GlcNAc_Ssek3_pulldown_20170415_membrane_delta_SseK1_2_3_B3		By MS/MS	By MS/MS	By MS/MS	By MS/MS	By MS/MS	By matching			1384.69	0.694657	47.036	47.278	1.1589e-06	167.71	112.45	13395000	11	14875	0.586012	-1.36658	2367950	918313	AQAELEAQELQR	Q9QXS1;E9Q3W4	Plec	Plectin	2587
291780	246896	2233300	159857	333959	313172	Unmodified	Nsco_Arg_GlcNAc_Ssek3_pulldown_20170415_membrane_delta_SseK1_2_3_B3				By MS/MS						1000.52	0.518924	36.788	36.738	0.0022114	80.102	56.748	2233300	2	10829	0.433028	-1.08883	543883	255703	AQAEVEGLGK	Q9QXS1;E9Q3W4	Plec	Plectin	2587
356571	170104	1767600	260275	240330	312381	Unmodified	Nsco_Arg_GlcNAc_Ssek3_pulldown_20170415_membrane_delta_SseK1_2_3_B3				By MS/MS						1542.79	0.788951	64.838	64.688	3.6178e-05	85.909	73.708	1767600	1	21407	0.337079	-0.818655	475060	269345	AQALAIETEAELER	E9Q3X0;Q9EQK5	Mvp	Major vault protein	936
423922	183297	1552200	191769	283429	247750	Unmodified	Nsco_Arg_GlcNAc_Ssek3_pulldown_20170415_membrane_delta_SseK1_2_3_B3				By MS/MS						1930	0.00475761	105.26	104.01	0.060638	27.271	20.139	1552200	1	37101	0.506062	-1.05433	494079	237909	AQALVQYLEEPLTQVAAS	Q9JHS3;D3YTS4	Lamtor2	Ragulator complex protein LAMTOR2	2556
437571	226114	2643900	174984	377254	220290	Unmodified	Nsco_Arg_GlcNAc_Ssek3_pulldown_20170415_membrane_delta_SseK1_2_3_B3				By MS/MS						1198.59	0.594215	42.97	42.92	8.1229e-05	99.5	77.507	2643900	2	13227	0.554854	-1.38967	639548	244086	AQDASLNVPER	Q3U2W2;Q7TPV4	Mybbp1a	Myb-binding protein 1A	1720
5357100	742420	6455400	168930	4093300	400546	Unmodified	Nsco_Arg_GlcNAc_Ssek3_pulldown_20170415_membrane_delta_SseK1_2_3_B3		By matching	By matching	By MS/MS		By matching				1332.73	0.728917	84.795	84.269	0.017766	49.483	42.771	16648000	2	29385	0.570583	-2.17815	2950080	651845	AQFEGIVTDLIK	P38647	Hspa9	Stress-70 protein, mitochondrial	1396
880990	486450	3630200	547330	395013	259998	Unmodified	Nsco_Arg_GlcNAc_Ssek3_pulldown_20170415_membrane_delta_SseK1_2_3_B3		By matching	By matching	By MS/MS	By matching					1501.72	0.716121	25.114	25.026	1.4511e-06	150.49	138.22	5545000	2	6252	0.807652	-1.59686	1158720	383069	AQHEDQVEQYKK	P48678	Lmna	Prelamin-A/C;Lamin-A/C	1428
681918	147775	1277200	209076	273831	165389	Unmodified	Nsco_Arg_GlcNAc_Ssek3_pulldown_20170415_membrane_delta_SseK1_2_3_B3				By MS/MS						2016.03	0.0316411	73.523	73.273	7.7189e-05	63.691	60.494	1277200	1	24708	0.591749	-1.25491	504891	211559	AQIAGYLYGVSPPDNPQVK	Q99PV0	Prpf8	Pre-mRNA-processing-splicing factor 8	2358
3881600	1048300	2402000	311113	242228	151203	Unmodified	Nsco_Arg_GlcNAc_Ssek3_pulldown_20170415_membrane_delta_SseK1_2_3_B1		By MS/MS	By matching	By matching						2734.4	0.403842	66.697	66.63	0.032821	26.6	24.101	7331900	1	21072	2.17181	-3.24814	2138080	225027	AQIQQFHSQIAAQTSASVLAEELHK	A0A087WQF8;A0A087WP48;A0A087WS04;A0A087WS29;A0A087WQG4;A0A087WQD0;A0A087WNW3;A0A087WQI3;A0A087WPW5;A0A087WS23;A0A087WQ25;A0A087WRS1;A0A087WQQ5;A0A087WP85;A0A087WP14;A0A087WPX0;F8VQC7;Q61595	Ktn1	Kinectin	7
580287	231735	7306500	958030	224910	311090	Arg_GlcNAc	Nsco_Arg_GlcNAc_Ssek3_pulldown_20170415_membrane_delta_SseK1_2_3_B3				By MS/MS	By matching				Salmonella typhimurium (strain SL1344)	1585.88	0.878769	59.915	59.865	0.0039564	68.676	19.228	8264600	2	19587	0.328335	-1.2912	994141	406217	AQLQARIQSGALK	A0A0H3NI92			264
512450	208143	128460	201542	247757	198089	Unmodified	Nsco_Arg_GlcNAc_Ssek3_pulldown_20170415_membrane_delta_SseK1_2_3_B1		By MS/MS		By matching						1339.84	0.843887	97.278	96.552	0.016409	47.774	46.007	640910	1	32781	0.0942238	-0.156715	239291	214660	AQLSAAVLTLLIK	Q8CGK3	Lonp1	Lon protease homolog, mitochondrial	2147
7248900	4152900	16926000	4150500	4212800	2282700	Unmodified	Nsco_Arg_GlcNAc_Ssek3_pulldown_20170415_membrane_delta_SseK1_2_3_B3		By MS/MS	By MS/MS	By MS/MS	By MS/MS	By MS/MS	By MS/MS			1335.6	0.598982	42.923	43.215	9.9082e-07	169.89	134.35	38974000	12	13338	0.866802	-1.22475	7987160	3417490	AQNTWGCGSSLR	P48678	Lmna	Prelamin-A/C;Lamin-A/C	1428
3712200	242748	2283200	1446000	1585000	226712	Unmodified	Nsco_Arg_GlcNAc_Ssek3_pulldown_20170415_membrane_delta_SseK1_2_3_B1		By MS/MS		By MS/MS	By matching	By MS/MS				2077.02	0.0228673	46.064	46.239	5.6592e-07	83.404	74.102	9026400	8	13140	0.164113	-0.661794	1271870	803941	AQQNNVEHKVETFSGVYK	F6SVV1;Q4FZE6;P62082	Gm9493;Rps7	40S ribosomal protein S7	1019
2478300	361520	3055200	2236700	180555	133005	Unmodified	Nsco_Arg_GlcNAc_Ssek3_pulldown_20170415_membrane_delta_SseK1_2_3_B3		By MS/MS	By MS/MS	By MS/MS	By MS/MS					1374.64	0.637536	38.549	38.611	1.477e-11	128.76	97.874	8131800	8	11562	0.511348	-1.89044	1398860	377308	AQSELSGAADEAAR	Q4FK74;Q9D3D9	Atp5d	ATP synthase subunit delta, mitochondrial	1789
574640	159040	6313700	294836	350166	175417	Unmodified	Nsco_Arg_GlcNAc_Ssek3_pulldown_20170415_membrane_delta_SseK1_2_3_B3		By matching		By MS/MS						2386.12	0.122323	95.657	94.688	2.0994e-07	81.884	77.89	6888300	3	33457	0.452397	-1.66457	832521	262609	AQSSQDAVSSMNLFDLGGQYLR	Q3UEB3	Puf60	Poly(U)-binding-splicing factor PUF60	1744
1645000	805310	1470800	1598800	2116200	756270	Unmodified	Nsco_Arg_GlcNAc_Ssek3_pulldown_20170415_membrane_delta_SseK1_2_B2		By matching	By MS/MS	By matching	By matching	By MS/MS	By matching		Salmonella typhimurium (strain SL1344)	1221.66	0.660503	72.507	72.632	0.0014355	60.301	48.708	8392400	2	23735	0.0849719	0.131045	1249000	1367760	AQSVVDYLISK	A0A0H3N9Z8			114
1947900	226508	1658900	224617	1317700	190538	Unmodified	Nsco_Arg_GlcNAc_Ssek3_pulldown_20170415_membrane_delta_SseK1_2_3_B1		By MS/MS		By matching		By MS/MS			Salmonella typhimurium (strain SL1344)	1627.91	0.914486	84.175	83.457	8.3977e-05	71.354	57.765	4924500	2	27589	0.38773	-1.23269	901205	383484	AQTTAENIINTLVIK	A0A0H3NIT6			281
517194	157789	6276800	202140	255464	728460	Unmodified	Nsco_Arg_GlcNAc_Ssek3_pulldown_20170415_membrane_delta_SseK1_2_3_B3				By MS/MS		By MS/MS	By MS/MS			1286.68	0.68303	55.535	55.961	7.3822e-05	136.5	91.132	7005300	4	18106	0.307214	-1.25578	800122	335065	AQVEQELTTLR	Q9QXS1;E9Q3W4	Plec	Plectin	2587
2335600	2117200	268360	982140	2950200	2527600	Unmodified	Nsco_Arg_GlcNAc_Ssek3_pulldown_20170415_membrane_delta_SseK1_2_B3		By matching	By MS/MS	By matching	By matching	By MS/MS	By MS/MS			898.56	0.560001	58.419	58.628	0.0030934	116.37	57.454	11181000	6	18765	0.293903	0.821463	1098900	1941980	AQVSLLIR	Q3V235;O35129	Phb2	Prohibitin-2	1177
2152300	245699	9442300	175074	308760	175516	Unmodified	Nsco_Arg_GlcNAc_Ssek3_pulldown_20170415_membrane_delta_SseK1_2_3_B3		By matching		By MS/MS						2639.17	0.173567	69.318	69.243	8.0954e-18	123.36	116.87	11595000	3	23128	0.905545	-3.01324	1709210	211700	ARENPSEEAQNLVEFTDEEGYGR	Q58E59;Q9D554	Sf3a3	Splicing factor 3A subunit 3	1823
568350	186161	1329800	340110	250623	286862	Unmodified	Nsco_Arg_GlcNAc_Ssek3_pulldown_20170415_membrane_delta_SseK1_2_3_B3		By matching		By MS/MS	By matching					1443.71	0.706619	30.214	30.214	0.018568	39.746	32.18	2238300	2	8311	0.433461	-0.84153	520112	290249	ARNDESQLSPATR	Q9QXS1;E9Q3W4;A0A0R4J218;A0A0R4J223;E9Q9J6;A0A0R4J221;E9PW24	Plec	Plectin	2587
365012	171297	3962400	385310	880170	263872	Unmodified	Nsco_Arg_GlcNAc_Ssek3_pulldown_20170415_membrane_delta_SseK1_2_3_B3				By MS/MS	By matching	By matching				2458.24	0.23532	69.212	69.245	1.1891e-17	117.62	113.09	5227800	3	23087	0.122647	-0.489702	628065	447291	ARPVILDPADPTGNVAGGNPEGWR	Q8K469;P11928	Oas1g;Oas1a	2'-5'-oligoadenylate synthase 1A	1286
274234	165904	2324600	245185	356073	181147	Unmodified	Nsco_Arg_GlcNAc_Ssek3_pulldown_20170415_membrane_delta_SseK1_2_3_B3				By MS/MS						2614.34	0.336431	61.806	61.656	2.9286e-08	76.744	72.219	2324600	2	20241	0.310546	-0.913822	472907	251008	ARPVILDPADPTGNVAGGNPEGWRR	Q8K469;P11928	Oas1g;Oas1a	2'-5'-oligoadenylate synthase 1A	1286
2664300	594690	3517400	611040	1347200	143896	Unmodified	Nsco_Arg_GlcNAc_Ssek3_pulldown_20170415_membrane_delta_SseK1_2_3_B3		By matching	By matching	By MS/MS	By matching	By matching				1577.78	0.779783	43.072	43.242	7.5319e-08	124.07	105.44	8734600	2	13369	0.68133	-1.85202	1772960	491116	ARQEEVYSELQAR	Q9QXS1;E9Q3W4;F6R059	Plec	Plectin	2587
12439000	201364	73108000	2285700	8090600	3595900	Unmodified	Nsco_Arg_GlcNAc_Ssek3_pulldown_20170415_membrane_delta_SseK1_2_3_B3		By MS/MS		By MS/MS	By matching	By MS/MS	By MS/MS			1914.96	0.958159	54.428	54.62	1.5829e-36	256.89	239.75	99519000	10	17570	0.0659211	-0.487132	5678640	4051380	ARVEVERDNLAEDIMR	Q5FWJ3;P20152;A0A0A6YWC8	Vim	Vimentin	1328
3274900	288933	1167000	2158600	2476000	1173200	Unmodified	Nsco_Arg_GlcNAc_Ssek3_pulldown_20170415_membrane_delta_SseK1_2_B2		By MS/MS		By MS/MS	By MS/MS	By MS/MS	By MS/MS		Salmonella typhimurium (strain SL1344)	1872.86	0.863589	50.267	50.508	3.9502e-18	151.04	151.04	10250000	10	15157	0.320794	0.835164	1033610	1844020	ASAEEIQDHSCAILSSR	A0A0H3NK19			308
754360	194761	2847800	780790	281797	237528	Unmodified	Nsco_Arg_GlcNAc_Ssek3_pulldown_20170415_membrane_delta_SseK1_2_3_B3		By matching		By MS/MS	By matching					1167.62	0.624786	43.475	43.542	3.2617e-05	94.402	74.198	4383000	2	13505	0.332777	-1.00035	747934	373877	ASAPATPLSPTR	P14733	Lmnb1	Lamin-B1	1303
417426	275167	1443900	258487	208316	318816	Acetyl (Protein N-term)	Nsco_Arg_GlcNAc_Ssek3_pulldown_20170415_membrane_delta_SseK1_2_3_B3				By MS/MS						1744.98	0.983569	106.01	104.85	1.7818e-11	109.79	107.49	1443900	2	37346	0.668744	-1.09072	549420	257968	ASAVSPANLPAVLLQPR	B1AUX2;Q61191	Hcfc1	Host cell factor 1;HCF N-terminal chain 1;HCF N-terminal chain 2;HCF N-terminal chain 3;HCF N-terminal chain 4;HCF N-terminal chain 5;HCF N-terminal chain 6;HCF C-terminal chain 1;HCF C-terminal chain 2;HCF C-terminal chain 3;HCF C-terminal chain 4;HCF C-terminal chain 5;HCF C-terminal chain 6	669
281484	214916	1429800	294074	225348	182262	Acetyl (Protein N-term)	Nsco_Arg_GlcNAc_Ssek3_pulldown_20170415_membrane_delta_SseK1_2_3_B3				By MS/MS						1827.84	0.842126	75.72	75.37	6.7989e-06	75.911	67.779	1429800	2	25576	0.467176	-0.94674	442248	229440	ASCASIDIEDATQHLR	D6RE33;A0A0R4J1Q0;G5E896;Q3UJB9	Edc4	Enhancer of mRNA-decapping protein 4	490
356956	195285	692420	188997	208755	226170	Unmodified	Nsco_Arg_GlcNAc_Ssek3_pulldown_20170415_membrane_delta_SseK1_2_3_B3				By MS/MS						2213.08	0.0825074	38.339	38.289	0.058051	21.569	14.25	692420	2	11460	0.694317	-0.811797	364098	207416	ASDQLGEQQGRPFSSTHAAVK	E9Q7G0	Numa1		954
461974	171377	4726900	344733	257889	240434	Unmodified	Nsco_Arg_GlcNAc_Ssek3_pulldown_20170415_membrane_delta_SseK1_2_3_B3				By MS/MS						2439.14	0.140141	62.384	62.234	1.5604e-17	121.46	114.96	4726900	2	20466	0.409647	-1.37664	720635	277526	ASEISIDDEELAQHPATTEDIR	Q9DBE9	Ftsj3	pre-rRNA processing protein FTSJ3	2504
440899	232723	953600	283492	317012	180078	Unmodified	Nsco_Arg_GlcNAc_Ssek3_pulldown_20170415_membrane_delta_SseK1_2_3_B3				By MS/MS						1631.67	0.670827	54.526	54.375	0.011221	47.037	42.511	953600	1	17522	0.607117	-0.865325	460802	252945	ASFENNCEVGCFAK	Q545K4;O55135;D6RG53;D6RJJ3;B1AZQ4	Eif6	Eukaryotic translation initiation factor 6	1211
1119900	244165	3474700	1308400	259714	423970	Acetyl (Protein N-term)	Nsco_Arg_GlcNAc_Ssek3_pulldown_20170415_membrane_delta_SseK1_2_3_B3		By MS/MS		By MS/MS	By MS/MS		By matching			1689.84	0.842109	64.883	65.084	1.1136e-17	147.17	126.33	6326900	5	21559	0.279083	-0.907117	983090	524232	ASGADSKGDDLSTAILK	Q01853	Vcp	Transitional endoplasmic reticulum ATPase	1629
1441000	274521	321495	245465	1740900	251051	Unmodified	Nsco_Arg_GlcNAc_Ssek3_pulldown_20170415_membrane_delta_SseK1_2_3_B1		By MS/MS				By matching				1592.96	0.961377	96.536	96.134	8.3409e-06	82.59	79.549	3181900	2	32592	0.0226254	-0.0818172	502888	475162	ASGLVPNVVVLVATVR	Q3V3R1	Mthfd1l	Monofunctional C1-tetrahydrofolate synthase, mitochondrial	1783
10503000	1880000	8756100	213426	1634600	1292100	Unmodified	Nsco_Arg_GlcNAc_Ssek3_pulldown_20170415_membrane_delta_SseK1_2_3_B3		By MS/MS	By matching	By MS/MS	By MS/MS	By matching	By matching			1687.82	0.816563	40.75	40.975	2.4698e-10	113.8	102.86	24065000	4	12410	1.10577	-2.8611	5570930	766746	ASGNYATVISHNPETK	P62918	Rpl8	60S ribosomal protein L8	1555
1814800	183715	4953900	200646	192682	284853	Unmodified	Nsco_Arg_GlcNAc_Ssek3_pulldown_20170415_membrane_delta_SseK1_2_3_B3		By MS/MS		By MS/MS						1815.91	0.911526	35.183	35.149	1.138e-08	99.044	75.368	6768700	3	10195	0.783926	-2.40954	1182060	222483	ASGNYATVISHNPETKK	P62918	Rpl8	60S ribosomal protein L8	1555
15349000	5088600	85154000	13539000	9124000	4721600	Unmodified	Nsco_Arg_GlcNAc_Ssek3_pulldown_20170415_membrane_delta_SseK1_2_3_B2		By MS/MS	By MS/MS	By MS/MS	By MS/MS	By MS/MS	By MS/MS			1197.66	0.660503	58.064	58.289	2.8843e-05	96.23	84.211	132980000	11	19258	0.390965	-1.17045	18805900	8355140	ASGPPVSELITK	Q5SZA3;P15864;Q149Z9;P43277	Hist1h1c;Hist1h1d	Histone H1.2;Histone H1.3	1307;1411
497790	1679400	5958600	2574100	209547	212924	Acetyl (Protein N-term)	Nsco_Arg_GlcNAc_Ssek3_pulldown_20170415_membrane_delta_SseK1_2_3_B3			By matching	By MS/MS	By MS/MS					1143.61	0.613553	67.456	67.372	1.5613e-05	92.856	69.537	10212000	4	22423	0.499314	-1.8129	1707840	486083	ASGVAVSDGVIK	P18760;F8WGL3	Cfl1	Cofilin-1	1321
907420	242620	514869	266998	817630	191637	Unmodified	Nsco_Arg_GlcNAc_Ssek3_pulldown_20170415_membrane_delta_SseK1_2_B2		By matching	By matching			By MS/MS			Salmonella typhimurium (strain SL1344)	2015.98	0.979999	79.794	79.542	0.00010188	61.276	54.841	1967700	3	26862	0.222897	-0.479342	483962	347148	ASLATESFISAASFQETTR	A0A0H3NNZ4			358
502019	317165	494032	383447	414610	143724	Unmodified	Nsco_Arg_GlcNAc_Ssek3_pulldown_20170415_membrane_delta_SseK1_2_3_B3				By MS/MS						1759.85	0.847588	70.138	69.988	0.0053895	50.358	40.286	0	1	23404	0.48044	-0.594498	428469	283765	ASLGSLEGEVEAEASSPK	E9Q616	Ahnak		947
477538	265532	2201200	172474	151780	268333	Unmodified	Nsco_Arg_GlcNAc_Ssek3_pulldown_20170415_membrane_delta_SseK1_2_3_B3				By MS/MS						1804.81	0.814908	71.539	71.389	1.6563e-05	75.018	69.123	2201200	1	23959	0.8742	-1.77078	653524	191516	ASLLVDEEDVDAMDQR	Q6PFD9;A0A140T8J8	Nup98	Nuclear pore complex protein Nup98-Nup96;Nuclear pore complex protein Nup98;Nuclear pore complex protein Nup96	1969
345880	232964	729930	210132	254282	212612	Unmodified	Nsco_Arg_GlcNAc_Ssek3_pulldown_20170415_membrane_delta_SseK1_2_3_B3				By MS/MS						1445.7	0.70451	35.639	35.589	0.0037165	56.569	48.786	729930	2	10389	0.738146	-0.79073	388895	224801	ASMQQQQQLASAR	E9PW20;Q9CY57;D3YZA1;D3Z7T7	Chtop	Chromatin target of PRMT1 protein	877
406589	205166	3541600	177450	369674	296905	Acetyl (Protein N-term)	Nsco_Arg_GlcNAc_Ssek3_pulldown_20170415_membrane_delta_SseK1_2_3_B3				By MS/MS	By matching					1669.86	0.863513	83.643	82.991	3.1716e-12	140.96	104.01	3719100	2	28821	0.438954	-1.30768	666019	269053	ASQSQGIQQLLQAEK	Q5HZY7;Q9CR51	Atp6v1g1	V-type proton ATPase subunit G 1	1833
538159	193973	2372900	181272	307964	224667	Acetyl (Protein N-term)	Nsco_Arg_GlcNAc_Ssek3_pulldown_20170415_membrane_delta_SseK1_2_3_B3				By MS/MS						1871.9	0.897332	56.359	56.209	2.0742e-15	116.73	109.22	2372900	3	18194	0.598846	-1.43459	628026	232340	ASSAQSSGSSGGPAVPTVQR	Q78PY7;Q3TJ56;E9Q3E9	Snd1	Staphylococcal nuclease domain-containing protein 1	1995
3190000	8713600	7708500	323770	2490100	198948	Unmodified	Nsco_Arg_GlcNAc_Ssek3_pulldown_20170415_membrane_delta_SseK1_2_3_B1		By MS/MS	By MS/MS	By MS/MS	By matching	By MS/MS				1646.85	0.851551	86.159	85.787	5.3231e-10	124.62	104.04	22426000	8	28525	1.34178	-3.46119	5983920	543331	ASSFVLALEPELESR	Q91YQ5;A0A0N4SUJ8	Rpn1	Dolichyl-diphosphooligosaccharide--protein glycosyltransferase subunit 1	2279
1217500	702490	2896500	272590	802040	1061600	Unmodified	Nsco_Arg_GlcNAc_Ssek3_pulldown_20170415_membrane_delta_SseK1_2_3_B3		By matching	By matching	By MS/MS	By matching	By matching	By matching			1582.88	0.875264	80.484	80.325	1.6563e-05	75.018	59.077	6952700	2	27794	0.604953	-1.13866	1353090	614548	ASTNAMLISAGLPPLK	Q3UKJ6;O35286;Q497W9;A0A0G2JG10	Dhx15	Pre-mRNA-splicing factor ATP-dependent RNA helicase DHX15	1182
562984	251458	6265200	212900	854980	200974	Unmodified	Nsco_Arg_GlcNAc_Ssek3_pulldown_20170415_membrane_delta_SseK1_2_3_B3				By MS/MS		By matching				1329.69	0.688843	39.929	40.204	6.928e-09	111.12	87.44	7120200	2	12158	0.421253	-1.53321	960798	331964	ASTPSQVNGITGAK	Q3U2W2;Q7TPV4	Mybbp1a	Myb-binding protein 1A	1720
393086	349363	246736	1449900	367282	149956	Unmodified	Nsco_Arg_GlcNAc_Ssek3_pulldown_20170415_membrane_delta_SseK1_2_B1					By MS/MS					3356.74	0.744045	43.616	43.866	0.093782	5.6684	4.8585	1449900	0	12099	0.158903	0.412255	323593	430626	ASTTLTCVNLFVMPYNYPVLLPLLDDLFK	E9PXU1;Q8BND4;F6WNG1	Ddx26b	Protein DDX26B	890
348558	169063	1752500	342300	434064	169655	Unmodified	Nsco_Arg_GlcNAc_Ssek3_pulldown_20170415_membrane_delta_SseK1_2_3_B3				By MS/MS	By matching					1607.83	0.830756	61.104	61.054	2.8517e-06	92.265	77.103	2094800	2	20032	0.249424	-0.678177	469167	293208	ASYVAPLTAQPATYR	Q8C2Q3;E9QL13	Rbm14	RNA-binding protein 14	2120
599550	202287	2500100	374839	227038	279506	Unmodified	Nsco_Arg_GlcNAc_Ssek3_pulldown_20170415_membrane_delta_SseK1_2_3_B3		By matching		By MS/MS						2061.07	0.0742342	84.137	83.235	0.00018011	53.625	49.224	3099700	2	28929	0.499083	-1.22404	671816	287593	ATAQPIIEILDEQPSPSPR	Q8BVK9	Sp110	Sp110 nuclear body protein	2100
1501000	570160	3125500	863170	217933	134395	Acetyl (Protein N-term)	Nsco_Arg_GlcNAc_Ssek3_pulldown_20170415_membrane_delta_SseK1_2_3_B3		By matching	By matching	By MS/MS	By matching					1140.59	0.588735	41.719	41.781	0.00021259	123.86	102.49	6059800	2	12732	0.979127	-2.24174	1388140	293495	ATATPVQQQR	P14733	Lmnb1	Lamin-B1	1303
324109	176880	1097500	246799	354073	216848	Unmodified	Nsco_Arg_GlcNAc_Ssek3_pulldown_20170415_membrane_delta_SseK1_2_3_B3				By MS/MS						1163.56	0.564494	50.34	50.189	0.094571	42.843	35.276	1097500	0	15960	0.290749	-0.57711	397733	266602	ATAVMPDGQFK	P35700;B1AXW5;B1AXW6;B1AXW4	Prdx1	Peroxiredoxin-1	1389
550750	204706	390988	200765	237262	170365	Unmodified	Nsco_Arg_GlcNAc_Ssek3_pulldown_20170415_membrane_delta_SseK1_2_3_B1		By MS/MS								1847.96	0.962893	105.45	105.45	4.8919e-06	73.279	66.148	550750	1	36325	0.858308	-0.81382	353251	200955	ATDLLLDDSLVSLFGNR	P99029;G3UZJ4;H3BJQ7	Prdx5	Peroxiredoxin-5, mitochondrial	1624
356357	342230	2530200	328746	447392	184063	Acetyl (Protein N-term)	Nsco_Arg_GlcNAc_Ssek3_pulldown_20170415_membrane_delta_SseK1_2_3_B3				By MS/MS						1467.7	0.702779	58.406	58.256	6.7106e-08	121.18	74.721	2530200	3	18972	0.499189	-1.17025	675750	300265	ATDMSQGELIHPK	Z4YKB8;Q3TEA8;A2AM70;A2AM69	Hp1bp3	Heterochromatin protein 1-binding protein 3	1677
261315	234114	3674800	245922	409035	260527	Acetyl (Protein N-term)	Nsco_Arg_GlcNAc_Ssek3_pulldown_20170415_membrane_delta_SseK1_2_3_B3				By MS/MS						3992.87	0.869804	90.645	89.191	3.6877e-08	61.558	61.235	3674800	1	31308	0.321396	-1.03358	608053	297032	ATEHVNGNGTEEPMDTTSAVIHSENFQTLLDAGLPQK	Q7TMK9;A0A0R4J259;G3V018;G3UZI2;G3UXJ6;G3UWM1;G3XA76	Syncrip	Heterogeneous nuclear ribonucleoprotein Q	2001
769820	194078	963790	224943	450140	334476	Unmodified	Nsco_Arg_GlcNAc_Ssek3_pulldown_20170415_membrane_delta_SseK1_2_3_B1		By MS/MS		By MS/MS		By matching				1820.88	0.87672	86.744	86.059	0.043793	31.614	27.134	2183700	2	28632	0.37474	-0.696016	524143	323540	ATELFVQYLATCSYR	D3Z0U4;Q9JKP8	Chrac1	Chromatin accessibility complex protein 1	798
1826700	580240	2778100	226165	1751400	259529	Unmodified	Nsco_Arg_GlcNAc_Ssek3_pulldown_20170415_membrane_delta_SseK1_2_3_B3		By MS/MS	By matching	By MS/MS		By MS/MS				2027.94	0.941112	98.719	98.167	1.4925e-06	78.244	74.383	6936500	10	34823	0.621013	-1.61338	1433310	468453	ATENDIYNFFSPLNPMR	P70333	Hnrnph2	Heterogeneous nuclear ribonucleoprotein H2	1584
6413900	3087100	5948300	253911	6466500	286414	Unmodified	Nsco_Arg_GlcNAc_Ssek3_pulldown_20170415_membrane_delta_SseK1_2_3_B1		By MS/MS	By MS/MS	By MS/MS		By MS/MS				1995.97	0.969041	96.531	95.98	7.1091e-16	127.18	118.38	21916000	9	32536	0.782795	-2.65613	4901800	777646	ATENDIYNFFSPLNPVR	Q9Z2X1;Q811L7;Q8C2Q7;O35737	Hnrnpf;Hnrnph1	Heterogeneous nuclear ribonucleoprotein F;Heterogeneous nuclear ribonucleoprotein F, N-terminally processed;Heterogeneous nuclear ribonucleoprotein H;Heterogeneous nuclear ribonucleoprotein H, N-terminally processed	2646;1198
5536800	341490	365542	4225500	908010	218080	Unmodified	Nsco_Arg_GlcNAc_Ssek3_pulldown_20170415_membrane_delta_SseK1_2_3_B1		By MS/MS	By matching		By MS/MS	By MS/MS				1660.94	0.94131	33.905	34.08	3.0836e-09	112.02	106.61	11012000	6	8594	0.0168543	0.0919195	884148	942313	ATFIKVPQNPHGKPK	P09405	Ncl	Nucleolin	1266
5148800	1380600	2330300	196094	352166	181708	Unmodified	Nsco_Arg_GlcNAc_Ssek3_pulldown_20170415_membrane_delta_SseK1_2_3_B1		By MS/MS	By matching	By MS/MS						2007.07	0.0676922	76.683	76.415	5.8633e-20	128.72	125.22	8859800	3	24893	2.27162	-3.45547	2549150	232378	ATFYLLIGSANAAKPDLDK	Q9CZW5	Tomm70a	Mitochondrial import receptor subunit TOM70	2444
8919700	3113500	58507000	7150300	4855200	2939700	Unmodified	Nsco_Arg_GlcNAc_Ssek3_pulldown_20170415_membrane_delta_SseK1_2_3_B3		By matching	By matching	By MS/MS	By MS/MS	By matching	By matching			1211.68	0.676153	59.375	59.584	4.0259e-06	117.03	84.17	85486000	4	19433	0.442206	-1.33095	11756300	4673170	ATGPPVSELITK	P43276	Hist1h1b	Histone H1.5	1410
8589700	4058900	19405000	5769300	11435000	3900500	Unmodified	Nsco_Arg_GlcNAc_Ssek3_pulldown_20170415_membrane_delta_SseK1_2_B1		By matching	By matching	By MS/MS	By MS/MS	By matching	By MS/MS			1369.78	0.783018	44.064	44.309	3.5115e-05	80.312	74.435	53159000	6	12337	0.229391	-0.464871	8778760	6360530	ATIAGGGVIPHIHK	B2RVP5;Q3THW5;P0C0S6;Q8R029;Q3UA95	H2afv;H2afz	Histone H2A;Histone H2A.V;Histone H2A.Z	699
1645400	303773	1348100	1624000	1377300	267118	Unmodified	Nsco_Arg_GlcNAc_Ssek3_pulldown_20170415_membrane_delta_SseK1_2_3_B3		By matching		By MS/MS	By matching	By matching			Salmonella typhimurium (strain SL1344)	1044.55	0.545139	46.522	46.697	0.059275	50.353	12.05	5994800	0	14661	0.0169517	-0.0578305	876693	842246	ATLEDLGQAK	A0A0H3NIZ3			287
500249	233358	503539	318310	308043	165150	Unmodified	Nsco_Arg_GlcNAc_Ssek3_pulldown_20170415_membrane_delta_SseK1_2_B3							By MS/MS		Salmonella typhimurium (strain SL1344)	1251.65	0.645916	54.396	55.4	0.078204	34.96	25.164	0	1	17527	0.574896	-0.619983	388819	252996	ATLESIAYQTR	A0A0H3NI82			261
5125500	686800	5815700	459100	2171800	520570	Unmodified	Nsco_Arg_GlcNAc_Ssek3_pulldown_20170415_membrane_delta_SseK1_2_3_B1		By MS/MS	By matching	By matching	By matching	By matching	By matching			1310.74	0.744567	71.47	71.628	0.0033699	58.116	39.55	14779000	2	23014	0.649284	-1.76722	2735620	803653	ATLTVSLDPGPLK	A2AMV1;A2AMU9;Q9D0I8	Mrto4	mRNA turnover protein 4 homolog	594
2571400	215199	334164	155660	2303900	190500	Unmodified	Nsco_Arg_GlcNAc_Ssek3_pulldown_20170415_membrane_delta_SseK1_2_3_B1		By MS/MS				By matching				2054.01	0.00688288	82.548	82.197	4.4334e-19	165.9	150.05	4875300	2	27083	0.103381	-0.478838	569714	408801	ATNIEVLSNTFQFTNEAR	Q8JZN2;Q3U1S6;Q91W50;A0A0G2JF72	Csde1	Cold shock domain-containing protein E1	1718
367221	216262	3324800	228592	335963	164794	Unmodified	Nsco_Arg_GlcNAc_Ssek3_pulldown_20170415_membrane_delta_SseK1_2_3_B3				By MS/MS						2682.34	0.34355	84.204	82.85	9.8355e-06	66.613	64.469	3324800	1	28738	0.51558	-1.46096	641541	233040	ATNRPECFLTIQNGLASNFTSLTK	Q810V0	Mphosph10	U3 small nucleolar ribonucleoprotein protein MPP10	2033
442186	240235	3781100	391002	265906	195545	Unmodified	Nsco_Arg_GlcNAc_Ssek3_pulldown_20170415_membrane_delta_SseK1_2_3_B3				By MS/MS						2419.12	0.115264	62.066	61.915	5.7501e-16	121.46	117.21	3781100	2	20344	0.506345	-1.43475	737825	272930	ATNYNRGDQSTDYGIFQINSR	A0A077S2U6;P08905	Lyz2	Lysozyme;Lysozyme C-2	1
1950000	189971	6172500	1346900	342599	155807	Unmodified	Nsco_Arg_GlcNAc_Ssek3_pulldown_20170415_membrane_delta_SseK1_2_3_B3		By matching		By MS/MS	By MS/MS					1587.74	0.737644	37.956	38.023	5.7835e-08	106.6	99.506	9469400	4	11281	0.406977	-1.6637	1317430	415818	ATPEPSGTPSSDTVSR	Q3U1N0;O89053	Coro1a	Coronin;Coronin-1A	1240
360398	295000	5764700	199593	383730	119818	Unmodified	Nsco_Arg_GlcNAc_Ssek3_pulldown_20170415_membrane_delta_SseK1_2_3_B3				By MS/MS						2329.1	0.103362	60.527	60.377	7.4367e-05	52.451	48.353	5764700	2	19783	0.619082	-2.02049	849428	209362	ATPEPSGTPSSDTVSRLEEDVR	Q3U1N0;O89053	Coro1a	Coronin;Coronin-1A	1240
508520	154021	3336000	267023	385570	222352	Unmodified	Nsco_Arg_GlcNAc_Ssek3_pulldown_20170415_membrane_delta_SseK1_2_3_B3				By MS/MS						983.529	0.528761	38.633	38.583	0.014446	67.414	44.094	3336000	2	11546	0.37396	-1.17089	639300	283943	ATPQIPETK	Q3U2W2;Q7TPV4	Mybbp1a	Myb-binding protein 1A	1720
404295	218369	2365700	780980	237828	213409	Unmodified	Nsco_Arg_GlcNAc_Ssek3_pulldown_20170415_membrane_delta_SseK1_2_3_B3				By MS/MS	By matching					1139.67	0.666257	54.005	53.955	0.0083855	61.11	46.431	3146700	1	17349	0.2682	-0.799182	593312	340961	ATQALVLAPTR	Q5F2A7;P60843	Eif4a1	Eukaryotic initiation factor 4A-I	1499
3545700	886540	12275000	1929100	1536400	706330	Unmodified	Nsco_Arg_GlcNAc_Ssek3_pulldown_20170415_membrane_delta_SseK1_2_3_B3		By MS/MS	By MS/MS	By MS/MS	By MS/MS	By MS/MS	By MS/MS			1474.76	0.762736	45.104	45.363	7.7392e-13	175.6	148.3	20879000	13	14127	0.522039	-1.40136	3379150	1279250	ATQTLQTLGEAQSK	Q3U2W2;Q7TPV4	Mybbp1a	Myb-binding protein 1A	1720
848510	355611	1761100	403236	168334	176490	Unmodified	Nsco_Arg_GlcNAc_Ssek3_pulldown_20170415_membrane_delta_SseK1_2_3_B3		By matching		By MS/MS						2256.08	0.0752372	76.136	75.961	0.0059805	33.248	31.178	2609700	1	25764	1.09565	-1.8237	809976	228815	ATQWGEDGRPFHFLFYTGK	Q9D7N3	Mrps9	28S ribosomal protein S9, mitochondrial	2487
300647	193049	1202900	213219	417572	124256	Acetyl (Protein N-term)	Nsco_Arg_GlcNAc_Ssek3_pulldown_20170415_membrane_delta_SseK1_2_3_B3				By MS/MS						1224.57	0.573479	53.225	53.075	0.013858	48.568	40.525	1202900	1	17046	0.397565	-0.885934	411767	222822	ATSLGSNTYNR	Q8BHS3	Rbm22	Pre-mRNA-splicing factor RBM22	2056
324728	251479	5627000	1286900	1005000	252455	Unmodified	Nsco_Arg_GlcNAc_Ssek3_pulldown_20170415_membrane_delta_SseK1_2_3_B3				By MS/MS	By MS/MS	By matching				1601.86	0.86245	58.752	58.885	3.9965e-18	159.34	140.95	7918900	2	19200	0.0344561	-0.164328	771672	688597	ATSLLTQSGLASSAPAK	Q8BVY0	Rsl1d1	Ribosomal L1 domain-containing protein 1	2102
1459400	365705	13343000	350876	389749	166973	Unmodified	Nsco_Arg_GlcNAc_Ssek3_pulldown_20170415_membrane_delta_SseK1_2_3_B3		By matching		By MS/MS		By MS/MS				2089.98	0.977891	91.536	90.81	2.4256e-17	144.3	133.8	14803000	3	31902	0.820204	-2.7616	1923920	283702	ATSNVFAMFDQSQIQEFK	Q6ZWQ9;Q3THE2;D3Z249;D3YV37;Q9CQ19	Myl12a;Myl12b;Myl9	Myosin regulatory light chain 12B;Myosin regulatory light polypeptide 9	1682
1963600	204985	481280	172539	243672	270004	Unmodified	Nsco_Arg_GlcNAc_Ssek3_pulldown_20170415_membrane_delta_SseK1_2_3_B1		By MS/MS		By matching						1921.04	0.036786	90.093	89.366	4.7916e-05	65.887	58.522	2444900	1	29934	0.633746	-1.36433	578617	224744	ATTLSNAVSSLASTGLSLTK	A0A140LHQ8;Q7M6Y3	Picalm	Phosphatidylinositol-binding clathrin assembly protein	516
2039800	322295	6633000	208266	1056000	325278	Unmodified	Nsco_Arg_GlcNAc_Ssek3_pulldown_20170415_membrane_delta_SseK1_2_3_B3		By MS/MS		By MS/MS		By matching				1803.96	0.957807	70.154	70.204	2.6957e-10	91.547	73.961	9728800	4	23477	0.612065	-1.97656	1633740	415125	ATTVNIGSISTADGSALVK	Q546F8;Q9D753;D3YYN3;F6SGT4	Exosc8	Exosome complex component RRP43	1819
301269	169121	267724	201594	329633	341739	Unmodified	Nsco_Arg_GlcNAc_Ssek3_pulldown_20170415_membrane_delta_SseK1_2_B2						By MS/MS			Salmonella typhimurium (strain SL1344)	1429.73	0.734748	46.812	47.312	1.876e-05	78.814	57.264	0	1	13992	0.278942	0.245117	238935	283183	AVAEACGSQAVIVR	A0A0H3NFL6			202
370638	200655	1747600	240572	193460	159420	Unmodified	Nsco_Arg_GlcNAc_Ssek3_pulldown_20170415_membrane_delta_SseK1_2_3_B3				By MS/MS						1230.65	0.645581	50.765	50.614	0.00085171	69.352	45.322	1747600	1	16137	0.66001	-1.3769	506540	195041	AVAGDASESALLK	Q8VDN2	Atp1a1	Sodium/potassium-transporting ATPase subunit alpha-1	2235
1137300	194806	3279500	568910	564220	186671	Acetyl (Protein N-term)	Nsco_Arg_GlcNAc_Ssek3_pulldown_20170415_membrane_delta_SseK1_2_3_B3		By matching		By MS/MS	By MS/MS	By matching				1421.72	0.719081	89.637	89.085	2.444e-06	103.76	80.742	5550000	3	31186	0.388246	-1.20001	899004	391312	AVAQELYGFPASK	Q8VI94	Oasl1	2'-5'-oligoadenylate synthase-like protein 1	2251
3409600	228742	4330200	1805800	455460	279718	Unmodified	Nsco_Arg_GlcNAc_Ssek3_pulldown_20170415_membrane_delta_SseK1_2_3_B3		By MS/MS		By MS/MS	By MS/MS	By matching				1528.78	0.784534	43.189	43.389	1.3355e-12	130.72	104.6	10001000	6	13407	0.337497	-1.29192	1500330	612745	AVAQGNLSSADVQAAK	Q9DB77	Uqcrc2	Cytochrome b-c1 complex subunit 2, mitochondrial	2501
1874400	155571	297655	157386	259608	187983	Unmodified	Nsco_Arg_GlcNAc_Ssek3_pulldown_20170415_membrane_delta_SseK1_2_3_B1		By MS/MS				By MS/MS				2095.11	0.109574	71.901	71.901	1.3073e-20	129.46	104.67	1874400	3	23111	0.459292	-1.16611	442760	197303	AVATLQGEGLSVTGIVCHVGK	Q99LB2	Dhrs4	Dehydrogenase/reductase SDR family member 4	2330
12253000	2747700	7054400	295122	6865100	337985	Unmodified	Nsco_Arg_GlcNAc_Ssek3_pulldown_20170415_membrane_delta_SseK1_2_3_B3		By MS/MS	By MS/MS	By MS/MS		By MS/MS				1863.9	0.897138	84.611	84.084	1.357e-26	216.39	180.1	28920000	16	29310	0.808107	-2.8127	6192850	881419	AVCMLSNTTAIAEAWAR	A0A0A0MQA5;P68368;P05213;Q52L87;P68373;Q9JJZ2	Tuba4a;Tuba1b;Tuba1c;Tuba8	Tubulin alpha-4A chain;Tubulin alpha-1B chain;Tubulin alpha-1C chain;Tubulin alpha-8 chain	27;1253;1579
453769	275410	1988600	604170	291737	267246	Unmodified	Nsco_Arg_GlcNAc_Ssek3_pulldown_20170415_membrane_delta_SseK1_2_3_B3				By MS/MS	By matching					1114.59	0.587004	59.401	59.351	0.0011663	77.062	53.765	2592800	2	19335	0.356474	-0.799809	628715	361150	AVDEAADALLK	A0A0U1RP81;Q8CAQ8;E9Q800;E9QAY6;Q3TZK4	Immt	MICOS complex subunit Mic60	507;2130
373209	229663	6316400	241639	582240	364120	Unmodified	Nsco_Arg_GlcNAc_Ssek3_pulldown_20170415_membrane_delta_SseK1_2_3_B3				By MS/MS		By matching				1450.75	0.749001	70.913	70.988	1.448e-05	89.231	71.158	6898700	2	23809	0.30002	-1.13388	815024	371396	AVDIPHMDIEALK	Q5XJF6;P53026	Rpl10a	Ribosomal protein;60S ribosomal protein L10a	1860
5728800	2163700	18341000	4063200	2575800	1498900	Unmodified	Nsco_Arg_GlcNAc_Ssek3_pulldown_20170415_membrane_delta_SseK1_2_3_B3		By MS/MS	By matching	By MS/MS	By MS/MS	By matching	By matching			995.602	0.601532	67.043	67.218	0.0011568	144.77	82.991	34372000	6	22353	0.58302	-1.28573	6103250	2503330	AVDLQILPK	Q3UCH0;P47911;E9PUX4	Rpl6;Gm5428	60S ribosomal protein L6	1421
5019100	878960	11433000	7258100	1407200	156897	Unmodified	Nsco_Arg_GlcNAc_Ssek3_pulldown_20170415_membrane_delta_SseK1_2_3_B1		By MS/MS	By matching	By MS/MS	By MS/MS	By MS/MS	By MS/MS			1025.59	0.586944	62.412	62.482	0.00040153	107.21	85.757	25996000	8	19355	0.356123	-1.65871	3694750	1170210	AVDSLVPIGR	Q03265;D3Z6F5	Atp5a1	ATP synthase subunit alpha, mitochondrial;ATP synthase subunit alpha	1631
1938300	240968	301209	254764	1541200	211645	Unmodified	Nsco_Arg_GlcNAc_Ssek3_pulldown_20170415_membrane_delta_SseK1_2_3_B1		By MS/MS				By MS/MS				2677.22	0.221763	90.384	89.982	4.6778e-08	80.102	76.49	3479500	4	30158	0.066873	-0.25318	520095	436383	AVEFQEAQAYADDNSLLFMETSAK	Q3TJ39;P35278	Rab5c	Ras-related protein Rab-5C	1381
1113900	1340300	1361200	290059	1246200	234092	Unmodified	Nsco_Arg_GlcNAc_Ssek3_pulldown_20170415_membrane_delta_SseK1_2_B2		By MS/MS	By MS/MS	By MS/MS		By MS/MS				2106.98	0.983963	86.285	85.809	8.9838e-05	58.98	54.632	5061700	7	29335	0.936131	-1.52865	1266650	439023	AVFDGNYYYYLPWAHTK	E9Q390;Q69ZN7	Myof	Myoferlin	929
2031500	481180	4476400	227253	3101300	226357	Unmodified	Nsco_Arg_GlcNAc_Ssek3_pulldown_20170415_membrane_delta_SseK1_2_3_B3		By MS/MS	By matching	By MS/MS		By MS/MS				2568.32	0.318381	84.911	84.384	3.9874e-09	88.872	77.477	10090000	4	29448	0.433962	-1.59254	1635630	542353	AVFPQNGLVVSSVDVQSVEPVDQR	E9Q3X0;Q9EQK5	Mvp	Major vault protein	936
4841700	3994300	5519100	345313	3393100	2340600	Unmodified	Nsco_Arg_GlcNAc_Ssek3_pulldown_20170415_membrane_delta_SseK1_2_3_B1		By MS/MS	By MS/MS	By MS/MS		By MS/MS	By MS/MS			944.544	0.544351	64.551	64.791	0.0011821	107.69	26.503	20089000	9	20280	0.788802	-1.76081	4743540	1399730	AVFPSIVGR	Q4KL81;P63260;G3UZ07;G3UYG0;B1ATY1;E9Q606;F6WX90;B2RRX1;P60710;E9Q1F2;E9Q5F4;E9Q2D1;Q497E4;P68134;P68033;Q3UJ36;P63268;P62737;D3Z2K3;D3YZY0	Actg1;Actb;Actc1;Acta1;Actg2;Acta2	Actin, cytoplasmic 2;Actin, cytoplasmic 2, N-terminally processed;Actin, cytoplasmic 1;Actin, cytoplasmic 1, N-terminally processed;Actin, alpha skeletal muscle;Actin, alpha cardiac muscle 1;Actin, gamma-enteric smooth muscle;Actin, aortic smooth muscle	1570;685;1576
46949000	24475000	69801000	29023000	30910000	30545000	Unmodified	Nsco_Arg_GlcNAc_Ssek3_pulldown_20170415_membrane_delta_SseK1_2_B3		By MS/MS	By MS/MS	By MS/MS	By MS/MS	By MS/MS	By MS/MS			1197.7	0.698226	54.086	54.295	3.6499e-05	113.93	99.691	231700000	17	17076	0.512678	-0.516482	43125800	30148100	AVFPSIVGRPR	Q4KL81;P63260;G3UZ07;G3UYG0;B1ATY1;E9Q606;F6WX90;B2RRX1;P60710;E9Q1F2;E9Q5F4;E9Q2D1;Q497E4;P68134;P68033;Q3UJ36;P63268;P62737;D3Z2K3;D3YZY0	Actg1;Actb;Actc1;Acta1;Actg2;Acta2	Actin, cytoplasmic 2;Actin, cytoplasmic 2, N-terminally processed;Actin, cytoplasmic 1;Actin, cytoplasmic 1, N-terminally processed;Actin, alpha skeletal muscle;Actin, alpha cardiac muscle 1;Actin, gamma-enteric smooth muscle;Actin, aortic smooth muscle	1570;685;1576
842330	271114	7023800	400940	916100	220145	Unmodified	Nsco_Arg_GlcNAc_Ssek3_pulldown_20170415_membrane_delta_SseK1_2_3_B3		By matching		By MS/MS	By matching	By matching				1583.87	0.867142	72.921	72.896	4.5584e-09	116.51	107.94	9183200	2	24529	0.406366	-1.43671	1170580	432424	AVFQANQENLPILK	Q8VDN2	Atp1a1	Sodium/potassium-transporting ATPase subunit alpha-1	2235
4645900	1639600	2456600	475280	4776400	203894	Unmodified	Nsco_Arg_GlcNAc_Ssek3_pulldown_20170415_membrane_delta_SseK1_2_B2		By MS/MS	By MS/MS	By MS/MS	By MS/MS	By MS/MS				1700.9	0.898502	89.002	88.591	7.5479e-12	135.02	121.85	13994000	10	30467	0.551478	-1.7791	2654900	773544	AVFVDLEPTVIDEVR	P05213;Q52L87;P68373	Tuba1b;Tuba1c	Tubulin alpha-1B chain;Tubulin alpha-1C chain	1253;1579
1455500	725770	3526000	350032	8156300	140143	Unmodified	Nsco_Arg_GlcNAc_Ssek3_pulldown_20170415_membrane_delta_SseK1_2_B2		By MS/MS	By MS/MS	By MS/MS		By MS/MS				1409.77	0.7667	84.859	84.332	1.4526e-07	125.03	97.351	13864000	8	28746	0.220839	-1.0729	1550120	736870	AVGSIGYLLFTNR	P35951	Ldlr	Low-density lipoprotein receptor	1391
3065600	217206	311859	135635	186325	187257	Unmodified	Nsco_Arg_GlcNAc_Ssek3_pulldown_20170415_membrane_delta_SseK1_2_3_B1		By MS/MS								2623.22	0.21906	61.881	61.881	7.0736e-09	88.239	82.267	3065600	2	19175	0.686342	-1.8185	592173	167890	AVHTVDFTADNYHVVSGADDYTVK	Q8C7V3	Utp15	U3 small nucleolar RNA-associated protein 15 homolog	2126
3978100	317649	4218500	243799	2480500	233279	Unmodified	Nsco_Arg_GlcNAc_Ssek3_pulldown_20170415_membrane_delta_SseK1_2_3_B3		By MS/MS		By MS/MS		By MS/MS				2082.03	0.0343432	88.765	88.013	1.3478e-11	113.88	103.75	10677000	5	30825	0.450905	-1.7466	1746870	520574	AVIGSTYMLTQDEVLWEK	E9Q3X0;Q9EQK5	Mvp	Major vault protein	936
278511	321590	1494700	165729	232545	286746	Unmodified	Nsco_Arg_GlcNAc_Ssek3_pulldown_20170415_membrane_delta_SseK1_2_3_B3				By MS/MS						2083	0.00444004	40.624	40.574	0.010893	32.858	30.555	1494700	1	12330	0.672847	-1.19954	511564	222741	AVIHYRDDETMYVESKK	D3YXG6;Q9CVB6	Arpc2	Actin-related protein 2/3 complex subunit 2	774
1473000	992480	3402700	256574	3404300	173920	Unmodified	Nsco_Arg_GlcNAc_Ssek3_pulldown_20170415_membrane_delta_SseK1_2_3_B1		By MS/MS	By MS/MS	By MS/MS		By MS/MS				1725.98	0.981778	102.73	102.23	5.572e-05	77.776	73.295	9272400	4	34963	0.508408	-1.67775	1707060	533576	AVITLQPPWVSIFQK	P26151	Fcgr1	High affinity immunoglobulin gamma Fc receptor I	1350
6653600	3225300	4047400	3443400	4537100	300097	Unmodified	Nsco_Arg_GlcNAc_Ssek3_pulldown_20170415_membrane_delta_SseK1_2_B2		By MS/MS	By matching	By MS/MS	By matching	By MS/MS			Salmonella typhimurium (strain SL1344)	1418.82	0.824549	59.093	59.176	1.8836e-05	88.092	72.463	21907000	4	18460	0.474621	-1.40382	4428610	1673690	AVLEVAGVHNVLAK	A0A0H3NID8			268
867270	332030	1216800	227940	329644	236682	Unmodified	Nsco_Arg_GlcNAc_Ssek3_pulldown_20170415_membrane_delta_SseK1_2_3_B3		By matching	By matching	By MS/MS						1110.64	0.639708	45.191	45.191	0.00067385	74.611	34.508	2416100	2	14071	1.15018	-1.43343	704991	261022	AVLIAGQPGTGK	Q3TXT7;Q9WTM5	Ruvbl2	RuvB-like 2	1710
302390	671840	677170	1053700	623930	204826	Oxidation (M)	Nsco_Arg_GlcNAc_Ssek3_pulldown_20170415_membrane_delta_SseK1_2_B1			By matching	By matching	By MS/MS	By matching				1616.81	0.807972	68.034	68.071	0.0049981	46.318	29.968	3026600	1	21600	0.00422871	-0.0102898	516230	512561	AVLVDLEPGTMDSVR	P68372;Q9D6F9	Tubb4b;Tubb4a	Tubulin beta-4B chain;Tubulin beta-4A chain	1578
590354	135908	258666	377013	757300	245855	Unmodified	Nsco_Arg_GlcNAc_Ssek3_pulldown_20170415_membrane_delta_SseK1_2_B2						By MS/MS				2676.27	0.266955	90.876	90.073	1.1382e-08	82.885	79.672	757300	3	31101	0.308576	0.585995	274810	412510	AVNACGINCSALLQDDITAAIQCAK	A0A077S2U6;P08905	Lyz2	Lysozyme;Lysozyme C-2	1
2694000	231527	3490000	331394	1315200	265778	Unmodified	Nsco_Arg_GlcNAc_Ssek3_pulldown_20170415_membrane_delta_SseK1_2_3_B3		By MS/MS		By MS/MS		By MS/MS				1519.91	0.908613	94.169	93.417	8.2619e-06	88.561	75.143	7499200	7	32919	0.416796	-1.41068	1296010	487474	AVPLALALISVSNPR	Q3TKV1;Q8VDM4	Psmd2	26S proteasome non-ATPase regulatory subunit 2	1691
220418	163046	1473600	201738	223247	276266	Unmodified	Nsco_Arg_GlcNAc_Ssek3_pulldown_20170415_membrane_delta_SseK1_2_3_B3				By MS/MS						3137.58	0.575675	93.916	92.462	0.037061	23.748	22.08	1473600	2	32583	0.2793	-0.696536	375531	231722	AVPNPVINPYQPAPPSGYFMAAIPQTQNR	P29341	Pabpc1	Polyadenylate-binding protein 1	1363
365555	242523	1440200	263062	266607	171441	Acetyl (Protein N-term)	Nsco_Arg_GlcNAc_Ssek3_pulldown_20170415_membrane_delta_SseK1_2_3_B3				By MS/MS						1172.61	0.607739	75.56	75.21	0.010385	50.354	39.189	1440200	2	25497	0.636714	-1.13619	503550	229094	AVPPTYADLGK	F2Z471	Vdac1		1005
527555	1292400	3163900	856390	2159600	1272200	Unmodified	Nsco_Arg_GlcNAc_Ssek3_pulldown_20170415_membrane_delta_SseK1_2_3_B3			By MS/MS	By MS/MS	By matching	By MS/MS	By MS/MS			1143.64	0.640043	62.775	63.026	0.00043065	133.23	133.23	8744400	5	20756	0.0164895	0.0417599	1292100	1330050	AVPQLQGYLR	Q3UCH0;P47911;E9PUX4	Rpl6;Gm5428	60S ribosomal protein L6	1421
441069	273500	369520	414330	1808300	227485	Unmodified	Nsco_Arg_GlcNAc_Ssek3_pulldown_20170415_membrane_delta_SseK1_2_B2			By matching	By matching	By matching	By MS/MS			Salmonella typhimurium (strain SL1344)	1754.99	0.989048	71.893	71.905	9.2469e-05	64.298	57.862	2865700	2	23442	0.285618	0.644971	354569	554442	AVQLGGVALGTTQVINSK	A0A0H3N9D6			105
2917900	217803	4560300	1030300	3889100	287702	Unmodified	Nsco_Arg_GlcNAc_Ssek3_pulldown_20170415_membrane_delta_SseK1_2_3_B3		By MS/MS		By MS/MS	By matching	By matching				1868.95	0.949308	58.75	58.85	0.082075	14.266	5.2226	12398000	2	19187	0.090414	-0.443335	1425750	1048540	AVQSGPTQPGPPRSTFSR	Q8BSN5;B0QZH9	Phf23	PHD finger protein 23	2090
524208	344033	1982000	208936	417450	250533	Unmodified	Nsco_Arg_GlcNAc_Ssek3_pulldown_20170415_membrane_delta_SseK1_2_3_B3				By MS/MS						1318.6	0.604111	59.584	59.433	9.5881e-05	89.805	74.418	1982000	2	19447	0.755256	-1.34397	709691	279572	AVSDWIDEQEK	Q9Z1X4;Q45VK5	Ilf3	Interleukin enhancer-binding factor 3	2638
617498	305995	1541300	233224	328478	263227	Unmodified	Nsco_Arg_GlcNAc_Ssek3_pulldown_20170415_membrane_delta_SseK1_2_3_B3				By MS/MS						1432.76	0.756194	63.452	63.301	1.4043e-05	96.745	76.62	1541300	2	20893	0.864841	-1.28407	662846	272188	AVSISTEPPTYLR	Q9Z0H3;F6U415	Smarcb1	SWI/SNF-related matrix-associated actin-dependent regulator of chromatin subfamily B member 1	2624
1185300	194933	438409	354909	563170	191272	Unmodified	Nsco_Arg_GlcNAc_Ssek3_pulldown_20170415_membrane_delta_SseK1_2_3_B1		By MS/MS				By matching			Salmonella typhimurium (strain SL1344)	1389.8	0.798	79.274	78.923	0.0018236	68.972	55.226	1748500	0	25859	0.206347	-0.468596	466155	336875	AVSLYLGAVAATVR	A0A0H3NCZ1			163
327115	248087	2670600	260069	289399	199337	Unmodified	Nsco_Arg_GlcNAc_Ssek3_pulldown_20170415_membrane_delta_SseK1_2_3_B3				By MS/MS						1620.81	0.814772	90.227	88.773	5.12e-06	92.856	71.307	2670600	2	31121	0.5148	-1.28419	600673	246637	AVTDEEPFLIFANR	A0A0R4J0I9;Q91ZX7	Lrp1	Prolow-density lipoprotein receptor-related protein 1;Low-density lipoprotein receptor-related protein 1 85 kDa subunit;Low-density lipoprotein receptor-related protein 1 515 kDa subunit;Low-density lipoprotein receptor-related protein 1 intracellular domain	450
314249	201241	2386800	195432	280182	150023	Unmodified	Nsco_Arg_GlcNAc_Ssek3_pulldown_20170415_membrane_delta_SseK1_2_3_B3				By MS/MS						2303.12	0.124966	84.352	82.998	0.075657	14.361	12.849	2386800	1	28831	0.548769	-1.39987	532438	201774	AVTDSINQLITMCTQQAPGQK	P26039	Tln1	Talin-1	1348
505720	222385	696960	338819	245137	214713	Unmodified	Nsco_Arg_GlcNAc_Ssek3_pulldown_20170415_membrane_delta_SseK1_2_3_B3				By MS/MS						1531.71	0.711429	39.23	39.18	0.0008071	65.374	50.583	696960	1	11791	0.603834	-0.711988	427965	261263	AVTEQGAELSNEER	F6YY69;F6VW30;P68254	Ywhaq	14-3-3 protein theta	1030
341551	325659	593480	224535	329332	162665	Unmodified	Nsco_Arg_GlcNAc_Ssek3_pulldown_20170415_membrane_delta_SseK1_2_3_B3				By MS/MS						1597.73	0.733227	30.826	30.675	0.00087177	54.898	38.125	593480	1	8482	0.946742	-0.818758	404149	229124	AVTEQGHELSNEER	Q9CQV8;A2A5N1	Ywhab	14-3-3 protein beta/alpha;14-3-3 protein beta/alpha, N-terminally processed	2397
1453900	557770	1699500	191853	1111400	191420	Unmodified	Nsco_Arg_GlcNAc_Ssek3_pulldown_20170415_membrane_delta_SseK1_2_3_B3		By MS/MS	By matching	By MS/MS		By MS/MS				2290.13	0.130369	75.555	75.454	0.0015231	43.696	37.219	4822600	4	25528	0.794952	-1.69251	1112850	344304	AVTGYKDPYSGNTISLFQAMK	Q9QXS1;E9Q3W4;F6R059	Plec	Plectin	2587
4671100	1234800	15870000	220572	2179600	205878	Unmodified	Nsco_Arg_GlcNAc_Ssek3_pulldown_20170415_membrane_delta_SseK1_2_3_B3		By MS/MS	By MS/MS	By MS/MS		By MS/MS				2346.16	0.156584	75.922	75.721	7.7503e-26	145.77	136.01	23956000	7	25636	0.997976	-3.28434	4506760	462572	AVTGYKDPYTGEQISLFQAMK	Q9QXS1;E9Q3W4;F6R059	Plec	Plectin	2587
1393600	245523	5234300	339303	869320	315184	Unmodified	Nsco_Arg_GlcNAc_Ssek3_pulldown_20170415_membrane_delta_SseK1_2_3_B3		By matching		By MS/MS		By matching				2286.16	0.164446	75.073	74.989	1.9354e-15	108.71	100.42	7497300	2	25308	0.449441	-1.42262	1214400	453013	AVTGYRDPYSGQSVSLFQALK	Q9QXS1;E9Q3W4;F6R059	Plec	Plectin	2587
6607400	2181500	14339000	150443	452787	149473	Unmodified	Nsco_Arg_GlcNAc_Ssek3_pulldown_20170415_membrane_delta_SseK1_2_3_B3		By MS/MS	By MS/MS	By MS/MS						2418.19	0.188946	80.723	80.322	8.6149e-21	136.46	129.86	23128000	5	27767	2.13073	-4.76971	5912460	216742	AVTGYRDPYTEQTISLFQAMK	Q9QXS1;E9Q3W4	Plec	Plectin	2587
636080	189389	2702400	271218	205622	243946	Unmodified	Nsco_Arg_GlcNAc_Ssek3_pulldown_20170415_membrane_delta_SseK1_2_3_B3				By MS/MS						2230.14	0.14294	58.711	58.561	0.039708	27.924	23.047	2702400	0	19097	0.615185	-1.52691	687922	238723	AVTNMTLNFGPQHPAAHGVLR	Q91WD5;D3YXT0;A0A0A6YW30	Ndufs2	NADH dehydrogenase [ubiquinone] iron-sulfur protein 2, mitochondrial	2267
1136900	864500	14589000	171609	840080	302822	Unmodified	Nsco_Arg_GlcNAc_Ssek3_pulldown_20170415_membrane_delta_SseK1_2_3_B3		By MS/MS	By matching	By MS/MS		By matching				2793.55	0.546272	102.66	102.16	0.00075372	36.752	36.044	17431000	3	36370	0.888902	-2.78651	2429430	352113	AVTPPMPLLTPATPGGLPPAAAVAAAAATAK	Q3UEB3	Puf60	Poly(U)-binding-splicing factor PUF60	1744
9561800	2387800	5572200	5022800	5801300	2916400	Unmodified	Nsco_Arg_GlcNAc_Ssek3_pulldown_20170415_membrane_delta_SseK1_2_3_B1		By MS/MS	By MS/MS	By MS/MS	By MS/MS	By MS/MS	By MS/MS			1272.7	0.703765	60.575	60.784	1.1823e-12	203.51	156.64	31262000	12	18709	0.106704	-0.194051	5029460	4396490	AVTSEIAVLQSR	Q91YQ5	Rpn1	Dolichyl-diphosphooligosaccharide--protein glycosyltransferase subunit 1	2279
3875800	729860	1117900	187152	1906400	198866	Unmodified	Nsco_Arg_GlcNAc_Ssek3_pulldown_20170415_membrane_delta_SseK1_2_B2		By MS/MS	By MS/MS	By matching		By MS/MS	By MS/MS			1407.75	0.75105	77.136	76.785	1.6842e-07	114.72	89.868	7629900	6	25711	0.623293	-1.82599	1467800	413990	AVVFVVDSAAFQR	E9Q035;P47758	Gm20425;Srprb	Signal recognition particle receptor subunit beta	908
34477000	7954200	23287000	16549000	379047	191294	Unmodified	Nsco_Arg_GlcNAc_Ssek3_pulldown_20170415_membrane_delta_SseK1_2_B1		By matching	By MS/MS	By MS/MS	By MS/MS					940.545	0.545414	40.662	40.725	7.3197e-05	137.69	96.915	82266000	5	10910	0.918306	-4.12592	18553000	1062650	AVVGVVAGGGR	P62918	Rpl8	60S ribosomal protein L8	1555
582570	312217	1738200	4477200	5373400	2317500	Unmodified	Nsco_Arg_GlcNAc_Ssek3_pulldown_20170415_membrane_delta_SseK1_2_B1		By MS/MS		By MS/MS	By MS/MS	By MS/MS	By MS/MS		Salmonella typhimurium (strain SL1344)	1739.86	0.862467	51.747	52.073	3.0217e-13	154.88	134.83	13906000	7	15415	1.42511	2.48743	681242	3820250	AVVMDHDANIVSVSQR	A0A0H3NI82			261
1477700	922650	3779900	163002	1507200	106734	Unmodified	Nsco_Arg_GlcNAc_Ssek3_pulldown_20170415_membrane_delta_SseK1_2_3_B3		By matching	By matching	By MS/MS		By MS/MS				2494.21	0.20698	79.448	78.972	1.9781e-07	78.708	67.282	7687400	3	27311	0.892125	-2.53954	1727300	297091	AVVPGPAEHPLQYNYTFWYSR	Q0P688;Q8BMB3;M0QWD1;D3Z730;Q3UUT0;G3X9H1;D3Z729;D3YUV9	Eif4e2	Eukaryotic translation initiation factor 4E type 2	1651
3182800	1230500	4216500	2080500	2567200	1312500	Unmodified	Nsco_Arg_GlcNAc_Ssek3_pulldown_20170415_membrane_delta_SseK1_2_3_B3		By MS/MS	By MS/MS	By MS/MS	By MS/MS	By MS/MS	By MS/MS			1519.79	0.788223	65.492	65.684	1.0945e-12	163.99	146.33	14590000	12	21771	0.271117	-0.412049	2546520	1913850	AVVQVFEGTSGIDAK	P62814	Atp6v1b2	V-type proton ATPase subunit B, brain isoform	1539
838000	214845	5439000	806720	763320	301892	Unmodified	Nsco_Arg_GlcNAc_Ssek3_pulldown_20170415_membrane_delta_SseK1_2_3_B3		By matching		By MS/MS	By matching	By matching				1421.69	0.686066	37.54	37.69	0.00023981	79.492	74.112	7847000	3	11157	0.21788	-0.799042	993031	570726	AVVVCPKDEDYK	Q8VEK3;G3XA10	Hnrnpu;Gm28062	Heterogeneous nuclear ribonucleoprotein U	2242
4339400	1302300	6382000	1373400	3141000	2799900	Unmodified	Nsco_Arg_GlcNAc_Ssek3_pulldown_20170415_membrane_delta_SseK1_2_3_B1		By MS/MS	By MS/MS	By MS/MS	By MS/MS	By MS/MS	By MS/MS			1634.86	0.862785	63.125	63.334	2.6928e-16	192.32	179.9	19338000	13	19689	0.268062	-0.526072	3303940	2294400	AVVVNAAQLASYSQSK	Q5SX53;Q9CR62;Q5SX46	Slc25a11	Mitochondrial 2-oxoglutarate/malate carrier protein	1854
1650800	186235	1656100	313384	1114600	179176	Oxidation (M)	Nsco_Arg_GlcNAc_Ssek3_pulldown_20170415_membrane_delta_SseK1_2_3_B1		By MS/MS		By matching		By MS/MS				1751.95	0.949157	83.607	82.888	2.1121e-07	97.797	97.797	4421500	2	27355	0.315204	-1.00806	798511	397032	AVVYSNTIQSIMAIVK	P08752;A0A0A6YWA9	Gnai2	Guanine nucleotide-binding protein G(i) subunit alpha-2	1263
14941000	211397	23048000	216032	18716000	185542	Unmodified	Nsco_Arg_GlcNAc_Ssek3_pulldown_20170415_membrane_delta_SseK1_2_3_B3		By MS/MS		By MS/MS		By MS/MS				1735.95	0.954242	96.273	95.521	1.2533e-12	141	129.74	56704000	8	33750	0.289631	-2.20016	4175460	908639	AVVYSNTIQSIMAIVK	P08752;A0A0A6YWA9	Gnai2	Guanine nucleotide-binding protein G(i) subunit alpha-2	1263
2286100	312623	2711400	917240	1574200	1236500	Unmodified	Nsco_Arg_GlcNAc_Ssek3_pulldown_20170415_membrane_delta_SseK1_2_3_B3		By matching		By MS/MS	By matching	By matching	By matching			1847.92	0.919982	52.086	52.347	3.6322e-06	82.59	71.975	8725400	2	16742	0.0126916	-0.0393893	1246720	1213140	AVYLTLNQCSVNTTHK	Q9JHF5;F6XRE6	Tcirg1	V-type proton ATPase subunit a	2552
536510	149323	555230	297776	515350	288225	Unmodified	Nsco_Arg_GlcNAc_Ssek3_pulldown_20170415_membrane_delta_SseK1_2_3_B3		By matching		By MS/MS		By MS/MS				1698.73	0.734807	91.834	91.081	0.002234	51.771	48.802	1607100	3	32005	0.00130434	-0.00271982	354318	353650	AWMWLASDFSDGDAK	Q9ERU9	Ranbp2	E3 SUMO-protein ligase RanBP2	2543
1810300	255066	1119000	268052	654490	524880	Unmodified	Nsco_Arg_GlcNAc_Ssek3_pulldown_20170415_membrane_delta_SseK1_2_3_B3		By matching		By MS/MS		By matching	By matching			2017.07	0.0731715	76.869	76.731	1.6721e-05	69.361	64.15	4108700	2	26279	0.371601	-0.829432	802438	451572	AYAVILTTGEAAQPSADVLK	A2AWF8;A2AWF9;E9Q4S7;Q64455	Ptprj	Protein-tyrosine-phosphatase;Receptor-type tyrosine-protein phosphatase eta	621
503049	168292	610640	198266	330078	129714	Unmodified	Nsco_Arg_GlcNAc_Ssek3_pulldown_20170415_membrane_delta_SseK1_2_3_B3				By MS/MS						1499.67	0.671479	55.247	55.097	0.001602	66.004	54.085	610640	1	17792	0.551284	-0.868805	372523	203994	AYDYVECPVTGAR	P53702;G3UXK7	Hccs	Cytochrome c-type heme lyase	1459
441179	358550	2661100	260296	1578300	314898	Unmodified	Nsco_Arg_GlcNAc_Ssek3_pulldown_20170415_membrane_delta_SseK1_2_B2			By matching	By matching		By MS/MS			Salmonella typhimurium (strain SL1344)	1565.76	0.757317	60.45	60.549	6.4571e-05	75.764	62.018	4597900	1	18971	0.174192	-0.567382	749449	505758	AYEDAETVTGVINGK	A0A0H3NA75			118
14123000	3005700	5250500	245560	7169200	348175	Unmodified	Nsco_Arg_GlcNAc_Ssek3_pulldown_20170415_membrane_delta_SseK1_2_3_B1		By MS/MS	By MS/MS	By MS/MS		By MS/MS				2749.28	0.283986	74.956	74.881	5.0021e-37	178.22	175.38	29549000	8	24184	0.779195	-2.83543	6063050	849458	AYHEQLSVAEITNACFEPANQMVK	A0A0A0MQA5;P68368;P05213	Tuba4a;Tuba1b	Tubulin alpha-4A chain;Tubulin alpha-1B chain	27;1253
5739200	182084	8312600	201221	3657400	201380	Unmodified	Nsco_Arg_GlcNAc_Ssek3_pulldown_20170415_membrane_delta_SseK1_2_3_B1		By MS/MS		By MS/MS		By MS/MS				2763.3	0.299636	75.489	75.371	1.0025e-33	161.68	158.22	17709000	5	24367	0.364725	-1.95772	2055670	529201	AYHEQLTVAEITNACFEPANQMVK	Q52L87;P68373	Tuba1c	Tubulin alpha-1C chain	1579
2452800	2026600	14742000	198508	1710500	242277	Acetyl (Protein N-term)	Nsco_Arg_GlcNAc_Ssek3_pulldown_20170415_membrane_delta_SseK1_2_3_B3		By MS/MS	By MS/MS	By MS/MS		By MS/MS				2099.99	0.98873	74.956	74.88	2.642e-19	174.21	166.17	20932000	8	25277	1.14047	-3.26631	4184680	434915	AYHSFLVEPISCHAWNK	Q91Z25;Q9WV32;D3Z6S0	Arpc1b	Actin-related protein 2/3 complex subunit 1B	2282
8077700	5303500	13726000	4175000	19870000	12366000	Oxidation (M)	Nsco_Arg_GlcNAc_Ssek3_pulldown_20170415_membrane_delta_SseK1_2_3_B1		By MS/MS	By matching	By matching	By matching	By matching	By matching			1109.58	0.579082	80.632	80.473	0.052942	40.502	12.786	63519000	1	26459	0.126456	0.267625	8377830	10085400	AYVMVDGVLK	A0A087WPH5;Q8VC60	Glb1l	Beta-galactosidase-1-like protein	12
2613500	160607	975420	305747	3403700	198630	Unmodified	Nsco_Arg_GlcNAc_Ssek3_pulldown_20170415_membrane_delta_SseK1_2_3_B1		By MS/MS		By MS/MS		By MS/MS				1348.81	0.811859	94.519	93.767	2.9083e-05	96.113	90.394	6992600	6	31666	0.0659659	-0.328671	742550	591270	AYVVLGQFLVLK	O54962	Banf1	Barrier-to-autointegration factor;Barrier-to-autointegration factor, N-terminally processed	1210
2900300	295100	739280	244884	1801300	288702	Unmodified	Nsco_Arg_GlcNAc_Ssek3_pulldown_20170415_membrane_delta_SseK1_2_3_B1		By MS/MS	By matching	By matching		By MS/MS				1476.91	0.906822	79.582	79.08	7.8954e-06	93.345	86.868	5735900	3	25899	0.226797	-0.770937	858500	503112	AYVVLGQFLVLKK	O54962	Banf1	Barrier-to-autointegration factor;Barrier-to-autointegration factor, N-terminally processed	1210
2033600	686330	837270	197529	1245200	1412600	Unmodified	Nsco_Arg_GlcNAc_Ssek3_pulldown_20170415_membrane_delta_SseK1_2_3_B1		By MS/MS	By MS/MS	By MS/MS		By MS/MS	By MS/MS			3166.68	0.679018	84.632	84.632	1.122e-10	75.103	73.852	6215000	9	28088	0.219329	-0.583302	1053310	703013	CAPAPPPPPPPPPPPPPPPPPPPPASGPIGGLR	E9Q6A7;A2A655;A2A654	Bptf		540
480348	1129900	4164600	997250	2035600	384540	Unmodified	Nsco_Arg_GlcNAc_Ssek3_pulldown_20170415_membrane_delta_SseK1_2_3_B3			By matching	By MS/MS	By matching	By MS/MS	By matching			1328.61	0.607087	57.199	57.47	3.992e-06	108.72	100.85	8711900	4	18648	0.168943	-0.511279	1312370	920759	CATSTPAFFAEK	Q4FJV4;P10107	Anxa1	Annexin;Annexin A1	1271
381931	2578300	6426500	5007300	308854	154514	Unmodified	Nsco_Arg_GlcNAc_Ssek3_pulldown_20170415_membrane_delta_SseK1_2_3_B3		By MS/MS	By MS/MS	By MS/MS	By MS/MS	By MS/MS	By MS/MS			1733.72	0.721148	48.263	48.279	7.0588e-09	174.05	169.71	14012000	8	15235	0.333687	-1.57566	1849680	620548	CCLTYCFNKPEDK	P62983	Rps27a	Ubiquitin-40S ribosomal protein S27a;Ubiquitin;40S ribosomal protein S27a	1558
3404900	290849	2963200	3743700	2389300	1255400	Unmodified	Nsco_Arg_GlcNAc_Ssek3_pulldown_20170415_membrane_delta_SseK1_2_3_B3		By MS/MS		By MS/MS	By matching	By MS/MS	By matching			1220.63	0.625714	58.308	58.569	0.00034314	86.772	73.318	13757000	4	19082	0.200744	0.645363	1431670	2239330	CCSGAIIVLTK	P52480	Pkm	Pyruvate kinase PKM	1454
1046600	309160	965360	378840	282444	249860	Unmodified	Nsco_Arg_GlcNAc_Ssek3_pulldown_20170415_membrane_delta_SseK1_2_3_B3		By matching	By MS/MS	By MS/MS	By matching		By matching			1453.6	0.600622	75.359	75.449	0.0041696	67.385	61.109	2949800	4	25579	0.928075	-1.18213	678502	299016	CDFTQMSQYFK	Q04750	Top1	DNA topoisomerase 1	1633
1094000	207441	2643200	202403	254815	327476	Unmodified	Nsco_Arg_GlcNAc_Ssek3_pulldown_20170415_membrane_delta_SseK1_2_3_B3		By matching		By MS/MS						2542.15	0.153349	75.383	75.208	0.088022	14.623	13.554	3737200	1	25508	0.716819	-1.7168	843362	256571	CDITDNQSEVADKTEDYLWLK	Q8BJ71	Nup93	Nuclear pore complex protein Nup93	2062
489648	277658	1231800	213446	319312	170391	Unmodified	Nsco_Arg_GlcNAc_Ssek3_pulldown_20170415_membrane_delta_SseK1_2_3_B3				By MS/MS						1750.71	0.706603	72.171	72.021	0.00070767	66.246	66.246	1231800	2	24204	0.878756	-1.28335	551203	226456	CDYMDEVTYGELEK	Q00PI9	Hnrnpul2	Heterogeneous nuclear ribonucleoprotein U-like protein 2	1626
1501700	252360	356684	204303	248919	162563	Unmodified	Nsco_Arg_GlcNAc_Ssek3_pulldown_20170415_membrane_delta_SseK1_2_3_B1		By MS/MS								2746.24	0.235364	75.325	75.325	0.088138	15.8	15.015	1501700	1	24455	0.765873	-1.34376	513210	202202	CDYMDEVTYGELEKEEAQPIVTK	Q00PI9	Hnrnpul2	Heterogeneous nuclear ribonucleoprotein U-like protein 2	1626
4601600	734840	10440000	411330	1911800	821690	Unmodified	Nsco_Arg_GlcNAc_Ssek3_pulldown_20170415_membrane_delta_SseK1_2_3_B3		By matching	By MS/MS	By MS/MS	By matching	By MS/MS	By MS/MS			1600.74	0.744309	79.292	79.133	1.4739e-06	107.2	107.2	18922000	6	27316	0.67122	-1.92391	3280460	864531	CEFQDAYVLLSEK	P63038	Hspd1	60 kDa heat shock protein, mitochondrial	1563
2128700	1027200	2115500	190629	1892300	497500	Unmodified	Nsco_Arg_GlcNAc_Ssek3_pulldown_20170415_membrane_delta_SseK1_2_3_B3		By matching	By MS/MS	By MS/MS		By MS/MS	By MS/MS			1428.65	0.645598	64.041	64.282	4.0306e-06	109.72	99.717	7661100	7	21267	0.697118	-1.56265	1666200	564058	CEGINISGNFYR	Q5M9M0;P19253	Rpl13a	60S ribosomal protein L13a	1323
547215	191882	2219200	385994	392691	264494	Unmodified	Nsco_Arg_GlcNAc_Ssek3_pulldown_20170415_membrane_delta_SseK1_2_3_B3				By MS/MS						1172.57	0.568199	56.813	56.662	0.01202	63.624	55.789	2219200	2	18346	0.33597	-0.846364	615361	342254	CEPIAMTVPR	Q3U1N0;O89053;G3UYK8	Coro1a	Coronin;Coronin-1A	1240
549786	245718	1553100	321850	316164	118360	Unmodified	Nsco_Arg_GlcNAc_Ssek3_pulldown_20170415_membrane_delta_SseK1_2_3_B3				By MS/MS						2478.09	0.0878689	60.336	60.186	0.052158	22.936	21.136	1553100	1	19738	0.690873	-1.37424	594214	229222	CESAPGCGVWQRPMIDNPNYK	Q5SUC3;P35564	Canx	Calnexin	1387
655330	233046	1459900	342155	728260	217338	Unmodified	Nsco_Arg_GlcNAc_Ssek3_pulldown_20170415_membrane_delta_SseK1_2_3_B3		By matching		By MS/MS		By matching				1621.77	0.76711	78.42	77.835	2.9322e-05	86.772	78.072	2843500	2	26775	0.300651	-0.68053	606376	378339	CFFDIAINNQPAGR	A2AR02;A2AR01	Ppig	Peptidyl-prolyl cis-trans isomerase G;Peptidyl-prolyl cis-trans isomerase	608
10622000	194478	6925200	228191	16920000	229422	Unmodified	Nsco_Arg_GlcNAc_Ssek3_pulldown_20170415_membrane_delta_SseK1_2_3_B1		By MS/MS		By MS/MS		By MS/MS				3399.54	0.538756	84.518	83.799	1.4129e-31	141.38	140.65	34467000	6	27701	0.184765	-1.33783	2427560	960383	CFGFVTYSNVEEADAAMAASPHAVDGNTVELK	Q9CX86	Hnrnpa0	Heterogeneous nuclear ribonucleoprotein A0	2419
888560	192095	1088000	202616	1840100	185502	Unmodified	Nsco_Arg_GlcNAc_Ssek3_pulldown_20170415_membrane_delta_SseK1_2_B2		By MS/MS		By matching		By MS/MS				1051.55	0.552473	87.188	86.503	0.033328	65.246	34.017	3816700	3	29600	0.130227	-0.475001	570529	410476	CFLSWLVK	Q9EPU0	Upf1	Regulator of nonsense transcripts 1	2532
118310000	21241000	4989400	154066	94866000	192830	Unmodified	Nsco_Arg_GlcNAc_Ssek3_pulldown_20170415_membrane_delta_SseK1_2_3_B1		By MS/MS	By MS/MS	By MS/MS		By MS/MS				3365.45	0.447752	58.665	58.798	3.3564e-64	198.02	196.69	239410000	12	17945	0.538482	-4.03975	23231700	1412530	CGSGPVHISGQHLVAVEEDAESEDEDEEDVK	Q5SQB0;Q5SQB7;Q61937;Q9DAY9;Q5SQB5	Npm1	Nucleophosmin	1842
2997300	280750	6384000	275537	217098	184189	Unmodified	Nsco_Arg_GlcNAc_Ssek3_pulldown_20170415_membrane_delta_SseK1_2_3_B1		By MS/MS	By matching	By MS/MS						2570.32	0.321632	79.831	79.43	1.9049e-11	90.464	88.109	9662000	3	25989	1.02138	-2.97649	1751380	222519	CGYAGSNFPEHIFPALVGRPIIR	Q5SW83;P61161	Actr2	Actin-related protein 2	1502
2131300	284403	472176	226591	234093	221046	Unmodified	Nsco_Arg_GlcNAc_Ssek3_pulldown_20170415_membrane_delta_SseK1_2_3_B1		By MS/MS								3242.43	0.431849	91.744	91.744	5.4433e-06	59.372	58.805	2131300	1	30864	0.814753	-1.53647	659013	227181	CHQYDGLVELATICALCNDSALDYNEAK	J3KMM5;O55143	Atp2a2	Calcium-transporting ATPase;Sarcoplasmic/endoplasmic reticulum calcium ATPase 2	1152
528140	232463	402790	935980	289321	157937	Unmodified	Nsco_Arg_GlcNAc_Ssek3_pulldown_20170415_membrane_delta_SseK1_2_B1		By matching		By MS/MS	By MS/MS					1649.68	0.678237	32.696	32.695	0.010421	49.097	41.806	1866900	2	7856	0.0282514	-0.069815	367052	349712	CHTIMNCTQTCPK	Q9CQA3	Sdhb	Succinate dehydrogenase [ubiquinone] iron-sulfur subunit, mitochondrial	2378
2494100	809970	1215900	2129500	732350	696640	Unmodified	Nsco_Arg_GlcNAc_Ssek3_pulldown_20170415_membrane_delta_SseK1_2_3_B1		By MS/MS	By matching	By MS/MS	By MS/MS	By matching	By matching			1042.5	0.501834	32.68	32.855	0.011632	81.191	70.026	8078400	5	8069	0.215316	-0.392293	1349250	1028020	CHTPPLYR	P62717;F6YJW4	Rpl18a;Gm17541	60S ribosomal protein L18a	1535
9550000	6300600	13015000	938310	11610000	1067900	Unmodified	Nsco_Arg_GlcNAc_Ssek3_pulldown_20170415_membrane_delta_SseK1_2_B2		By MS/MS	By MS/MS	By MS/MS	By MS/MS	By MS/MS	By MS/MS			1306.7	0.695508	86.269	86.127	5.9875e-05	150.04	150.04	42482000	13	29432	0.76472	-2.02429	9217430	2265880	CIESLIAVFQK	P50543	S100a11	Protein S100-A11	1441
342349	191234	922240	383410	188362	214703	Unmodified	Nsco_Arg_GlcNAc_Ssek3_pulldown_20170415_membrane_delta_SseK1_2_3_B3				By MS/MS	By matching					1588.75	0.75152	31.682	31.682	2.4334e-05	79.614	56.928	1305700	2	8892	0.373403	-0.653738	392307	249363	CIGKPGGSLDNSEQK	P62075	Timm13	Mitochondrial import inner membrane translocase subunit Tim13	1510
243962	195516	2716000	362650	296581	208886	Unmodified	Nsco_Arg_GlcNAc_Ssek3_pulldown_20170415_membrane_delta_SseK1_2_3_B3				By MS/MS	By matching					1797.89	0.893099	57.237	57.187	9.4169e-06	73.296	69.078	3078700	2	18564	0.272947	-0.842547	505994	282171	CIPALDSLKPANEDQK	P63038	Hspd1	60 kDa heat shock protein, mitochondrial	1563
594488	823080	3219500	777850	1316400	283425	Unmodified	Nsco_Arg_GlcNAc_Ssek3_pulldown_20170415_membrane_delta_SseK1_2_3_B3			By matching	By MS/MS	By matching	By MS/MS				1532.73	0.729328	68.633	68.67	1.3902e-07	129.37	107.24	6136900	3	22904	0.339744	-0.813485	1163570	662076	CIQNEAGDWLTVK	Q8BVK9	Sp110	Sp110 nuclear body protein	2100
1268200	1121200	5029000	398210	799810	467430	Unmodified	Nsco_Arg_GlcNAc_Ssek3_pulldown_20170415_membrane_delta_SseK1_2_3_B3		By MS/MS	By MS/MS	By MS/MS	By matching	By MS/MS	By matching			1727.9	0.895013	86.262	86.119	7.619e-12	133.48	124.58	9083900	5	30063	1.15549	-1.86198	1926570	529995	CITDPQTGLCLLPLK	Q9QXS1;E9Q3W4	Plec	Plectin	2587
5880600	1431700	10780000	3807700	4152300	1512000	Unmodified	Nsco_Arg_GlcNAc_Ssek3_pulldown_20170415_membrane_delta_SseK1_2_B1		By MS/MS	By MS/MS	By MS/MS	By MS/MS	By MS/MS	By MS/MS			1204.65	0.648558	59.94	60.149	7.1901e-05	113.22	98.407	27565000	12	18495	0.260624	-0.641563	4493980	2880720	CITGTVLNISK	Q8BVY0	Rsl1d1	Ribosomal L1 domain-containing protein 1	2102
8818800	205183	601000	8367600	2732200	1451300	Unmodified	Nsco_Arg_GlcNAc_Ssek3_pulldown_20170415_membrane_delta_SseK1_2_B1		By MS/MS		By matching	By MS/MS	By MS/MS	By matching		Salmonella typhimurium (strain SL1344)	1050.55	0.553201	52.457	52.717	0.001369	117.39	74.789	21971000	5	15606	0.390683	1.64374	1028350	3213340	CIYVAIGQK	A0A0H3NNA2			355
33184000	2573600	15333000	152565	7994800	310114	Unmodified	Nsco_Arg_GlcNAc_Ssek3_pulldown_20170415_membrane_delta_SseK1_2_3_B1		By MS/MS	By MS/MS	By MS/MS		By MS/MS				2855.38	0.379995	76.936	76.635	9.4217e-33	155.04	149.8	59085000	7	24872	0.88192	-3.91911	10940400	723205	CKDDEFTHLYTLIVRPDNTYEVK	B2MWM9;P14211	Calr	Calreticulin	680
555629	197183	813110	189451	266129	182421	Unmodified	Nsco_Arg_GlcNAc_Ssek3_pulldown_20170415_membrane_delta_SseK1_2_3_B3				By MS/MS						1445.72	0.718429	59.171	59.021	0.00093566	58.885	41.674	813110	2	19274	0.794479	-1.09196	446616	209518	CLAAASLEAEGGGLK	Q8CGC6	Rbm28	RNA-binding protein 28	2144
1536100	185155	1711800	182157	703440	150696	Unmodified	Nsco_Arg_GlcNAc_Ssek3_pulldown_20170415_membrane_delta_SseK1_2_3_B3		By matching		By MS/MS		By matching				1645.74	0.740621	76.247	75.996	5.6356e-15	184.21	168.66	3951400	2	25758	0.545771	-1.55204	786688	268282	CLSEQIADAYSSFR	Q921T2;E9PWW2	Tor1aip1	Torsin-1A-interacting protein 1	2296
350595	351471	2950200	2190900	310805	240857	Unmodified	Nsco_Arg_GlcNAc_Ssek3_pulldown_20170415_membrane_delta_SseK1_2_B1				By MS/MS	By MS/MS		By MS/MS			1377.71	0.70747	64.478	64.427	4.1041e-06	113.22	96.311	5141200	6	20152	0.0953388	-0.382773	713700	547381	CLYASVLTAQPR	P58252	Eef2	Elongation factor 2	1484
6567200	2661900	7239000	2810100	8495400	1287600	Unmodified	Nsco_Arg_GlcNAc_Ssek3_pulldown_20170415_membrane_delta_SseK1_2_B2		By MS/MS	By MS/MS	By MS/MS	By MS/MS	By MS/MS	By MS/MS			1267.63	0.630465	85.276	85.117	0.00040353	106.4	91.939	29061000	11	29040	0.302993	-0.680513	5020540	3132530	CMQLTDFILK	Q9CR57	Rpl14	60S ribosomal protein L14	2401
3423500	1150400	5356300	1027200	1826300	821360	Unmodified	Nsco_Arg_GlcNAc_Ssek3_pulldown_20170415_membrane_delta_SseK1_2_3_B3		By MS/MS	By MS/MS	By MS/MS	By MS/MS	By matching	By MS/MS			1276.61	0.612173	78.164	78.005	0.00041599	101.39	93.836	13605000	9	26858	0.780879	-1.25837	2763090	1155010	CNEIISWLDK	P63017;Q504P4	Hspa8	Heat shock cognate 71 kDa protein	1560
1910500	297978	1023500	994150	202855	224251	Unmodified	Nsco_Arg_GlcNAc_Ssek3_pulldown_20170415_membrane_delta_SseK1_2_3_B3		By matching		By MS/MS	By matching			+		846.427	0.426938	37.599	37.665	0.028632	75.213	33.91	3928100	1	11188	0.495844	-1.22917	835231	356279	CNLLAEK	CON__P12763;Q3UEK9;P29699	Ahsg	Alpha-2-HS-glycoprotein	734
471473	887970	3443600	1726100	1407300	1199800	Unmodified	Nsco_Arg_GlcNAc_Ssek3_pulldown_20170415_membrane_delta_SseK1_2_3_B3			By matching	By MS/MS	By MS/MS	By MS/MS	By matching			1050.53	0.528049	50.808	51.065	0.0043164	104.75	104.75	8664800	2	16311	0.146396	0.338497	1129680	1428410	CNNVLYIR	Q497K3;P62307	Snrpf	Small nuclear ribonucleoprotein F	1526
279613	315009	1160800	249479	289831	284097	Acetyl (Protein N-term)	Nsco_Arg_GlcNAc_Ssek3_pulldown_20170415_membrane_delta_SseK1_2_3_B3				By MS/MS						1369.56	0.564236	60.383	60.232	0.0055486	54.65	53.211	1160800	1	19754	0.51149	-0.771787	467605	273872	CNTPTYCDLGK	Q3TX38;A0A140T8V3;Q60931;J3QMG3	Vdac3	Voltage-dependent anion-selective channel protein 3	527
27360000	218021	42624000	288549	16350000	185642	Unmodified	Nsco_Arg_GlcNAc_Ssek3_pulldown_20170415_membrane_delta_SseK1_2_3_B3		By MS/MS		By MS/MS		By MS/MS				3230.45	0.454498	93.141	92.389	5.0587e-20	117.83	113.13	86334000	9	32527	0.355957	-2.72714	6335140	956764	CPEALFQPSFLGMESCGIHETTFNSIMK	Q4KL81;P63260;F8WGM8;B2RRX1;P60710;E9Q1F2	Actg1;Actb	Actin, cytoplasmic 2;Actin, cytoplasmic 2, N-terminally processed;Actin, cytoplasmic 1;Actin, cytoplasmic 1, N-terminally processed	1570;685
373060	195703	23290000	268757	51263000	219810	Oxidation (M)	Nsco_Arg_GlcNAc_Ssek3_pulldown_20170415_membrane_delta_SseK1_2_3_B3				By MS/MS		By MS/MS				3246.45	0.449413	88.674	87.596	0.0010916	44.844	44.844	74553000	2	30627	0.0277291	0.277565	1193570	1446780	CPEALFQPSFLGMESCGIHETTFNSIMK	Q4KL81;P63260;F8WGM8;B2RRX1;P60710;E9Q1F2	Actg1;Actb	Actin, cytoplasmic 2;Actin, cytoplasmic 2, N-terminally processed;Actin, cytoplasmic 1;Actin, cytoplasmic 1, N-terminally processed	1570;685
1701700	152587	308263	198114	201245	228434	Unmodified	Nsco_Arg_GlcNAc_Ssek3_pulldown_20170415_membrane_delta_SseK1_2_3_B1		By MS/MS								2815.29	0.29455	81.506	81.506	0.00063332	49.266	44.96	1701700	1	26859	0.43212	-1.04521	430964	208833	CPEGTKPMLIFAGDDFDVTEDFRR	G3X926;Q9JJ80;S4R1Y5;S4R2H5;S4R2R2	Rpf2	Ribosome production factor 2 homolog	1102
2209100	1862000	6011200	243453	2244100	1087300	Unmodified	Nsco_Arg_GlcNAc_Ssek3_pulldown_20170415_membrane_delta_SseK1_2_3_B3		By matching	By matching	By MS/MS		By MS/MS	By matching	+		2688.29	0.290726	64.028	64.269	1.2962e-17	121.25	116.01	13414000	3	21290	0.763328	-1.79312	2913300	840625	CPFPSRPDNGFVNHPANPVLYYK	CON__P17690			738
3725300	2061800	2799900	4085400	1860900	802930	Unmodified	Nsco_Arg_GlcNAc_Ssek3_pulldown_20170415_membrane_delta_SseK1_2_3_B1		By MS/MS	By MS/MS	By MS/MS	By MS/MS	By MS/MS	By matching			1149.56	0.560078	52.666	52.874	0.00039994	110.38	98.788	15336000	10	15693	0.348466	-0.605604	2780890	1827590	CPFTGNVSIR	Q3UC02;P62281	Rps11	40S ribosomal protein S11	1523
1558300	258753	1614500	289934	314617	147550	Unmodified	Nsco_Arg_GlcNAc_Ssek3_pulldown_20170415_membrane_delta_SseK1_2_3_B1		By MS/MS		By MS/MS						2568.16	0.155948	67.125	67.05	9.3246e-09	88.555	87.285	3172800	3	21190	0.929168	-1.86532	866679	237870	CPGGFSQHLAVISDGCQVSYCVK	E9QN37;A1L314	Mpeg1	Macrophage-expressed gene 1 protein	533
3625300	250340	1384700	295713	1633400	215330	Unmodified	Nsco_Arg_GlcNAc_Ssek3_pulldown_20170415_membrane_delta_SseK1_2_3_B1		By MS/MS	By matching	By MS/MS		By matching				1523.74	0.74425	78.735	78.284	4.4913e-06	132.5	114.68	6893800	4	25610	0.342627	-1.19829	1079140	470279	CPQIVIAFYEER	Q9DCC5;P23198;Q61686	Cbx3;Cbx5	Chromobox protein homolog 3;Chromobox protein homolog 5	1336;1898
2732200	691200	226964	306034	5807300	262670	Unmodified	Nsco_Arg_GlcNAc_Ssek3_pulldown_20170415_membrane_delta_SseK1_2_B2		By matching	By MS/MS			By MS/MS				1690.89	0.893708	79.571	79.32	4.02e-18	150.78	139.68	9230700	3	26747	0.00755251	0.041062	753976	775744	CPSIAAAIAAVNALHGR	Q8VH51	Rbm39	RNA-binding protein 39	2243
418271	858820	7719300	966140	1965800	234773	Unmodified	Nsco_Arg_GlcNAc_Ssek3_pulldown_20170415_membrane_delta_SseK1_2_3_B3			By MS/MS	By MS/MS	By MS/MS	By MS/MS				1819.8	0.800655	56.197	56.284	1.4099e-20	210.9	203.39	11510000	7	18181	0.220614	-0.878883	1404900	763969	CQDLSVNQDLADTDAR	Q4FJV4;P10107	Anxa1	Annexin;Annexin A1	1271
1841600	216632	1846800	218435	876470	666220	Unmodified	Nsco_Arg_GlcNAc_Ssek3_pulldown_20170415_membrane_delta_SseK1_2_3_B3		By MS/MS		By MS/MS		By MS/MS	By MS/MS			1607.8	0.797742	72.474	72.687	1.6753e-07	115.12	101.04	5231100	7	24475	0.283647	-0.843394	903190	503376	CQLEINFNTLQTK	Q3ULT2;P57780;E9Q2W9;Q9JI91;O88990;A1BN54;Q7TPR4	Actn4;Actn2;Actn3;Actn1	Alpha-actinin-4;Alpha-actinin-2;Alpha-actinin-3;Alpha-actinin-1	1478;531
269498	151236	852060	149577	237784	234656	Unmodified	Nsco_Arg_GlcNAc_Ssek3_pulldown_20170415_membrane_delta_SseK1_2_3_B3				By MS/MS						2334.14	0.142665	69.957	69.806	0.05368	19.057	13.388	852060	1	23329	0.375768	-0.68565	326257	202843	CQSFNQLVYHQNEIVQSLK	E9QK83;Q5XG71	Utp20	Small subunit processome component 20 homolog	979
1596600	184116	6977200	385100	218634	116217	Unmodified	Nsco_Arg_GlcNAc_Ssek3_pulldown_20170415_membrane_delta_SseK1_2_3_B1		By MS/MS		By MS/MS	By matching					1916	0.00371175	76.162	76.028	1.9589e-07	88.565	80.917	8958800	3	24720	0.735271	-2.57051	1270540	213889	CRSDQLTGLSLLPLSEK	Q9QXS1;E9Q3W4;F6R059	Plec	Plectin	2587
1352600	177664	5040900	286610	211691	160897	Unmodified	Nsco_Arg_GlcNAc_Ssek3_pulldown_20170415_membrane_delta_SseK1_2_3_B3		By matching		By MS/MS						3635.7	0.70113	94.118	93.391	2.5547e-10	75.436	73.716	6393500	1	32942	0.747382	-2.31841	1066000	213721	CSEGSFLLTTFPRPVTVEPMDQLDDEEGLPEK	Q99K48	Nono	Non-POU domain-containing octamer-binding protein	2322
1059100	236422	325212	221836	257384	243160	Unmodified	Nsco_Arg_GlcNAc_Ssek3_pulldown_20170415_membrane_delta_SseK1_2_3_B1		By MS/MS								3595.8	0.796745	97.239	97.239	0.045135	22.917	20.31	1059100	1	33052	0.572696	-0.85073	433442	240345	CSEGVFLLTTTPRPVIVEPLEQLDDEDGLPEK	Q8VIJ6	Sfpq	Splicing factor, proline- and glutamine-rich	2252
739360	269831	973860	222775	667060	237044	Unmodified	Nsco_Arg_GlcNAc_Ssek3_pulldown_20170415_membrane_delta_SseK1_2_3_B3		By matching		By MS/MS		By matching				2178.88	0.884267	83.423	82.704	0.036942	30.042	28.533	2380300	1	28754	0.466447	-0.821163	579182	327808	CSQFCTTGMDGGMSIWDVK	Q91Z25;Q9WV32;F6THG2	Arpc1b	Actin-related protein 2/3 complex subunit 1B	2282
334892	252962	1887600	180886	370519	172776	Unmodified	Nsco_Arg_GlcNAc_Ssek3_pulldown_20170415_membrane_delta_SseK1_2_3_B3				By MS/MS						1947.75	0.747104	61.275	61.125	5.6705e-07	91.657	91.604	1887600	2	20062	0.577269	-1.26252	542780	226239	CSVCPDYDLCSVCEGK	Q64337;D3YZJ1	Sqstm1	Sequestosome-1	1920
5905900	1720400	10269000	5492300	2450400	259404	Unmodified	Nsco_Arg_GlcNAc_Ssek3_pulldown_20170415_membrane_delta_SseK1_2_B1		By MS/MS	By MS/MS	By MS/MS	By MS/MS	By MS/MS				1417.69	0.687129	45.603	45.753	2.7719e-11	126.77	117.97	25838000	10	12848	0.464075	-1.63381	4707760	1517010	CTGGEVGATSALAPK	Q5BLK0;P35979;F8VQK7	Rpl12;Gm16519	60S ribosomal protein L12	1392
471489	191748	1269600	246351	612360	283399	Unmodified	Nsco_Arg_GlcNAc_Ssek3_pulldown_20170415_membrane_delta_SseK1_2_3_B3				By MS/MS		By matching				2415.14	0.141662	68.933	69.057	0.0016448	43.164	38.618	1881900	1	23023	0.207062	-0.474936	485985	349666	CTTEENKVPYFNAPVYLENK	D3YZ09;Q9CY66	Gar1	H/ACA ribonucleoprotein complex subunit 1	789
321760	1237300	6024000	3123400	1569500	665270	Unmodified	Nsco_Arg_GlcNAc_Ssek3_pulldown_20170415_membrane_delta_SseK1_2_3_B3			By MS/MS	By MS/MS	By MS/MS	By MS/MS	By MS/MS			1174.53	0.528837	42.352	42.682	0.00030231	152.97	120.56	12619000	10	13148	0.0362412	0.147821	1338540	1482960	CVEDPETGLR	Q9QXS1;E9Q3W4;F6R059	Plec	Plectin	2587
382917	231229	1234600	305682	248870	179506	Unmodified	Nsco_Arg_GlcNAc_Ssek3_pulldown_20170415_membrane_delta_SseK1_2_3_B3				By MS/MS						1381.56	0.564236	57.731	57.58	0.00042449	85.813	72.004	1234600	2	18725	0.596675	-1.00029	478143	239023	CVFEMPNENDK	Q9WV55	Vapa	Vesicle-associated membrane protein-associated protein A	2620
594317	271007	1786600	319722	352710	274987	Unmodified	Nsco_Arg_GlcNAc_Ssek3_pulldown_20170415_membrane_delta_SseK1_2_3_B3				By MS/MS						2100.94	0.942234	75.468	75.117	0.042201	29.603	25.83	1786600	1	25470	0.602868	-1.07135	660200	314172	CVGVGESDGSIWNPDGIDPK	P26443;F7CFA5	Glud1	Glutamate dehydrogenase 1, mitochondrial	1352
469853	275910	3161800	950410	274868	256119	Unmodified	Nsco_Arg_GlcNAc_Ssek3_pulldown_20170415_membrane_delta_SseK1_2_3_B3				By MS/MS	By matching					1896.9	0.900843	60.69	60.64	0.017303	32.702	25.191	4112200	1	19907	0.28539	-0.87166	742828	405968	CVICDSYVRPCTLVR	P83870	Phf5a	PHD finger-like domain-containing protein 5A	1598
1311400	484520	1770800	278820	249546	274872	Unmodified	Nsco_Arg_GlcNAc_Ssek3_pulldown_20170415_membrane_delta_SseK1_2_3_B1		By MS/MS	By matching	By matching						1059.54	0.53828	40.825	40.825	0.04974	44.543	28.389	3566700	2	11141	1.58576	-1.95951	1040090	267425	CVVVGDGAVGK	P60766;G3UZM2;D3Z3L1;F2Z463;D3YX61;Q8R527;Q9ER71;Q3UDZ1;P84096;K7Q7T7;Q3TLP8;P63001;Q14A12;P60764;Q05144	Cdc42;Rhoj;Rhoq;Rhog;Rac1;Rac3;Rac2	Cell division control protein 42 homolog;Rho-related GTP-binding protein RhoQ;Rho-related GTP-binding protein RhoJ;Rho-related GTP-binding protein RhoG;Ras-related C3 botulinum toxin substrate 1;Ras-related C3 botulinum toxin substrate 3;Ras-related C3 botulinum toxin substrate 2	1498;1603;1161;1634
2109000	284645	2062100	320740	1045700	573600	Unmodified	Nsco_Arg_GlcNAc_Ssek3_pulldown_20170415_membrane_delta_SseK1_2_3_B3		By matching		By MS/MS	By matching	By matching	By matching			1693.73	0.732758	64.742	65.002	4.7466e-05	79.652	76.893	6111100	2	21531	0.344389	-0.895282	1073730	577284	CYGFVTMSTAEEATK	S4R1M2;D3YXK2	Safb	Scaffold attachment factor B1	775
414984	209536	1259700	416530	745800	589580	Unmodified	Nsco_Arg_GlcNAc_Ssek3_pulldown_20170415_membrane_delta_SseK1_2_3_B3				By MS/MS	By matching	By matching	By matching			1164.58	0.577502	68.507	68.782	0.017868	63.091	37.079	3011600	0	22940	0.113118	0.247211	478467	567898	DAAFATLVSDR	Q8R480;Z4YM95	Nup85	Nuclear pore complex protein Nup85	2218
1026600	148542	3468700	188769	494020	202280	Unmodified	Nsco_Arg_GlcNAc_Ssek3_pulldown_20170415_membrane_delta_SseK1_2_3_B3		By MS/MS		By MS/MS		By MS/MS	By matching			1601.75	0.750792	89.557	89.218	0.0010568	63.185	52.239	5191600	4	31304	0.5016	-1.60315	808735	266201	DAAFQNVLTHVCLD	Q9D5T0	Atad1	ATPase family AAA domain-containing protein 1	2479
7445000	1129400	8540600	161031	3224400	220065	Unmodified	Nsco_Arg_GlcNAc_Ssek3_pulldown_20170415_membrane_delta_SseK1_2_3_B1		By MS/MS	By MS/MS	By MS/MS		By MS/MS				1405.7	0.702385	94.794	94.352	1.3722e-11	140.82	140.82	20339000	8	31878	0.866085	-3.09857	4156560	485255	DAAGIAMEAIAFAR	Q9DBG7;F6VF36	Srpr	Signal recognition particle receptor subunit alpha	2505
402023	268183	769090	316073	218737	124710	Unmodified	Nsco_Arg_GlcNAc_Ssek3_pulldown_20170415_membrane_delta_SseK1_2_3_B3				By MS/MS						1590.83	0.830045	31.044	30.893	0.0043493	50.897	42.826	769090	1	8554	0.857582	-1.08854	436067	205055	DAAGLECKPRPLHK	Q99MR6;A0A0G2JDF8	Srrt	Serrate RNA effector molecule homolog	2348
352661	212498	1304900	841800	297856	142080	Unmodified	Nsco_Arg_GlcNAc_Ssek3_pulldown_20170415_membrane_delta_SseK1_2_3_B3				By MS/MS	By matching					1044.55	0.545139	56.059	56.009	0.035601	47.712	21.328	2146700	1	18099	0.170187	-0.4856	460712	329041	DAALATALGDK	P14733	Lmnb1	Lamin-B1	1303
2753200	566220	8146300	2095800	1340500	180146	Unmodified	Nsco_Arg_GlcNAc_Ssek3_pulldown_20170415_membrane_delta_SseK1_2_3_B3		By MS/MS	By matching	By MS/MS	By MS/MS	By MS/MS	By MS/MS			1172.64	0.640102	43.621	43.791	2.7843e-05	110.38	66.7	14902000	8	13533	0.424068	-1.54973	2333070	796919	DAALATALGDKK	P14733	Lmnb1	Lamin-B1	1303
471051	213315	1133300	178369	312635	226300	Unmodified	Nsco_Arg_GlcNAc_Ssek3_pulldown_20170415_membrane_delta_SseK1_2_3_B3				By MS/MS			By matching			1270.68	0.676882	74.2	74.526	0.00013849	84.753	76.518	1359600	2	25213	0.651455	-1.05791	484705	232817	DAALVVAEAVADK	P46061	Rangap1	Ran GTPase-activating protein 1	1414
4056200	176538	7815900	207543	2608100	156731	Unmodified	Nsco_Arg_GlcNAc_Ssek3_pulldown_20170415_membrane_delta_SseK1_2_3_B1		By MS/MS		By matching		By matching				1840.98	0.978209	80.823	80.137	1.5403e-06	72.359	65.191	14480000	2	26334	0.401666	-2.01458	1775470	439403	DAALVVAEAVADKAELEK	P46061	Rangap1	Ran GTPase-activating protein 1	1414
1240000	233728	6061700	558780	813650	562490	Unmodified	Nsco_Arg_GlcNAc_Ssek3_pulldown_20170415_membrane_delta_SseK1_2_3_B3		By matching		By MS/MS	By MS/MS	By matching	By MS/MS			1750.71	0.713814	80.906	80.725	1.5549e-21	187.75	180.77	9236600	5	27910	0.271467	-0.926743	1206630	634743	DAEDAMDAMDGAVLDGR	Q62093	Srsf2	Serine/arginine-rich splicing factor 2	1905
643601	284348	951260	220596	351875	160079	Unmodified	Nsco_Arg_GlcNAc_Ssek3_pulldown_20170415_membrane_delta_SseK1_2_3_B3				By MS/MS						1507.72	0.715452	88.983	87.63	0.0048852	65.895	43.84	951260	0	30660	0.974913	-1.26947	558370	231618	DAEGILEDLQSYR	Q921M7	Fam49b	Protein FAM49B	2292
296836	296188	1543000	399887	234631	169051	Unmodified	Nsco_Arg_GlcNAc_Ssek3_pulldown_20170415_membrane_delta_SseK1_2_3_B3				By MS/MS						2300.02	0.0226689	49.515	49.365	0.00060822	48.5	47.687	1543000	2	15675	0.519946	-1.03213	513827	251254	DAEHNTVCATTVGPVGEASEEK	H9KV00;Q9QX47;H9KV01;H9KV15	Son	Protein SON	1149
4063200	5193800	8945400	1288700	6249300	902550	Unmodified	Nsco_Arg_GlcNAc_Ssek3_pulldown_20170415_membrane_delta_SseK1_2_3_B1		By MS/MS	By MS/MS	By MS/MS	By MS/MS	By MS/MS	By MS/MS	+		1566.74	0.735459	97.676	97.484	1.1836e-07	146.79	133.39	26643000	13	33144	0.784146	-1.56629	5736550	1937100	DAFLGSFLYEYSR	CON__P02769			731
2109800	408640	6422500	250756	933240	209142	Unmodified	Nsco_Arg_GlcNAc_Ssek3_pulldown_20170415_membrane_delta_SseK1_2_3_B3		By MS/MS	By MS/MS	By MS/MS		By MS/MS				1751.85	0.847863	90.981	90.429	1.2271e-12	144.29	135.88	9874200	7	31757	0.782946	-2.27397	1769140	365787	DAFQNAYLELGGLGER	Q8VDN2	Atp1a1	Sodium/potassium-transporting ATPase subunit alpha-1	2235
540666	362330	768960	289168	1609600	361220	Unmodified	Nsco_Arg_GlcNAc_Ssek3_pulldown_20170415_membrane_delta_SseK1_2_B2			By matching	By matching		By MS/MS	By matching			1175.66	0.655024	78.349	78.098	0.0010103	78.903	70.158	3102200	2	26261	0.021002	0.0528206	532083	551925	DAFVAIVQSVK	F8WIT2;P14824	Anxa6	Annexin;Annexin A6	1069
1369800	261553	5738400	201816	674860	168013	Unmodified	Nsco_Arg_GlcNAc_Ssek3_pulldown_20170415_membrane_delta_SseK1_2_3_B1		By MS/MS		By matching		By matching				3400.59	0.590652	92.185	91.433	8.7709e-13	85.615	83.175	7783000	1	30756	0.686888	-2.16312	1271560	283903	DAGADKIDWGDDAAAASEITVLETGTEAPEGVAR	Q99LM2	Cdk5rap3	CDK5 regulatory subunit-associated protein 3	2342
1008200	183514	1920100	816080	407063	190795	Unmodified	Nsco_Arg_GlcNAc_Ssek3_pulldown_20170415_membrane_delta_SseK1_2_3_B3		By matching		By MS/MS	By matching					800.439	0.439217	45.639	45.672	0.020431	63.816	25.024	3744400	2	14260	0.283636	-0.828907	708239	398707	DAGGIAGLK	P10852;A0A0U1RP98	Slc3a2	4F2 cell-surface antigen heavy chain	1277
472096	158841	610720	275188	340251	303064	Unmodified	Nsco_Arg_GlcNAc_Ssek3_pulldown_20170415_membrane_delta_SseK1_2_3_B3				By MS/MS						1922.88	0.87924	50.311	50.161	0.088506	23.635	18.913	610720	1	15959	0.141674	-0.230179	357776	305015	DAGNFDQNKLEEEMRK	F8WHR6;Q569Z5	Ddx46	Probable ATP-dependent RNA helicase DDX46	1065
3136200	1332400	6812500	2556300	2061100	1918500	Unmodified	Nsco_Arg_GlcNAc_Ssek3_pulldown_20170415_membrane_delta_SseK1_2_B1		By MS/MS	By MS/MS	By MS/MS	By MS/MS	By MS/MS	By MS/MS			1025.61	0.612096	78.571	78.412	0.002293	79.659	42.315	17817000	10	25668	0.291482	-0.497926	3053380	2162180	DAGPLLISLK	Q3U1N0;O89053	Coro1a	Coronin;Coronin-1A	1240
4204400	293115	8933300	3335000	298167	203036	Unmodified	Nsco_Arg_GlcNAc_Ssek3_pulldown_20170415_membrane_delta_SseK1_2_3_B3		By matching		By MS/MS	By matching					1241.67	0.672799	70.066	69.999	4.0272e-05	72.29	53.666	16473000	2	23396	0.418386	-1.92298	2224600	586646	DAGQISGLNVLR	P38647	Hspa9	Stress-70 protein, mitochondrial	1396
13911000	4101700	62053000	10345000	7301800	6831300	Unmodified	Nsco_Arg_GlcNAc_Ssek3_pulldown_20170415_membrane_delta_SseK1_2_3_B3		By MS/MS	By MS/MS	By MS/MS	By MS/MS	By MS/MS	By MS/MS			1198.67	0.666986	75.164	75.238	3.3869e-06	150.09	130.44	104540000	12	25456	0.332383	-0.926177	15241500	8020860	DAGTIAGLNVLR	P63017;Q504P4	Hspa8	Heat shock cognate 71 kDa protein	1560
7435200	1713600	11698000	5480600	3829300	2485000	Unmodified	Nsco_Arg_GlcNAc_Ssek3_pulldown_20170415_membrane_delta_SseK1_2_3_B3		By MS/MS	By MS/MS	By MS/MS	By MS/MS	By MS/MS	By MS/MS			1216.62	0.623406	69.58	69.738	2.2772e-06	158.05	133.96	32642000	10	23280	0.218741	-0.504977	5301980	3736150	DAGTIAGLNVMR	P20029	Hspa5	78 kDa glucose-regulated protein	1325
1114800	174305	1562200	1259800	900840	1177200	Oxidation (M)	Nsco_Arg_GlcNAc_Ssek3_pulldown_20170415_membrane_delta_SseK1_2_B3		By matching		By matching	By matching	By matching	By MS/MS			1232.62	0.618321	58.991	59.251	0.0042243	53.237	38.338	6014900	1	19033	0.289625	0.712617	672069	1101370	DAGTIAGLNVMR	P20029	Hspa5	78 kDa glucose-regulated protein	1325
442318	200022	567570	1245900	1410400	192561	Unmodified	Nsco_Arg_GlcNAc_Ssek3_pulldown_20170415_membrane_delta_SseK1_2_B1				By matching	By MS/MS	By matching			Salmonella typhimurium (strain SL1344)	1188.59	0.588735	43.936	44.202	0.013574	53.388	30.483	3223800	1	12293	0.371561	0.917476	368930	696838	DAGYTAVISHR	A0A0H3NLM4			331
405204	211418	282767	174654	1008400	184553	Unmodified	Nsco_Arg_GlcNAc_Ssek3_pulldown_20170415_membrane_delta_SseK1_2_B2						By MS/MS			Salmonella typhimurium (strain SL1344)	2691.26	0.25604	95.228	94.425	2.5701e-05	57.238	57.238	1008400	1	32839	0.0558851	0.14139	289344	319137	DAILYCPPTYGMYSVSAETIGVER	A0A0H3NN63			353
366306	624740	4090600	212099	242670	340485	Unmodified	Nsco_Arg_GlcNAc_Ssek3_pulldown_20170415_membrane_delta_SseK1_2_3_B3			By matching	By MS/MS		By matching		+		1954.95	0.952388	90.047	89.345	0.0073463	35.133	32.215	4958000	1	31344	0.824561	-1.91307	978235	259747	DAIPENLPPLTADFAEDK	CON__P02769			731
456996	362945	1351900	413900	262288	240097	Unmodified	Nsco_Arg_GlcNAc_Ssek3_pulldown_20170415_membrane_delta_SseK1_2_3_B3				By MS/MS	By matching					871.476	0.476331	39.315	39.415	0.079678	42.336	19.016	1765800	1	11878	0.750338	-1.03493	607527	296497	DALGAGVAAK	Q542D9;Q62351;Q8C872	Tfrc	Transferrin receptor protein 1	1807
2293600	237521	2129600	846190	995110	344736	Unmodified	Nsco_Arg_GlcNAc_Ssek3_pulldown_20170415_membrane_delta_SseK1_2_B2		By matching		By matching	By matching	By MS/MS				1664.86	0.863454	66.255	66.321	0.047971	31.043	24.51	6264600	0	21184	0.221388	-0.66626	1050770	662128	DALLAHGTSFLLHDR	P70700	Polr1b	DNA-directed RNA polymerase I subunit RPA2	1592
1765800	442050	770880	531840	933000	235009	Unmodified	Nsco_Arg_GlcNAc_Ssek3_pulldown_20170415_membrane_delta_SseK1_2_3_B1		By MS/MS	By matching	By MS/MS	By MS/MS	By MS/MS				1116.65	0.654296	89.202	88.791	0.00042191	99.013	0	4443600	7	29706	0.409213	-0.789127	844241	488558	DALLLIFANK	Q8BGX0	Trim23	E3 ubiquitin-protein ligase TRIM23	2044
7528500	7343200	12617000	6960900	12423000	2436700	Unmodified	Nsco_Arg_GlcNAc_Ssek3_pulldown_20170415_membrane_delta_SseK1_2_B1		By matching	By matching	By MS/MS	By MS/MS	By matching	By matching			1072.58	0.576439	59.785	59.994	0.00042912	96.113	70.64	49309000	4	18430	0.322064	-0.575641	8868500	5950650	DALNIETAVK	Q542G9;P07356;B0V2N7;B0V2N8	Anxa2	Annexin;Annexin A2	1256
357995	270356	7678900	1357800	1349700	511350	Unmodified	Nsco_Arg_GlcNAc_Ssek3_pulldown_20170415_membrane_delta_SseK1_2_3_B3				By MS/MS	By matching	By matching	By matching			1389.67	0.673587	47.518	47.843	5.918e-10	182.33	160.23	10898000	2	15112	0.0230555	0.111483	905811	978582	DALNQATSQVESK	A2AVJ7;Q99PL5	Rrbp1	Ribosome-binding protein 1	619
559740	195001	374690	151539	247855	199389	Unmodified	Nsco_Arg_GlcNAc_Ssek3_pulldown_20170415_membrane_delta_SseK1_2_3_B3				By MS/MS						2034.99	0.993207	101.2	99.743	2.3038e-05	68.243	54.257	374690	1	35487	0.769447	-0.816387	344534	195648	DAMQQQLAEYQELLDIK	A0A0R4J0Q5;P21619	Lmnb2	Lamin-B2	456
2066800	258456	342625	181614	322059	253047	Unmodified	Nsco_Arg_GlcNAc_Ssek3_pulldown_20170415_membrane_delta_SseK1_2_3_B1		By MS/MS							Salmonella typhimurium (strain SL1344)	3357.67	0.67018	72.958	72.958	1.5613e-07	68.96	68.218	2066800	2	23543	0.552453	-1.20943	567764	245524	DANDTGSTDVQVALLTAQINHLQGHFAEHKK	A0A0H3NGC5			219
3545800	1698000	8649300	1823700	2449100	1623400	Unmodified	Nsco_Arg_GlcNAc_Ssek3_pulldown_20170415_membrane_delta_SseK1_2_3_B3		By matching	By matching	By MS/MS	By matching	By matching	By matching			1217.64	0.640436	72.238	72.397	6.8206e-05	108.56	88.777	19789000	2	24337	0.605615	-0.94813	3734310	1935510	DANLYISGLPR	P70372	Elavl1	ELAV-like protein 1	1585
1300000	488790	8168200	522690	989200	248960	Unmodified	Nsco_Arg_GlcNAc_Ssek3_pulldown_20170415_membrane_delta_SseK1_2_3_B3		By matching	By matching	By MS/MS	By matching	By matching	By matching			2177.98	0.975308	80.425	80.266	1.3475e-10	96.379	89.123	11718000	2	27744	0.602014	-1.77782	1731400	504916	DAPDGPSVEAEPEYTFEGLR	Q9QXS1;E9Q3W4;F6R059	Plec	Plectin	2587
1419300	171004	4902600	1250700	701440	660910	Unmodified	Nsco_Arg_GlcNAc_Ssek3_pulldown_20170415_membrane_delta_SseK1_2_3_B3		By matching		By MS/MS	By matching	By matching	By matching			1405.65	0.650743	44.104	44.445	2.2821e-06	158.01	125.85	8935000	2	13771	0.0848675	-0.345724	1059670	833864	DAQELSQNTCIK	Q9JIK5	Ddx21	Nucleolar RNA helicase 2	2561
2629500	204007	1475300	1279200	2378800	1029500	Unmodified	Nsco_Arg_GlcNAc_Ssek3_pulldown_20170415_membrane_delta_SseK1_2_B2		By matching		By MS/MS	By MS/MS	By MS/MS	By MS/MS		Salmonella typhimurium (strain SL1344)	1581.76	0.763465	68.242	68.463	4.3305e-12	153.94	143.87	8792200	7	22063	0.219613	0.661644	924981	1463210	DAQSALTVSETTFGR	A0A0H3NGS5			233
452579	150312	2005500	248818	448778	184984	Unmodified	Nsco_Arg_GlcNAc_Ssek3_pulldown_20170415_membrane_delta_SseK1_2_3_B3				By MS/MS						1755.76	0.758773	91.828	90.375	0.02136	35.037	31.719	2005500	1	31785	0.325393	-0.90784	514798	274378	DASDDLDDLNFFNQK	Q3ULL5;Q99L45;E0CXJ3	Eif2s2	Eukaryotic translation initiation factor 2 subunit 2	1766
8710500	3013400	7988100	6076800	5152300	2708200	Unmodified	Nsco_Arg_GlcNAc_Ssek3_pulldown_20170415_membrane_delta_SseK1_2_3_B3		By MS/MS	By MS/MS	By MS/MS	By matching	By MS/MS	By MS/MS			996.503	0.50288	75.771	75.811	0.00010977	178.83	107.33	33649000	10	25696	0.290406	-0.435379	5940840	4393250	DASVVGFFR	P27773	Pdia3	Protein disulfide-isomerase A3	1356
450570	412380	558470	222209	860930	270750	Unmodified	Nsco_Arg_GlcNAc_Ssek3_pulldown_20170415_membrane_delta_SseK1_2_3_B3		By MS/MS	By MS/MS	By MS/MS		By MS/MS	By matching		Salmonella typhimurium (strain SL1344)	1560.8	0.803539	96.827	96.566	0.0030804	51.03	42.233	2553100	5	34206	0.207464	-0.334144	469916	372763	DATGIDPVSLIAFDK	A0A0H3NGS5			233
2116100	945360	6003800	1861400	1332200	917180	Unmodified	Nsco_Arg_GlcNAc_Ssek3_pulldown_20170415_membrane_delta_SseK1_2_3_B3		By matching	By matching	By MS/MS	By MS/MS	By matching	By MS/MS			1959.92	0.917399	76.617	76.558	2.2551e-10	94.281	88.258	13176000	6	26075	0.4115	-0.800248	2290090	1315090	DATNVGDEGGFAPNILENK	Q5FW97;P17182;Q6PHC1;B0QZL1	EG433182;Eno1	Alpha-enolase;Enolase	1312
313069	177183	1058500	171755	215758	175600	Unmodified	Nsco_Arg_GlcNAc_Ssek3_pulldown_20170415_membrane_delta_SseK1_2_3_B3				By MS/MS						1844.82	0.821056	59.335	59.184	0.00049284	54.281	50.129	1058500	2	19287	0.619226	-1.05787	388673	186695	DATPESCSLLPQNEER	Q3U5P2;E9QA05;Q8C405;O35892;D6RIJ4;E9Q4Y0	Sp100	Nuclear autoantigen Sp-100	968
830710	235854	1809400	276337	1479800	130403	Unmodified	Nsco_Arg_GlcNAc_Ssek3_pulldown_20170415_membrane_delta_SseK1_2_3_B1		By MS/MS		By MS/MS		By MS/MS				1843.99	0.994468	103.49	102.84	1.83e-08	93.424	84.858	4119900	6	35221	0.271573	-0.910979	707743	376395	DATVLSFFHILNGAALR	Q6PB66;F6V2A3	Lrpprc	Leucine-rich PPR motif-containing protein, mitochondrial	1961
337078	212822	3535400	285923	288170	178963	Unmodified	Nsco_Arg_GlcNAc_Ssek3_pulldown_20170415_membrane_delta_SseK1_2_3_B3				By MS/MS		By matching				1676.85	0.85222	91.357	90.228	3.8754e-05	81.632	71.786	3823600	2	31676	0.463461	-1.36811	632988	245219	DAVITVPAFFNQAER	Q9JKR6;F6TRP3	Hyou1	Hypoxia up-regulated protein 1	2573
1058600	168423	5939600	168812	711550	226841	Unmodified	Nsco_Arg_GlcNAc_Ssek3_pulldown_20170415_membrane_delta_SseK1_2_3_B1		By MS/MS		By MS/MS		By MS/MS				1534.84	0.83953	105.93	105.31	0.002028	64.104	59.952	7709700	6	36303	0.472873	-1.76013	1019290	300915	DAVIYPILVEFTR	Q9JKR6	Hyou1	Hypoxia up-regulated protein 1	2573
2474200	1649700	1628500	1451200	1759200	956590	Unmodified	Nsco_Arg_GlcNAc_Ssek3_pulldown_20170415_membrane_delta_SseK1_2_3_B1		By MS/MS	By MS/MS	By MS/MS	By MS/MS	By MS/MS	By MS/MS			1088.62	0.622995	81.087	80.945	0.00066463	88.495	72.118	9919400	10	26662	0.669253	-0.481524	1880220	1346650	DAVLLVFANK	Q3U344;P84078;P61205;P84084	Arf3;Arf1;Arf5	ADP-ribosylation factor 1;ADP-ribosylation factor 3;ADP-ribosylation factor 5	1504
5209200	2025000	6382000	226820	2777600	556160	Unmodified	Nsco_Arg_GlcNAc_Ssek3_pulldown_20170415_membrane_delta_SseK1_2_3_B3		By MS/MS	By MS/MS	By MS/MS	By MS/MS	By MS/MS	By MS/MS			1585.77	0.773635	88.234	87.994	1.1451e-11	148.52	127.73	16950000	11	30802	1.01078	-2.52865	4068030	704991	DAVLNAWAEDVDLR	P52480	Pkm	Pyruvate kinase PKM	1454
414876	259436	2298200	243660	258575	428290	Unmodified	Nsco_Arg_GlcNAc_Ssek3_pulldown_20170415_membrane_delta_SseK1_2_3_B3				By MS/MS	By matching		By matching			1132.62	0.624058	79.844	79.778	0.022407	54.094	38.95	2970100	1	27548	0.465157	-1.06548	627738	299941	DAVTQALFLR	Q8BHB4	Wdr3	WD repeat-containing protein 3	2049
14160000	5648600	40580000	21042000	4725000	4890900	Unmodified	Nsco_Arg_GlcNAc_Ssek3_pulldown_20170415_membrane_delta_SseK1_2_B1		By MS/MS	By MS/MS	By MS/MS	By MS/MS	By MS/MS	By MS/MS			1133.54	0.535303	29.672	29.848	0.00017435	163.66	131.71	91046000	12	6813	0.348781	-0.912909	14806000	7863680	DAVTYTEHAK	B2RTM0;P62806	Hist2h4;Hist1h4a	Histone H4	692
1264800	267599	1363200	502970	182740	125920	Unmodified	Nsco_Arg_GlcNAc_Ssek3_pulldown_20170415_membrane_delta_SseK1_2_3_B3		By MS/MS		By MS/MS	By MS/MS	By matching	By matching			1289.64	0.636414	27.306	27.487	0.00050918	114.86	97.632	3439700	5	7232	0.8479	-1.77235	772720	226199	DAVTYTEHAKR	B2RTM0;P62806	Hist2h4;Hist1h4a	Histone H4	692
272387	165799	424800	81502	225825	431927	Unmodified	Nsco_Arg_GlcNAc_Ssek3_pulldown_20170415_membrane_delta_SseK1_2_3_B3				By MS/MS	By matching					1417.73	0.731377	25.002	24.902	0.0053944	56.205	47.795	506310	2	6215	0.203789	-0.423659	267702	199580	DAVTYTEHAKRK	B2RTM0;P62806	Hist2h4;Hist1h4a	Histone H4	692
1703900	216830	1162500	251871	948120	451659	Unmodified	Nsco_Arg_GlcNAc_Ssek3_pulldown_20170415_membrane_delta_SseK1_2_3_B3		By MS/MS		By MS/MS		By MS/MS				1722.91	0.909341	88.427	87.675	5.5947e-06	87.519	76.789	3814600	3	30705	0.246018	-0.664501	754488	476012	DAVWWLHTVVPSVSK	K3W4P2;A0A0G2JH17;Q6P4S8	Ints1	Integrator complex subunit 1	78
1103300	238481	1970800	220192	544210	189272	Unmodified	Nsco_Arg_GlcNAc_Ssek3_pulldown_20170415_membrane_delta_SseK1_2_3_B3		By matching		By MS/MS		By matching				1219.64	0.644853	77.393	76.9	0.0034101	68.515	36.297	3618200	2	26310	0.66507	-1.50498	803397	283064	DAYQVILDGVK	O35841	Api5	Apoptosis inhibitor 5	1199
425078	211066	3667300	129269	261696	200802	Unmodified	Nsco_Arg_GlcNAc_Ssek3_pulldown_20170415_membrane_delta_SseK1_2_3_B3				By MS/MS						988.425	0.425024	43.893	43.842	0.0012074	103.55	103.55	3667300	2	13549	0.66354	-1.86601	690364	189389	DAYSSFGSR	Q62095;Q3TQX5;Q62167;B9EIA2;P16381	Ddx3y;Ddx3x;D1Pas1	ATP-dependent RNA helicase DDX3Y;ATP-dependent RNA helicase DDX3X;Putative ATP-dependent RNA helicase Pl10	1906;1702
382244	130101	888200	221707	439534	198126	Unmodified	Nsco_Arg_GlcNAc_Ssek3_pulldown_20170415_membrane_delta_SseK1_2_3_B3				By MS/MS						1227.56	0.555386	56.005	55.855	0.079678	42.336	32.681	888200	1	18073	0.171277	-0.397988	353490	268269	DCEDPNPLIR	H3BJ06;Q5SVG5;Q5SVG4;H3BIY9;Q9DBG3;O35643	Ap2b1;Ap1b1	AP complex subunit beta;AP-2 complex subunit beta;AP-1 complex subunit beta-1	1130
445056	212385	1446300	331304	299652	153598	Unmodified	Nsco_Arg_GlcNAc_Ssek3_pulldown_20170415_membrane_delta_SseK1_2_3_B3				By MS/MS						2301.93	0.929162	42.995	42.945	9.1363e-06	69.188	67.57	1446300	2	13215	0.529006	-1.05479	515148	247976	DCELENQETHDQDGNEELK	Q8CH25	Sltm	SAFB-like transcription modulator	2150
7329700	1072400	8018900	286320	5931200	1605200	Unmodified	Nsco_Arg_GlcNAc_Ssek3_pulldown_20170415_membrane_delta_SseK1_2_3_B1		By MS/MS	By MS/MS	By MS/MS	By matching	By MS/MS	By MS/MS			1575.75	0.745906	89.437	89.011	1.4558e-06	100.11	96.794	24244000	10	29761	0.405058	-1.51041	3979720	1396930	DCEVVMMIGLPGAGK	Q8VEK3;G3XA10	Hnrnpu;Gm28062	Heterogeneous nuclear ribonucleoprotein U	2242
286670	305920	1654400	425376	247990	589930	Oxidation (M)	Nsco_Arg_GlcNAc_Ssek3_pulldown_20170415_membrane_delta_SseK1_2_3_B3		By matching		By MS/MS			By matching			1591.74	0.74082	81.845	81.762	0.00078191	53.3	48.085	2531000	2	28275	0.170069	-0.407073	525464	396280	DCEVVMMIGLPGAGK	Q8VEK3;G3XA10	Hnrnpu;Gm28062	Heterogeneous nuclear ribonucleoprotein U	2242
1966900	383902	2660000	310920	389725	123812	Unmodified	Nsco_Arg_GlcNAc_Ssek3_pulldown_20170415_membrane_delta_SseK1_2_3_B1		By MS/MS		By MS/MS						3230.52	0.516505	82.698	82.072	1.6763e-07	69.492	67.871	4626900	4	27019	1.1027	-2.35493	1261710	246636	DCFIVYQGHHGDVGAPMADVILPGAAYTEK	Q91VD9	Ndufs1	NADH-ubiquinone oxidoreductase 75 kDa subunit, mitochondrial	2256
292918	288771	2942100	754450	501320	371461	Unmodified	Nsco_Arg_GlcNAc_Ssek3_pulldown_20170415_membrane_delta_SseK1_2_3_B3				By MS/MS	By matching	By matching				1681.66	0.664695	50.051	50.184	5.7679e-09	113.76	111.28	4197900	2	15975	0.0845805	-0.274943	629002	519860	DCIQSGPGCSWCQK	Q542I8;P11835;M0QWA7;M0QWJ6	Itgb2	Integrin beta;Integrin beta-2	1285
415592	205688	719050	214024	298676	220494	Unmodified	Nsco_Arg_GlcNAc_Ssek3_pulldown_20170415_membrane_delta_SseK1_2_3_B3				By MS/MS						1204.58	0.583181	71.657	71.506	0.060575	50.194	34.041	719050	0	24007	0.579414	-0.708209	394650	241557	DCTVEMPILK	E9Q0T4;E9PWQ9;Q91YZ2;P56546;A0A0J9YU66;A0A0J9YVI3;A0A0J9YUR5;A0A0J9YUM4;A0A0J9YU62;O88712	Ctbp2;Ctbp1	C-terminal-binding protein 2;C-terminal-binding protein 1	883;403
380090	185099	1336600	190564	275234	163411	Unmodified	Nsco_Arg_GlcNAc_Ssek3_pulldown_20170415_membrane_delta_SseK1_2_3_B3		By matching		By MS/MS						2781.34	0.342563	102.28	101.6	0.0010986	43.241	41.369	1716700	1	36202	0.597266	-1.1519	454740	204648	DCVGPEVENACANPAAGTVILLENLR	P09411;S4R2M7	Pgk1	Phosphoglycerate kinase 1;Phosphoglycerate kinase	1267
290639	11968000	32668000	11279000	276605	11689000	Unmodified	Nsco_Arg_GlcNAc_Ssek3_pulldown_20170415_membrane_delta_SseK1_2_3_B3			By MS/MS	By MS/MS	By MS/MS		By MS/MS			1760.91	0.909735	64.339	64.527	1.0539e-20	206.8	194.03	67604000	8	21316	0.0697705	-0.546558	4843580	3316160	DDASKPVHLTAFLGYK	P27659;A0A087WNS0;A0A087WQK0	Rpl3	60S ribosomal protein L3	1355
11610000	4655500	46616000	6045300	6031100	6968600	Acetyl (Protein N-term);Oxidation (M)	Nsco_Arg_GlcNAc_Ssek3_pulldown_20170415_membrane_delta_SseK1_2_3_B1		By MS/MS	By MS/MS	By MS/MS	By MS/MS	By MS/MS	By MS/MS			1836.79	0.786979	90.757	90.362	2.6602e-16	127.29	127.29	81927000	27	30221	0.497114	-1.10329	13607500	6333640	DDDIAALVVDNGSGMCK	B2RRX1;P60710;E9Q1F2;E9Q5F4;E9Q2D1	Actb	Actin, cytoplasmic 1;Actin, cytoplasmic 1, N-terminally processed	685
57803000	12459000	197620000	9381000	28505000	14389000	Acetyl (Protein N-term)	Nsco_Arg_GlcNAc_Ssek3_pulldown_20170415_membrane_delta_SseK1_2_B2		By MS/MS	By MS/MS	By MS/MS	By MS/MS	By MS/MS	By MS/MS			1820.79	0.792064	94.294	94.281	5.8143e-33	233.4	226.27	320150000	20	33300	0.628222	-1.73633	52210100	15669900	DDDIAALVVDNGSGMCK	B2RRX1;P60710;E9Q1F2;E9Q5F4;E9Q2D1	Actb	Actin, cytoplasmic 1;Actin, cytoplasmic 1, N-terminally processed	685
3163900	296931	41054000	320605	307559	291604	Unmodified	Nsco_Arg_GlcNAc_Ssek3_pulldown_20170415_membrane_delta_SseK1_2_3_B3		By MS/MS		By MS/MS						2567.25	0.254383	88.898	88.171	2.5084e-42	237.18	223.07	44218000	6	30870	0.777213	-3.46316	3378660	306359	DDEFTHLYTLIVRPDNTYEVK	B2MWM9;P14211	Calr	Calreticulin	680
450408	242844	441297	256948	242695	238293	Unmodified	Nsco_Arg_GlcNAc_Ssek3_pulldown_20170415_membrane_delta_SseK1_2_3_B3				By MS/MS						958.472	0.471974	41.204	41.154	0.0039465	130.27	94.976	0	2	12528	0.89844	-0.566551	364100	245851	DDEVQVVR	B1ARA3;Q4FZH2;P61255	Rpl26	60S ribosomal protein L26	656
1654900	434380	1444900	401330	427800	267948	Unmodified	Nsco_Arg_GlcNAc_Ssek3_pulldown_20170415_membrane_delta_SseK1_2_3_B3		By matching	By matching	By MS/MS	By matching	By matching				1424.62	0.620823	76.64	76.389	2.497e-05	98.105	82.164	4363400	3	26031	1.0865	-1.49895	1012730	358314	DDGSWEVIEGYR	P26443	Glud1	Glutamate dehydrogenase 1, mitochondrial	1352
2886400	542740	4887000	423210	950560	491900	Unmodified	Nsco_Arg_GlcNAc_Ssek3_pulldown_20170415_membrane_delta_SseK1_2_3_B3		By MS/MS	By MS/MS	By MS/MS	By matching	By MS/MS	By MS/MS			1861.86	0.862861	81.399	81.135	4.3042e-22	197.47	185.83	10182000	11	28098	0.795487	-1.75794	1970900	582735	DDGVFVQEVMQNSPAAR	E9Q616;G5E8K8	Ahnak		947
1976600	230390	2857900	242481	1820000	310088	Unmodified	Nsco_Arg_GlcNAc_Ssek3_pulldown_20170415_membrane_delta_SseK1_2_3_B3		By MS/MS		By MS/MS		By MS/MS				1629.8	0.803221	96.933	96.181	2.3301e-06	95.197	86.162	6654500	6	34036	0.302384	-1.08316	1091800	515321	DDPSGQMLLLLSDAR	Q9QXS1;E9Q3W4	Plec	Plectin	2587
342287	115533	772120	113429	378369	226055	Unmodified	Nsco_Arg_GlcNAc_Ssek3_pulldown_20170415_membrane_delta_SseK1_2_3_B3				By MS/MS						1757.9	0.898184	83.489	82.236	0.03573	29.099	20.967	772120	0	28537	0.229871	-0.551359	312556	213281	DDPSGQMLLLLSDARK	Q9QXS1;E9Q3W4	Plec	Plectin	2587
315240	176206	1015400	180511	196396	160411	Unmodified	Nsco_Arg_GlcNAc_Ssek3_pulldown_20170415_membrane_delta_SseK1_2_3_B3				By MS/MS						1764.82	0.816622	83.456	82.203	5.7284e-05	77.42	73.268	1015400	2	28506	0.669357	-1.10335	383501	178494	DDTESLEIFQNEVAR	Q9D1Q6	Erp44	Endoplasmic reticulum resident protein 44	2471
305422	291544	1924100	482770	279325	206584	Unmodified	Nsco_Arg_GlcNAc_Ssek3_pulldown_20170415_membrane_delta_SseK1_2_3_B3				By MS/MS	By matching					1128.58	0.577502	54.784	54.733	0.019889	56.404	42.286	2406900	1	17677	0.380121	-0.873541	555407	303144	DEAVVEQIAR	Q3U2W2;Q7TPV4	Mybbp1a	Myb-binding protein 1A	1720
369927	171202	837790	314209	456877	274081	Unmodified	Nsco_Arg_GlcNAc_Ssek3_pulldown_20170415_membrane_delta_SseK1_2_3_B3				By MS/MS						1690.7	0.699861	65.705	65.554	0.033528	33.842	31.083	837790	1	21740	0.0722928	-0.1438	375768	340120	DEFDSPEQTEGFYK	Q8BVY0	Rsl1d1	Ribosomal L1 domain-containing protein 1	2102
338750	173068	1029100	174878	483290	228821	Unmodified	Nsco_Arg_GlcNAc_Ssek3_pulldown_20170415_membrane_delta_SseK1_2_3_B3		By matching		By MS/MS		By matching			Salmonella typhimurium (strain SL1344)	1631.78	0.783138	94.344	93.592	0.028731	33.265	29.403	1851100	1	33010	0.249449	-0.547138	392209	268419	DEFGGELIDGGPWLK	A0A0H3NFQ6			205
3121000	1194700	8319600	2057800	1119700	592430	Unmodified	Nsco_Arg_GlcNAc_Ssek3_pulldown_20170415_membrane_delta_SseK1_2_3_B3		By matching	By MS/MS	By MS/MS	By MS/MS	By MS/MS	By MS/MS			1469.76	0.761339	66.192	66.367	1.7607e-07	111.31	104.18	16405000	7	22028	0.714809	-1.50208	3142090	1109300	DEILPTTPISEQK	Q5YLW3;P62908	Rps3	40S ribosomal protein S3	1553
10301000	2824100	62295000	176977	3745500	292990	Oxidation (M)	Nsco_Arg_GlcNAc_Ssek3_pulldown_20170415_membrane_delta_SseK1_2_3_B3		By MS/MS	By MS/MS	By MS/MS		By MS/MS				2160	0.00449962	76.756	76.351	2.5665e-15	122.44	118.57	79166000	12	25563	1.0998	-4.39595	12191900	579108	DELHIVEAEAMNYEGSPIK	Q5SQB0;Q5SQB7;Q61937;Q9DAY9;Q5SQB5;E9Q5T3	Npm1;Gm5611	Nucleophosmin	1842
157980000	56778000	341950000	605370	302360000	12042000	Unmodified	Nsco_Arg_GlcNAc_Ssek3_pulldown_20170415_membrane_delta_SseK1_2_3_B3		By MS/MS	By MS/MS	By MS/MS	By matching	By MS/MS	By MS/MS			2144.01	0.00958499	80.569	80.391	1.8346e-58	264.01	247.12	871720000	17	27816	0.575018	-3.48083	145294000	13014100	DELHIVEAEAMNYEGSPIK	Q5SQB0;Q5SQB7;Q61937;Q9DAY9;Q5SQB5;E9Q5T3	Npm1;Gm5611	Nucleophosmin	1842
528738	254747	246319	4871700	246662	195386	Unmodified	Nsco_Arg_GlcNAc_Ssek3_pulldown_20170415_membrane_delta_SseK1_2_B1					By MS/MS					1100.5	0.502606	62.644	62.693	0.0067965	65.224	59.684	4871700	2	19511	0.241591	0.941027	321328	616916	DETEFYLGK	Q6ZWX1;O55142	Rpl35a	60S ribosomal protein L35a	1213
357925	263254	1110800	318580	322086	152161	Unmodified	Nsco_Arg_GlcNAc_Ssek3_pulldown_20170415_membrane_delta_SseK1_2_3_B3				By MS/MS	By matching					1256.6	0.603717	50.939	50.889	0.030643	68.657	52.184	1429300	0	16225	0.558983	-0.914982	471268	249937	DETEFYLGKR	Q6ZWX1;O55142	Rpl35a	60S ribosomal protein L35a	1213
503812	214846	1777500	270844	469963	364602	Unmodified	Nsco_Arg_GlcNAc_Ssek3_pulldown_20170415_membrane_delta_SseK1_2_3_B3				By MS/MS						1769.8	0.800261	51.714	51.564	0.014316	42.818	35.76	1777500	0	16447	0.304277	-0.683877	577300	359364	DETVSDCSPHIANIGR	A2AMW0;P47757;F7CAZ6	Capzb	F-actin-capping protein subunit beta	595
1269200	187692	292401	280817	1139200	232842	Unmodified	Nsco_Arg_GlcNAc_Ssek3_pulldown_20170415_membrane_delta_SseK1_2_B2		By matching				By MS/MS		+		1254.65	0.649604	80.751	80.349	0.0012717	75.819	67.119	2408400	2	27193	0.00963003	0.032258	411451	420754	DFATVYVEAIK	CON__P15497			736
394547	183081	249223	224535	262055	173022	Unmodified	Nsco_Arg_GlcNAc_Ssek3_pulldown_20170415_membrane_delta_SseK1_2_3_B3		By MS/MS		By MS/MS						2300.06	0.0597063	87.532	86.855	0.0037683	51.566	48.808	0	2	30329	0.304724	-0.274114	262086	216734	DFAVYGLETEYQEEGQPLGR	D3Z0V9;Q9D666	Sun1	SUN domain-containing protein 1	799
358879	273748	334083	193505	413707	171570	Unmodified	Nsco_Arg_GlcNAc_Ssek3_pulldown_20170415_membrane_delta_SseK1_2_3_B3				By MS/MS						1832.87	0.872012	106.64	105.49	0.02561	37.177	31.095	0	1	37625	0.432771	-0.418924	320173	239484	DFEPYLEILESYSTK	Q8R0X7;D6REF7;D3YZT4;D3YY13;D3Z1Z3	Sgpl1	Sphingosine-1-phosphate lyase 1	2198
2994800	727830	17905000	188279	2455100	214954	Unmodified	Nsco_Arg_GlcNAc_Ssek3_pulldown_20170415_membrane_delta_SseK1_2_3_B3		By MS/MS	By MS/MS	By MS/MS		By MS/MS				1583.77	0.773242	97.406	96.854	1.8773e-08	170.95	144.83	24082000	8	34273	0.731349	-2.87253	3392010	463168	DFFQNFGNVVELR	P97855	G3bp1	Ras GTPase-activating protein-binding protein 1	1618
315386	234260	1874000	293164	215832	198152	Unmodified	Nsco_Arg_GlcNAc_Ssek3_pulldown_20170415_membrane_delta_SseK1_2_3_B3				By MS/MS						1513.81	0.814044	75.468	75.117	0.018926	42.317	38.995	1874000	1	25469	0.534768	-1.15502	517333	232314	DFIATQGPLPNTLK	A2AWF8;A2AWF9;E9Q4S7;Q64455	Ptprj	Protein-tyrosine-phosphatase;Receptor-type tyrosine-protein phosphatase eta	621
2260800	312847	244507	719460	1256900	767120	Unmodified	Nsco_Arg_GlcNAc_Ssek3_pulldown_20170415_membrane_delta_SseK1_2_B2		By MS/MS		By MS/MS	By matching	By MS/MS	By matching			1050.56	0.559727	81.899	81.986	0.014579	67.334	57.372	5004300	6	27821	0.253275	0.668023	557137	885232	DFIDLTLSK	Q99ME9	Gtpbp4	Nucleolar GTP-binding protein 1	2346
426870	150480	572350	246968	256471	257780	Unmodified	Nsco_Arg_GlcNAc_Ssek3_pulldown_20170415_membrane_delta_SseK1_2_3_B3			By matching	By MS/MS						1121.59	0.590315	81.918	81.317	0.094411	43.77	18.148	722830	1	28139	0.266614	-0.390336	332516	253693	DFIILSCVR	Q9EPU0	Upf1	Regulator of nonsense transcripts 1	2532
447625	205163	2180900	243840	248928	161121	Unmodified	Nsco_Arg_GlcNAc_Ssek3_pulldown_20170415_membrane_delta_SseK1_2_3_B3				By MS/MS	By matching					1249.67	0.670674	73.662	73.511	0.0090378	51.727	40.159	2424700	1	24796	0.639987	-1.45204	585081	213850	DFKPGDLIFAK	Q99JF8;A2BI12;F6RB63	Psip1	PC4 and SFRS1-interacting protein	2316
28285000	10664000	23261000	3985700	22053000	7804700	Unmodified	Nsco_Arg_GlcNAc_Ssek3_pulldown_20170415_membrane_delta_SseK1_2_B2		By MS/MS	By MS/MS	By MS/MS	By MS/MS	By MS/MS	By MS/MS			1218.66	0.660838	78.999	78.698	3.8859e-06	105.19	50.916	96054000	11	26494	0.597888	-1.11813	19144100	8819480	DFLAGGIAAAVSK	P48962	Slc25a4	ADP/ATP translocase 1	1430
171910000	57304000	314830000	29840000	105850000	53881000	Unmodified	Nsco_Arg_GlcNAc_Ssek3_pulldown_20170415_membrane_delta_SseK1_2_3_B1		By MS/MS	By MS/MS	By MS/MS	By MS/MS	By MS/MS	By MS/MS			1218.66	0.660838	77.736	77.594	1.3919e-07	129.17	63.361	733610000	14	25320	0.715064	-1.39592	145832000	55416800	DFLAGGVAAAISK	Q545A2;P51881	Slc25a5	ADP/ATP translocase 2;ADP/ATP translocase 2, N-terminally processed	1450
5826100	1351900	28044000	1707200	1758800	1209700	Unmodified	Nsco_Arg_GlcNAc_Ssek3_pulldown_20170415_membrane_delta_SseK1_2_B1		By MS/MS	By MS/MS	By MS/MS	By MS/MS	By matching	By matching			1242.73	0.733609	76.571	76.549	0.0013594	77.662	58.99	39898000	8	24971	0.707274	-1.97542	6044880	1537190	DFLLKPELLR	Q9Z1N5;Q8VDW0;D6RHT5	Ddx39b;Ddx39a;Ddx39	Spliceosome RNA helicase Ddx39b;ATP-dependent RNA helicase DDX39A	2636;2237
5984700	2356500	10323000	5308500	4958500	2443400	Unmodified	Nsco_Arg_GlcNAc_Ssek3_pulldown_20170415_membrane_delta_SseK1_2_3_B1		By MS/MS	By MS/MS	By MS/MS	By MS/MS	By MS/MS	By MS/MS			834.46	0.459953	64.812	65.02	0.0025444	133.47	43.796	31375000	12	20358	0.212365	-0.392872	5260640	4006570	DFLLTAR	Q52KP0;Q9JJI8	Rpl38	60S ribosomal protein L38	1804
9547700	2602700	11953000	5828600	5150200	2755700	Unmodified	Nsco_Arg_GlcNAc_Ssek3_pulldown_20170415_membrane_delta_SseK1_2_3_B1		By MS/MS	By MS/MS	By MS/MS	By MS/MS	By MS/MS	By MS/MS			1285.58	0.576122	72.98	73.088	6.9406e-05	110.08	110.08	37838000	12	23590	0.332137	-0.614756	6672160	4357190	DFMIQGGDFTR	Q9DCY1;P24369	Ppib	Peptidyl-prolyl cis-trans isomerase;Peptidyl-prolyl cis-trans isomerase B	1337
502641	306140	2013300	807400	292715	652390	Oxidation (M)	Nsco_Arg_GlcNAc_Ssek3_pulldown_20170415_membrane_delta_SseK1_2_3_B3				By MS/MS	By MS/MS	By MS/MS	By matching			1301.57	0.571036	66.381	66.615	0.00081122	74.611	61.211	3473100	4	22122	0.13327	-0.335565	676647	536225	DFMIQGGDFTR	Q9DCY1;P24369	Ppib	Peptidyl-prolyl cis-trans isomerase;Peptidyl-prolyl cis-trans isomerase B	1337
11509000	5331000	7095800	339571	8652900	160216	Unmodified	Nsco_Arg_GlcNAc_Ssek3_pulldown_20170415_membrane_delta_SseK1_2_B2		By MS/MS	By MS/MS	By MS/MS		By MS/MS			Salmonella typhimurium (strain SL1344)	2029.04	0.0381234	88.318	87.792	1.4875e-30	199.41	191.97	32588000	7	30114	0.84985	-3.28433	7579070	777917	DFNEALVHQVVVAYAAGAR	A0A0H3NGS5			233
2332000	165995	205320	213422	643800	283337	Unmodified	Nsco_Arg_GlcNAc_Ssek3_pulldown_20170415_membrane_delta_SseK1_2_3_B1		By MS/MS				By matching				1597.85	0.846406	82.055	81.704	3.2619e-09	109.83	107.18	2975800	2	26903	0.0933064	-0.343225	429951	338920	DFNHINVELSLLGK	Q5EBQ6;P51410;D3Z629;A0A0G2JES3;A0A140T8T4;D3YZT0;A0A0G2JFQ3;S4R1R7	Rpl9;Rpl9-ps1	60S ribosomal protein L9	1444
882350	183599	707750	331566	198391	224068	Unmodified	Nsco_Arg_GlcNAc_Ssek3_pulldown_20170415_membrane_delta_SseK1_2_3_B1		By MS/MS		By matching						2352.03	0.0321542	95.312	94.585	0.086384	24.282	21.42	1590100	1	31968	0.594119	-0.986522	485807	245183	DFPEYTFAIADEEDYATEVK	A0A0R4J0Z1;P08003	Pdia4	Protein disulfide-isomerase A4	465
2001900	1080100	5322100	240030	2146800	149265	Unmodified	Nsco_Arg_GlcNAc_Ssek3_pulldown_20170415_membrane_delta_SseK1_2_3_B1		By MS/MS	By MS/MS	By matching	By matching	By MS/MS				1308.67	0.671402	87.885	87.514	8.2138e-05	98.898	83.521	10791000	5	29187	0.819686	-2.40837	2257680	425277	DFPLTGYVELR	Q9DCT2	Ndufs3	NADH dehydrogenase [ubiquinone] iron-sulfur protein 3, mitochondrial	2525
717780	212799	2739000	169032	353024	193476	Unmodified	Nsco_Arg_GlcNAc_Ssek3_pulldown_20170415_membrane_delta_SseK1_2_3_B1		By MS/MS		By matching						1852.94	0.93595	94.094	93.368	0.083509	26.292	17.495	3456800	0	31507	0.707855	-1.72646	747913	226013	DFQQALYELSYHVIK	B1AZI6;E9Q5E2;F6QCT0;B1AZI7;F6RBN0	Thoc2;BC005561	THO complex subunit 2	676
557490	253560	1618900	188866	306190	254871	Unmodified	Nsco_Arg_GlcNAc_Ssek3_pulldown_20170415_membrane_delta_SseK1_2_3_B3		By matching		By MS/MS		By matching				1442.67	0.667773	84.16	83.441	0.00036804	74.987	70.287	2482600	1	29043	0.75679	-1.31889	611663	245182	DFSATDLTEFAAR	Q8BWT1	Acaa2	3-ketoacyl-CoA thiolase, mitochondrial	2104
2134400	97663.3	3108200	1608200	697020	636340	Unmodified	Nsco_Arg_GlcNAc_Ssek3_pulldown_20170415_membrane_delta_SseK1_2_3_B3		By matching		By MS/MS	By matching	By matching	By matching			824.392	0.391599	48.364	48.645	0.016809	89.296	39.706	8184100	2	15375	0.00929359	0.0462391	865310	893493	DFSDITK	Q9JIK5	Ddx21	Nucleolar RNA helicase 2	2561
3789900	2227900	1956400	3682800	2069100	2244200	Unmodified	Nsco_Arg_GlcNAc_Ssek3_pulldown_20170415_membrane_delta_SseK1_2_B1		By matching	By matching	By matching	By MS/MS	By matching	By MS/MS			1293.64	0.635351	60.014	60.222	4.0089e-06	113.69	87.303	15970000	3	18531	0.0141024	0.0166545	2546790	2576360	DFTPAAQAAFQK	A8DUK4;P02089;P02088	Hbbt1;Hbb-b2;Hbb-b1	Hemoglobin subunit beta-2;Hemoglobin subunit beta-1	649
1802700	218522	1014400	222182	742930	202516	Unmodified	Nsco_Arg_GlcNAc_Ssek3_pulldown_20170415_membrane_delta_SseK1_2_3_B1		By MS/MS		By MS/MS		By matching				2415.24	0.235562	86.79	86.105	0.0025468	36.504	33.536	3560100	3	28633	0.474186	-1.19314	736562	322136	DFVAEPMGEKPVGSLAGIGDVLSK	O54962	Banf1	Barrier-to-autointegration factor;Barrier-to-autointegration factor, N-terminally processed	1210
337838	1378300	13226000	1846600	2402600	1443400	Unmodified	Nsco_Arg_GlcNAc_Ssek3_pulldown_20170415_membrane_delta_SseK1_2_B2		By MS/MS	By MS/MS	By MS/MS	By MS/MS	By MS/MS	By MS/MS			1024.53	0.53418	75.943	75.953	0.0046998	102.3	74.122	20297000	11	25281	0.00394988	0.01878	1832990	1857010	DFVNYLVR	E9QNN1;A0A087WPL5;O70133;Q3UR42;A0A0R4J2C3	Dhx9	ATP-dependent RNA helicase A	994
683110	200076	1590100	269456	293904	150297	Unmodified	Nsco_Arg_GlcNAc_Ssek3_pulldown_20170415_membrane_delta_SseK1_2_3_B3		By matching		By MS/MS						1233.53	0.533588	66.625	66.55	0.01202	63.624	54.302	2273200	1	22107	0.691498	-1.39684	601225	228322	DFYMTDSISR	Q91VD9	Ndufs1	NADH-ubiquinone oxidoreductase 75 kDa subunit, mitochondrial	2256
3184800	620930	4697600	2672900	818000	729910	Unmodified	Nsco_Arg_GlcNAc_Ssek3_pulldown_20170415_membrane_delta_SseK1_2_3_B3		By matching	By matching	By MS/MS	By MS/MS	By matching	By matching			1151.51	0.506328	45.402	45.66	0.00041727	136.52	119.84	12724000	4	14253	0.323047	-0.847087	2102170	1168610	DGALICTSCR	Q3U1N0;O89053;G3UYK8;A0A0U1RPY8;D3YW57	Coro1a	Coronin;Coronin-1A	1240
2159000	161044	2045000	94275.6	1166900	206895	Unmodified	Nsco_Arg_GlcNAc_Ssek3_pulldown_20170415_membrane_delta_SseK1_2_3_B1		By MS/MS		By MS/MS		By MS/MS				1390.72	0.720478	77.92	77.335	2.676e-05	89.507	70.407	5370800	2	25297	0.433147	-1.6551	892545	283396	DGALTQLNVAFSR	Q05DV1;P37040	Por	NADPH--cytochrome P450 reductase	1394
579816	328158	746150	228769	308505	205021	Unmodified	Nsco_Arg_GlcNAc_Ssek3_pulldown_20170415_membrane_delta_SseK1_2_3_B3				By MS/MS						1235.51	0.505459	38.818	38.768	0.0054527	58.04	50.82	746150	2	11639	1.31125	-1.09817	521675	243679	DGEEAGAYDGPR	P27773;F6Q404	Pdia3	Protein disulfide-isomerase A3	1356
1669200	410860	2920700	633460	960810	605780	Unmodified	Nsco_Arg_GlcNAc_Ssek3_pulldown_20170415_membrane_delta_SseK1_2_3_B3		By MS/MS	By MS/MS	By MS/MS	By MS/MS	By MS/MS	By MS/MS			1588.68	0.682772	73.005	73.114	1.3458e-07	134.56	134.56	7200800	12	24644	0.396397	-0.813892	1260560	717063	DGEFSTCFTELQR	Q8K469;P11928;Q05BJ7	Oas1g;Oas1a	2'-5'-oligoadenylate synthase 1A	1286
486357	387925	437780	207605	487370	243679	Unmodified	Nsco_Arg_GlcNAc_Ssek3_pulldown_20170415_membrane_delta_SseK1_2_3_B3				By MS/MS		By MS/MS				1703.87	0.873015	95.663	94.534	8.1222e-05	71.98	66.607	925150	2	33408	0.678388	-0.581386	435498	291053	DGENYVVLLDTTLPR	Q6GQT9	Nomo1	Nodal modulator 1	1938
427308	238597	2623300	339590	347468	949550	Unmodified	Nsco_Arg_GlcNAc_Ssek3_pulldown_20170415_membrane_delta_SseK1_2_3_B3				By MS/MS	By matching		By matching			1406.69	0.694263	68.9	69.134	5.1086e-06	104.17	84.421	3912400	2	23094	0.133996	-0.418415	644295	482091	DGFGSVLFSSHVR	Q5SUA5	Myo1g	Unconventional myosin-Ig	1847
376836	273246	1371900	163490	277824	250630	Unmodified	Nsco_Arg_GlcNAc_Ssek3_pulldown_20170415_membrane_delta_SseK1_2_3_B3				By MS/MS						1645.74	0.744644	96.585	95.132	0.00054338	64.52	55.238	1371900	2	33653	0.741918	-1.2111	520806	224956	DGFSFCIPVSADGFK	Q9ERU9	Ranbp2	E3 SUMO-protein ligase RanBP2	2543
6984500	947160	4778000	357908	5832800	340836	Unmodified	Nsco_Arg_GlcNAc_Ssek3_pulldown_20170415_membrane_delta_SseK1_2_3_B1		By MS/MS	By matching	By MS/MS		By MS/MS				2704.27	0.273755	75.799	75.598	1.1392e-19	115.45	110.2	18543000	7	24488	0.491753	-1.82441	3161800	892754	DGGQYALVAACAAGGQGHAMIVEAYPK	Q99JY0	Hadhb	Trifunctional enzyme subunit beta, mitochondrial;3-ketoacyl-CoA thiolase	2321
595940	210455	895870	430286	1003600	169769	Unmodified	Nsco_Arg_GlcNAc_Ssek3_pulldown_20170415_membrane_delta_SseK1_2_B2		By matching		By MS/MS		By MS/MS				1707.89	0.893082	98.199	97.447	0.0095736	39.338	36.773	2495500	3	34061	0.0745689	-0.205331	482543	418529	DGIIDFTSGSELLITK	Q9WTI7	Myo1c	Unconventional myosin-Ic	2608
2666600	755460	4201300	1480400	778820	259313	Unmodified	Nsco_Arg_GlcNAc_Ssek3_pulldown_20170415_membrane_delta_SseK1_2_3_B3		By MS/MS	By matching	By MS/MS	By MS/MS	By matching				1056.51	0.508754	36.402	36.552	0.00022024	159.83	142.36	9882600	4	10732	0.703602	-1.60772	2037910	668672	DGLSQPSEPK	Q9JIK5	Ddx21	Nucleolar RNA helicase 2	2561
356494	187660	1314600	252006	407690	222311	Unmodified	Nsco_Arg_GlcNAc_Ssek3_pulldown_20170415_membrane_delta_SseK1_2_3_B3				By MS/MS						2515.1	0.0961682	81.336	80.083	0.0023932	35.195	31.238	1314600	1	27699	0.303894	-0.648348	444706	283727	DGMEYPFIGEGEPHVDGEPGDLR	Q99KV1	Dnajb11	DnaJ homolog subfamily B member 11	2327
3119900	1272800	11969000	1561900	1712700	1064800	Unmodified	Nsco_Arg_GlcNAc_Ssek3_pulldown_20170415_membrane_delta_SseK1_2_3_B1		By MS/MS	By MS/MS	By MS/MS	By MS/MS	By MS/MS	By MS/MS			1475.67	0.671479	77.733	77.591	1.3672e-07	132.06	128.74	20701000	12	25360	0.633651	-1.35353	3622310	1417540	DGQAMLWDLNEGK	P68040	Gnb2l1	Guanine nucleotide-binding protein subunit beta-2-like 1;Guanine nucleotide-binding protein subunit beta-2-like 1, N-terminally processed	1577
460850	206050	1386000	272540	412795	221001	Unmodified	Nsco_Arg_GlcNAc_Ssek3_pulldown_20170415_membrane_delta_SseK1_2_3_B3				By MS/MS	By matching					1404.81	0.808899	82.784	82.182	0.00028961	78.324	67.16	1658500	2	28498	0.404488	-0.801399	508665	291868	DGQILPVPNVVVR	Q8BK67	Rcc2	Protein RCC2	2070
65945000	14115000	154850000	43388000	16803000	6542400	Unmodified	Nsco_Arg_GlcNAc_Ssek3_pulldown_20170415_membrane_delta_SseK1_2_B1		By MS/MS	By MS/MS	By MS/MS	By MS/MS	By MS/MS	By MS/MS			1835.79	0.792199	42.317	42.592	5.8315e-13	130.27	118.89	301640000	24	11672	0.568381	-1.63913	52431400	16833100	DGQVINETSQHHDDLE	Q5FWJ3;P20152	Vim	Vimentin	1328
638013	231310	641980	226830	173105	306167	Unmodified	Nsco_Arg_GlcNAc_Ssek3_pulldown_20170415_membrane_delta_SseK1_2_3_B3			By matching	By MS/MS	By matching					1472.66	0.657894	27.139	27.089	0.013613	46.88	39.014	1100100	2	7077	0.847482	-0.992787	455878	229081	DGRHPQGEQMYR	Q9QXS1;E9Q3W4;A0A0R4J218;A0A0R4J223;E9Q9J6;A0A0R4J221;E9PW24	Plec	Plectin	2587
3468200	243642	18462000	292571	18633000	228492	Unmodified	Nsco_Arg_GlcNAc_Ssek3_pulldown_20170415_membrane_delta_SseK1_2_3_B3		By MS/MS		By MS/MS		By MS/MS				2627.31	0.311246	100.8	100.05	3.5159e-37	170.59	165.87	40563000	6	35577	0.166843	-1.21555	2498690	1075960	DGSASGTTLLEALDCILPPTRPTDK	Q58E64;P10126;D3YZ68	Eef1a1	Elongation factor 1-alpha;Elongation factor 1-alpha 1	1272
7196100	306000	4049400	219490	296311	296112	Unmodified	Nsco_Arg_GlcNAc_Ssek3_pulldown_20170415_membrane_delta_SseK1_2_3_B1		By MS/MS		By MS/MS						2993.55	0.549185	94.163	93.436	2.6568e-27	131.94	129.18	11246000	4	31522	0.982398	-2.95163	2073660	268044	DGSASGTTLLEALDCILPPTRPTDKPLR	Q58E64;P10126;D3YZ68	Eef1a1	Elongation factor 1-alpha;Elongation factor 1-alpha 1	1272
311174	239481	941790	193470	208010	212916	Unmodified	Nsco_Arg_GlcNAc_Ssek3_pulldown_20170415_membrane_delta_SseK1_2_3_B3				By MS/MS						1523.71	0.710367	59.438	59.287	0.01375	41.695	38.921	941790	2	19375	0.767145	-1.01133	412486	204630	DGSLASNPYSGDLTK	A0A0H2UH17;A0A0G2JDV6;Q80X50;A0A0G2JFN7	Ubap2l	Ubiquitin-associated protein 2-like	80
3068700	170273	319473	214438	1405800	168855	Unmodified	Nsco_Arg_GlcNAc_Ssek3_pulldown_20170415_membrane_delta_SseK1_2_3_B1		By MS/MS				By MS/MS				2087.06	0.0647321	91.624	91.222	3.3399e-07	71.148	64.244	4474500	3	30677	0.131859	-0.571145	550611	370606	DGSSGGVIYLVTITAAGVDHR	A0A0R4J256;P28076	Psmb9	Proteasome subunit beta type-9	496
12309000	2909900	2325600	6962800	10690000	3536300	Unmodified	Nsco_Arg_GlcNAc_Ssek3_pulldown_20170415_membrane_delta_SseK1_2_3_B1		By MS/MS	By MS/MS	By MS/MS	By MS/MS	By MS/MS	By MS/MS		Salmonella typhimurium (strain SL1344)	1263.65	0.645916	77.325	77.166	2.6113e-07	179.35	126.86	38734000	12	25181	0.24738	0.553294	4367290	6408710	DGSVVVLGFTDR	A0A0H3N9Z8			114
6874600	1960200	11728000	5293700	3842700	165490	Unmodified	Nsco_Arg_GlcNAc_Ssek3_pulldown_20170415_membrane_delta_SseK1_2_3_B3		By matching	By matching	By MS/MS	By MS/MS	By matching				1077.55	0.545473	63.591	63.661	0.00026292	156.26	127.37	29699000	3	21008	0.450436	-1.85098	5406600	1498730	DGTGVVEFVR	H7BX95;Q6PDM2;F7AI47	Srsf1	Serine/arginine-rich splicing factor 1	1147
371604	298803	3615900	257878	310513	146686	Unmodified	Nsco_Arg_GlcNAc_Ssek3_pulldown_20170415_membrane_delta_SseK1_2_3_B3				By MS/MS						1205.64	0.640436	50.177	50.026	0.00048256	116.55	100.41	3615900	3	15914	0.641317	-1.69839	737724	227315	DGTGVVEFVRK	H7BX95;Q6PDM2;F7AI47	Srsf1	Serine/arginine-rich splicing factor 1	1147
325402	164701	916700	331400	278594	189332	Unmodified	Nsco_Arg_GlcNAc_Ssek3_pulldown_20170415_membrane_delta_SseK1_2_3_B3				By MS/MS						1498.75	0.751503	67.979	67.829	0.060679	31.089	25.775	916700	2	22580	0.261111	-0.496956	366253	259527	DGTPTLQLESVDPK	P10749	Il1b	Interleukin-1 beta	1275
376001	257703	512320	253034	441871	193427	Unmodified	Nsco_Arg_GlcNAc_Ssek3_pulldown_20170415_membrane_delta_SseK1_2_3_B3				By MS/MS						1310.65	0.646644	42.869	42.819	0.080619	32.933	15.702	512320	2	13187	0.368848	-0.399582	367522	278610	DGVIEASINHEK	P14685	Psmd3	26S proteasome non-ATPase regulatory subunit 3	1302
625127	199848	469920	173833	306650	204652	Unmodified	Nsco_Arg_GlcNAc_Ssek3_pulldown_20170415_membrane_delta_SseK1_2_3_B3				By MS/MS		By matching				1444.64	0.641165	90.243	89.115	0.01119	56.936	49.18	776570	1	31249	0.665978	-0.809332	388654	221784	DGWSLWYAEYR	Q4FZK2;Q9D8N0	Eef1g	Elongation factor 1-gamma	1792
5617200	211067	3880800	16267000	1392600	146849	Unmodified	Nsco_Arg_GlcNAc_Ssek3_pulldown_20170415_membrane_delta_SseK1_2_3_B3		By MS/MS	By MS/MS	By MS/MS	By MS/MS	By matching				934.487	0.48723	57.136	57.235	0.0076407	77.923	46.693	27158000	4	18501	0.021077	-0.15597	1663240	1492800	DGYAQILR	Q99KI0	Aco2	Aconitate hydratase, mitochondrial	2325
3606700	1705300	9681300	3633500	1754200	1704000	Unmodified	Nsco_Arg_GlcNAc_Ssek3_pulldown_20170415_membrane_delta_SseK1_2_3_B3		By matching	By matching	By MS/MS	By matching	By matching	By matching			1122.43	0.425418	48.433	48.675	0.00080534	155.42	138.5	22085000	2	15383	0.433152	-0.818269	3904940	2214580	DGYDYDGYR	H7BX95;Q6PDM2	Srsf1	Serine/arginine-rich splicing factor 1	1147
17564000	300395	13282000	3655600	9320800	771730	Unmodified	Nsco_Arg_GlcNAc_Ssek3_pulldown_20170415_membrane_delta_SseK1_2_3_B3		By MS/MS		By MS/MS	By MS/MS	By MS/MS	By matching			1583.74	0.736204	52.315	52.599	6.0742e-12	138.21	121.86	44594000	10	16794	0.076649	-0.471384	4122810	2973670	DHASIQMNVAEVDR	Q9CQR2	Rps21	40S ribosomal protein S21	2390
1235000	232815	12362000	14043000	392601	233568	Unmodified	Nsco_Arg_GlcNAc_Ssek3_pulldown_20170415_membrane_delta_SseK1_2_B1		By MS/MS		By MS/MS	By MS/MS					1532.85	0.846347	42.328	42.394	3.0673e-12	157.5	147.98	27640000	5	11605	0.0684268	-0.48826	1526120	1087950	DHAVVVGVYRPPPK	P35550;Q80WS3	Fbl;Fbll1	rRNA 2'-O-methyltransferase fibrillarin;rRNA/tRNA 2'-O-methyltransferase fibrillarin-like protein 1	1386;2021
429393	260152	3856900	322831	249091	166376	Unmodified	Nsco_Arg_GlcNAc_Ssek3_pulldown_20170415_membrane_delta_SseK1_2_3_B3				By MS/MS						1689.84	0.843446	62.093	61.942	1.3995e-06	90.229	83.613	3856900	1	20387	0.610747	-1.66971	755278	237397	DHDNQEIAVPVANLR	Q9CPP0	Npm3	Nucleoplasmin-3	2360
1647100	128176	4316900	916200	561960	353480	Unmodified	Nsco_Arg_GlcNAc_Ssek3_pulldown_20170415_membrane_delta_SseK1_2_3_B3		By matching		By MS/MS	By matching	By matching	By matching			1051.57	0.566209	39.522	39.843	0.00041543	167.67	95.535	7795600	1	11990	0.189424	-0.774716	969541	566700	DHENIIIAK	P09103;E9Q8G8	P4hb	Protein disulfide-isomerase	1265
356684	267004	1030700	167582	317703	287147	Unmodified	Nsco_Arg_GlcNAc_Ssek3_pulldown_20170415_membrane_delta_SseK1_2_3_B3				By MS/MS						1255.58	0.583316	44.926	44.876	4.0028e-06	109	94.762	1030700	2	13951	0.609625	-0.894243	461294	248190	DHGGALGPEEFK	Q3ULT2;P57780	Actn4	Alpha-actinin-4	1478
8702600	2416900	11834000	2467600	4877100	2767800	Unmodified	Nsco_Arg_GlcNAc_Ssek3_pulldown_20170415_membrane_delta_SseK1_2_3_B3		By MS/MS	By MS/MS	By MS/MS	By MS/MS	By MS/MS	By MS/MS			1439.68	0.675501	71.505	71.663	1.7352e-06	108.53	104.99	33066000	21	24071	0.561271	-0.967199	6290420	3217540	DHIMEIFSTYGK	Q99M28	Rnps1	RNA-binding protein with serine-rich domain 1	2344
1642800	155995	1930500	651510	257226	196549	Unmodified	Nsco_Arg_GlcNAc_Ssek3_pulldown_20170415_membrane_delta_SseK1_2_3_B3		By matching		By MS/MS	By matching					1685.82	0.816169	56.711	56.677	0.0011406	66.66	59.973	4224800	0	18328	0.434387	-1.30293	790901	320555	DHLVNAYNHLFESK	Q3UBU9;Q62446	Fkbp3	Peptidyl-prolyl cis-trans isomerase;Peptidyl-prolyl cis-trans isomerase FKBP3	1738
2200300	228765	317375	274306	284508	219455	Unmodified	Nsco_Arg_GlcNAc_Ssek3_pulldown_20170415_membrane_delta_SseK1_2_3_B1		By MS/MS								2085.96	0.961195	90.529	90.529	7.768e-07	79.489	74.819	2200300	2	30401	0.450707	-1.07383	542602	257766	DHQPCIIFMDEIDAIGGR	Q14AQ1;P62334	Psmc6	26S protease regulatory subunit 10B	1532
555594	161972	869660	416590	418064	277528	Unmodified	Nsco_Arg_GlcNAc_Ssek3_pulldown_20170415_membrane_delta_SseK1_2_3_B3				By MS/MS	By matching					1519.71	0.705556	63.821	63.771	0.00081775	71.176	60.531	1286300	1	21088	0.111797	-0.231748	427743	364267	DHQYQFLEDAVR	Q62318	Trim28	Transcription intermediary factor 1-beta	1910
428022	160422	2162900	1168300	314389	506300	Unmodified	Nsco_Arg_GlcNAc_Ssek3_pulldown_20170415_membrane_delta_SseK1_2_B1				By matching	By MS/MS	By MS/MS	By matching		Salmonella typhimurium (strain SL1344)	1414.73	0.730374	74.405	74.605	0.00020846	69.331	52.981	3837500	4	24183	0.02967	0.108145	529568	570790	DIADAVTAAGVDVAK	A0A0H3NPN3			365
395061	208263	266191	207344	633690	209940	Unmodified	Nsco_Arg_GlcNAc_Ssek3_pulldown_20170415_membrane_delta_SseK1_2_B2						By MS/MS			Salmonella typhimurium (strain SL1344)	1509.75	0.746358	95.436	94.633	0.011221	47.037	31.876	633690	1	32952	0.0645482	0.110945	279784	302149	DIAGYAAGLELFDR	A0A0H3NQ37			370
396991	168885	392850	220193	241945	295795	Unmodified	Nsco_Arg_GlcNAc_Ssek3_pulldown_20170415_membrane_delta_SseK1_2_3_B3				By MS/MS						1417.71	0.712281	102.47	101.12	4.6306e-06	128.54	106.55	392850	1	35991	0.226031	-0.247027	297531	250709	DICNDVLSLLEK	P63101	Ywhaz	14-3-3 protein zeta/delta	1566
440498	736890	2489100	579460	1338200	575510	Unmodified	Nsco_Arg_GlcNAc_Ssek3_pulldown_20170415_membrane_delta_SseK1_2_3_B1		By MS/MS	By MS/MS	By MS/MS	By MS/MS	By MS/MS	By MS/MS			1162.58	0.577108	86.593	86.422	3.3998e-05	131.06	88.061	5719200	13	28771	0.123689	-0.285455	931386	764186	DIDAFWLQR	Q6P4T2	Snrnp200	U5 small nuclear ribonucleoprotein 200 kDa helicase	1950
349217	157562	3922400	324724	354010	191569	Unmodified	Nsco_Arg_GlcNAc_Ssek3_pulldown_20170415_membrane_delta_SseK1_2_3_B3				By MS/MS		By matching				1407.7	0.695568	87.653	86.625	0.00081775	71.176	51.919	4276400	2	30239	0.315891	-1.09761	599837	280297	DIDITSPEFMIK	E9Q616	Ahnak		947
539718	503890	11027000	245292	400657	527000	Unmodified	Nsco_Arg_GlcNAc_Ssek3_pulldown_20170415_membrane_delta_SseK1_2_3_B3			By matching	By MS/MS			By matching			1027.49	0.486227	70.736	70.97	0.040615	62.546	24.988	12057000	2	23796	0.578708	-1.95185	1442070	372754	DIEDVFYK	H7BX95;Q6PDM2	Srsf1	Serine/arginine-rich splicing factor 1	1147
439020	260051	3210500	277177	274777	277410	Unmodified	Nsco_Arg_GlcNAc_Ssek3_pulldown_20170415_membrane_delta_SseK1_2_3_B3		By matching		By MS/MS						1215.62	0.623449	96.316	95.589	0.00044421	90.05	58.556	3649500	1	33818	0.549842	-1.37224	715658	276452	DIEEIIDELK	Q9D6J6	Ndufv2	NADH dehydrogenase [ubiquinone] flavoprotein 2, mitochondrial	2482
4391500	283732	23939000	2612100	1900900	1465800	Unmodified	Nsco_Arg_GlcNAc_Ssek3_pulldown_20170415_membrane_delta_SseK1_2_B2		By MS/MS		By MS/MS	By MS/MS	By MS/MS	By MS/MS			1460.73	0.729328	71	71.2	5.7814e-08	158.58	134.9	34310000	9	23180	0.132867	-0.678342	3101290	1937940	DIELVMSQANVSR	Q60817;P70670	Naca	Nascent polypeptide-associated complex subunit alpha;Nascent polypeptide-associated complex subunit alpha, muscle-specific form	1591
283773	283017	263348	127165	237880	179310	Unmodified	Nsco_Arg_GlcNAc_Ssek3_pulldown_20170415_membrane_delta_SseK1_2_3_B1		By MS/MS								1734.88	0.878829	60.771	60.771	2.7021e-05	81.632	47.367	0	1	18723	1.16728	-0.654401	276549	175702	DIEVTKEEFAQSAIR	Q8BH59	Slc25a12	Calcium-binding mitochondrial carrier protein Aralar1	2047
400817	305303	1739900	285223	270328	235370	Unmodified	Nsco_Arg_GlcNAc_Ssek3_pulldown_20170415_membrane_delta_SseK1_2_3_B3				By MS/MS						1153.57	0.56554	96.287	94.833	0.032523	56.548	16.925	1739900	1	33513	0.687166	-1.18413	597128	262790	DIFQEIFDK	P54071	Idh2	Isocitrate dehydrogenase [NADP], mitochondrial	1463
452250	229123	380587	157858	681340	223657	Unmodified	Nsco_Arg_GlcNAc_Ssek3_pulldown_20170415_membrane_delta_SseK1_2_B2		By matching				By MS/MS			Salmonella typhimurium (strain SL1344)	1734.87	0.867595	97.22	96.818	0.018914	37.177	32.661	1133600	1	33796	0.124017	-0.237725	340382	288672	DIFSLTNEEVQELAK	A0A0H3NKQ9			321
2670100	140053	1253800	1722600	3772000	1283600	Unmodified	Nsco_Arg_GlcNAc_Ssek3_pulldown_20170415_membrane_delta_SseK1_2_B1		By matching		By matching	By MS/MS	By MS/MS	By MS/MS		Salmonella typhimurium (strain SL1344)	1570.81	0.810355	64.083	64.344	0.00045497	63.29	52.646	10702000	4	20138	0.437232	1.38429	776872	2027970	DIGAQYIIIGHSER	A0A0H3NI80			260
1235600	367811	4828800	240599	781050	199465	Unmodified	Nsco_Arg_GlcNAc_Ssek3_pulldown_20170415_membrane_delta_SseK1_2_3_B3		By matching		By MS/MS		By MS/MS				1884	0.995256	96.234	95.492	1.1599e-07	83.251	76.367	6845400	5	33768	0.723841	-1.95717	1299510	334667	DIGEGNLSTAAAAALAAAAVK	Q3UID0;Q6PDG5	Smarcc2	SWI/SNF complex subunit SMARCC2	1756
460280	307713	322390	164528	401182	357187	Unmodified	Nsco_Arg_GlcNAc_Ssek3_pulldown_20170415_membrane_delta_SseK1_2_3_B3		By MS/MS		By MS/MS						919.501	0.501483	84.756	84.079	0.012227	91.318	49.816	782670	0	29283	0.289857	-0.317877	357423	286743	DIGFIKLD	P62274;D3YYL7	Rps29;Gm10126	40S ribosomal protein S29	1522
2102300	683080	5580600	452440	834130	221268	Unmodified	Nsco_Arg_GlcNAc_Ssek3_pulldown_20170415_membrane_delta_SseK1_2_3_B3		By MS/MS	By matching	By MS/MS	By matching	By MS/MS				1175.59	0.585624	82.467	82.096	7.0396e-05	106.67	73.61	9652600	6	28462	0.993873	-2.19484	2001160	437090	DIGNIISDAMK	P63038;D3Z2F2	Hspd1	60 kDa heat shock protein, mitochondrial	1563
1317100	167568	230930	162795	2135500	174694	Unmodified	Nsco_Arg_GlcNAc_Ssek3_pulldown_20170415_membrane_delta_SseK1_2_3_B1		By MS/MS				By MS/MS			Salmonella typhimurium (strain SL1344)	1789.87	0.865547	102.86	102.51	4.1194e-07	96.208	90.493	3452600	4	35129	0.0182983	0.0842988	370764	393073	DIIAILGMDELSEEDK	A0A0H3NJF2			297
2158000	1469400	5563800	1737400	1491400	1434800	Unmodified	Nsco_Arg_GlcNAc_Ssek3_pulldown_20170415_membrane_delta_SseK1_2_3_B3		By matching	By matching	By MS/MS	By matching	By matching	By matching			1221.62	0.617593	70.127	70.285	0.0079773	67.334	37.149	13855000	2	23510	0.578234	-0.748849	2603280	1549160	DIICQIAYAR	Q58EU6;P47962;D3YYV8	Rpl5	60S ribosomal protein L5	1424
649300	287505	1715900	216975	190353	244926	Unmodified	Nsco_Arg_GlcNAc_Ssek3_pulldown_20170415_membrane_delta_SseK1_2_3_B3				By MS/MS						1145.59	0.592818	55.768	55.618	0.0026287	66.004	4.042	1715900	1	17978	1.03731	-1.6616	684217	216273	DIIGVAETGSGK	D3Z0M9	Ddx23		795
532850	369470	6042300	172273	850240	207917	Unmodified	Nsco_Arg_GlcNAc_Ssek3_pulldown_20170415_membrane_delta_SseK1_2_3_B3		By matching	By MS/MS	By MS/MS		By MS/MS				1841.99	0.988714	102.77	102.1	8.9687e-05	66.022	61.117	7794900	7	36353	0.532327	-1.76254	1059570	312284	DIILQSNPLLEAFGNAK	E9Q634;G3V011;Q8CG29;P70248	Myo1e;Myo1f	Unconventional myosin-Ie;Unconventional myosin-If	948;1095
1913400	1861600	3780900	1772800	1916900	264184	Unmodified	Nsco_Arg_GlcNAc_Ssek3_pulldown_20170415_membrane_delta_SseK1_2_3_B3		By MS/MS	By MS/MS	By MS/MS	By MS/MS	By MS/MS				1224.56	0.562246	65.613	65.663	8.0975e-05	124.67	124.67	11246000	9	21761	0.585324	-1.30233	2379190	964692	DIISDTSGDFR	Q542G9;P07356;B0V2N7;B0V2N8;B0V2N5	Anxa2	Annexin;Annexin A2	1256
12795000	9721400	37503000	4954900	10261000	4166100	Unmodified	Nsco_Arg_GlcNAc_Ssek3_pulldown_20170415_membrane_delta_SseK1_2_3_B3		By MS/MS	By MS/MS	By MS/MS	By MS/MS	By MS/MS	By MS/MS			1352.66	0.657209	53.652	53.875	4.6437e-06	105.03	84.512	79402000	16	17321	0.973764	-1.48698	16708800	5960980	DIISDTSGDFRK	Q542G9;P07356;B0V2N7;B0V2N8;B0V2N5	Anxa2	Annexin;Annexin A2	1256
11389000	3098000	12059000	5162900	5568300	3552600	Unmodified	Nsco_Arg_GlcNAc_Ssek3_pulldown_20170415_membrane_delta_SseK1_2_B1		By matching	By matching	By MS/MS	By MS/MS	By matching	By matching			1034.54	0.53966	62.871	63.08	0.0050564	100.02	51.223	40830000	4	19623	0.438644	-0.686217	7521300	4674350	DILIQYDR	A4FUS1;P14131	Rps16	40S ribosomal protein S16	642
628860	211248	2261500	159604	449030	207780	Unmodified	Nsco_Arg_GlcNAc_Ssek3_pulldown_20170415_membrane_delta_SseK1_2_3_B3		By matching		By MS/MS		By matching				2120.93	0.928692	86.201	85.515	2.4213e-06	81.656	79.343	3339400	2	29840	0.595484	-1.44484	669753	246022	DINLQDEDWNEFNDINK	Q99PV0;B7ZC27	Prpf8	Pre-mRNA-processing-splicing factor 8	2358
354813	213616	3485100	277059	326722	389749	Unmodified	Nsco_Arg_GlcNAc_Ssek3_pulldown_20170415_membrane_delta_SseK1_2_3_B3				By MS/MS						1752.87	0.868264	101.37	99.92	9.0305e-05	64.454	59.356	3485100	2	35528	0.317969	-0.968135	641627	327978	DINQEVYNFLATAGAK	Q99KI0	Aco2	Aconitate hydratase, mitochondrial	2325
460888	230041	696900	304954	214765	263648	Unmodified	Nsco_Arg_GlcNAc_Ssek3_pulldown_20170415_membrane_delta_SseK1_2_3_B3				By MS/MS						1999.94	0.938803	92.681	91.227	9.3548e-06	81.656	74.882	696900	1	32067	0.645718	-0.699098	419621	258468	DINWDSSQWQPLIQDR	Q9EPU0	Upf1	Regulator of nonsense transcripts 1	2532
667527	592760	3809300	1541500	232531	509610	Unmodified	Nsco_Arg_GlcNAc_Ssek3_pulldown_20170415_membrane_delta_SseK1_2_3_B3			By matching	By MS/MS	By matching		By matching			1283.6	0.603382	59.914	60.102	0.0014572	73.632	49.66	6453200	2	19672	0.36029	-1.01488	1146560	567397	DIPAYSQDTFK	Q91YQ5	Rpn1	Dolichyl-diphosphooligosaccharide--protein glycosyltransferase subunit 1	2279
376507	630970	1374100	304108	682450	189803	Unmodified	Nsco_Arg_GlcNAc_Ssek3_pulldown_20170415_membrane_delta_SseK1_2_3_B3			By matching	By MS/MS		By matching				1926.93	0.933841	88.164	87.528	0.010309	32.702	16.52	2687500	1	30666	0.59431	-1.01695	688547	340252	DIPFSAIYFPCYAHVK	Q9QXX4	Slc25a13	Calcium-binding mitochondrial carrier protein Aralar2	2588
530760	150785	1523900	330569	549810	237519	Unmodified	Nsco_Arg_GlcNAc_Ssek3_pulldown_20170415_membrane_delta_SseK1_2_3_B3		By matching		By MS/MS		By matching				1926.93	0.933841	90.324	89.572	0.0042713	38.995	22.249	2604400	2	31453	0.18565	-0.499441	495912	350798	DIPFSAIYFPVYAHCK	Q8BH59	Slc25a12	Calcium-binding mitochondrial carrier protein Aralar1	2047
4544500	1482400	17577000	2998700	2437500	1153800	Unmodified	Nsco_Arg_GlcNAc_Ssek3_pulldown_20170415_membrane_delta_SseK1_2_B1		By MS/MS	By MS/MS	By MS/MS	By MS/MS	By MS/MS	By matching			1283.67	0.672131	69.194	69.353	4.0659e-06	110.64	75.114	30193000	10	22099	0.49842	-1.27051	4910570	2035490	DIPGLTDTTVPR	Q5BLK1;P62754	Rps6	40S ribosomal protein S6	1538
589093	286695	536070	241014	204871	204245	Unmodified	Nsco_Arg_GlcNAc_Ssek3_pulldown_20170415_membrane_delta_SseK1_2_3_B3				By MS/MS						1659.8	0.799182	91.709	90.256	0.093011	24.481	14.172	536070	1	31667	1.46055	-1.05543	449030	216052	DIPSDAFTGLDPLGDK	E9QL31;A0A0R4J104;P98078;E9PX84;Q3TRE6;F6TQN9	Dab2	Disabled homolog 2	467
3033800	227703	7312000	1641200	372997	247469	Unmodified	Nsco_Arg_GlcNAc_Ssek3_pulldown_20170415_membrane_delta_SseK1_2_3_B3		By MS/MS	By MS/MS	By MS/MS	By matching					1373.67	0.667439	46.323	46.357	1.384e-07	130.1	108.11	11987000	6	14517	0.418739	-1.68644	1715790	533084	DIPSDTQSPVSTK	Q3U2W2;Q7TPV4	Mybbp1a	Myb-binding protein 1A	1720
311279	217607	285942	1167900	265224	217456	Unmodified	Nsco_Arg_GlcNAc_Ssek3_pulldown_20170415_membrane_delta_SseK1_2_B1					By MS/MS					1092.58	0.581525	55.6	55.65	0.040575	64.711	23.988	1167900	0	16742	0.313799	0.599375	268555	406877	DIQTNVYIK	Q3TG45;Q9CPS5;Q9CX56	Psmd8	26S proteasome non-ATPase regulatory subunit 8	1681
368639	2160900	6017300	744780	3244800	1834700	Unmodified	Nsco_Arg_GlcNAc_Ssek3_pulldown_20170415_membrane_delta_SseK1_2_3_B3			By MS/MS	By MS/MS	By MS/MS	By matching	By MS/MS			1441.79	0.792914	86.971	86.801	3.2178e-06	98.592	80.534	14002000	8	30333	0.00928417	-0.03749	1686080	1642830	DIQVGVIGFPNVGK	Q8CI11	Gnl3	Guanine nucleotide-binding protein-like 3	2154
10585000	2679200	31021000	235590	7774700	1155200	Unmodified	Nsco_Arg_GlcNAc_Ssek3_pulldown_20170415_membrane_delta_SseK1_2_3_B1		By MS/MS	By MS/MS	By MS/MS	By matching	By MS/MS	By MS/MS			1652.83	0.829753	93.143	92.951	2.2638e-06	95.57	89.855	53450000	10	31311	0.747628	-2.89988	9581880	1283810	DISEASVFDAYVLPK	Q497N1;P62855	Rps26	40S ribosomal protein S26	1545
358008	213037	877650	140194	355933	148640	Unmodified	Nsco_Arg_GlcNAc_Ssek3_pulldown_20170415_membrane_delta_SseK1_2_3_B3				By MS/MS						1598.7	0.700136	62.125	61.975	0.049463	33.589	29.248	877650	0	20362	0.647685	-1.05796	406028	195020	DISEFQHEEFYR	Q9CQN1	Trap1	Heat shock protein 75 kDa, mitochondrial	2388
419646	327900	2323000	1028000	323224	217063	Unmodified	Nsco_Arg_GlcNAc_Ssek3_pulldown_20170415_membrane_delta_SseK1_2_3_B3			By matching	By MS/MS	By matching					953.471	0.470577	54.905	54.855	0.053994	57.59	39.964	3679000	2	17686	0.255311	-0.715976	683740	416256	DISLSEYK	P35700;B1AXW5;B1AXW6;B1AXW4	Prdx1	Peroxiredoxin-1	1389
286598	293822	6194100	405793	245159	217172	Unmodified	Nsco_Arg_GlcNAc_Ssek3_pulldown_20170415_membrane_delta_SseK1_2_3_B3				By MS/MS						1804.87	0.86655	81.815	80.562	0.00032374	60.307	53.83	6194100	2	27904	0.438418	-1.53117	804968	278517	DISNCWAPTVETAITK	Q6ZQL4	Wdr43	WD repeat-containing protein 43	1980
504250	207818	2546600	271240	314641	191430	Unmodified	Nsco_Arg_GlcNAc_Ssek3_pulldown_20170415_membrane_delta_SseK1_2_3_B3				By MS/MS	By matching					1548.74	0.737978	68.965	68.865	1.4001e-09	120.92	110.28	2817900	2	22978	0.550826	-1.34329	643818	253743	DISSSLNSLADSNAR	Q9R190	Mta2	Metastasis-associated protein MTA2	2606
1878400	538060	3241100	2160400	590810	243989	Unmodified	Nsco_Arg_GlcNAc_Ssek3_pulldown_20170415_membrane_delta_SseK1_2_3_B3		By MS/MS	By matching	By MS/MS	By matching	By matching				1288.59	0.593546	46.702	46.852	7.2221e-05	105.46	99.425	8408700	3	14725	0.401763	-1.13162	1485150	677825	DISTNYYASQK	Q3UAD6;P08113;F7C312	Hsp90b1	Endoplasmin	1259
2697900	711420	1492100	333442	3338600	214857	Unmodified	Nsco_Arg_GlcNAc_Ssek3_pulldown_20170415_membrane_delta_SseK1_2_3_B1		By MS/MS	By MS/MS	By MS/MS		By MS/MS			Salmonella typhimurium (strain SL1344)	1733.76	0.764058	89.167	88.64	1.1505e-09	121.99	121.99	8240000	7	29623	0.370939	-1.19392	1420090	620742	DITLAMDCAASEFYK	A0A0H3NLM4			331
2380100	805740	3865100	322720	1840500	153067	Unmodified	Nsco_Arg_GlcNAc_Ssek3_pulldown_20170415_membrane_delta_SseK1_2_3_B3		By matching	By matching	By MS/MS	By matching	By matching				1559.78	0.776612	78.904	78.533	0.00097273	63.185	63.185	9214200	1	27073	0.776716	-2.11641	1949770	449657	DITLFHAMDTLQR	Q9R190	Mta2	Metastasis-associated protein MTA2	2606
1087700	146557	2559400	170796	1870800	267561	Unmodified	Nsco_Arg_GlcNAc_Ssek3_pulldown_20170415_membrane_delta_SseK1_2_3_B3		By matching		By MS/MS		By matching				1871.09	0.0880337	89.343	88.591	8.0083e-09	101.78	97.921	5517900	4	31080	0.176221	-0.75156	741682	440530	DITPLQVVLPNTALHLK	E9Q3X0;Q9EQK5;D3Z2N7	Mvp	Major vault protein	936
2432000	1636200	12440000	1235700	1778500	316333	Unmodified	Nsco_Arg_GlcNAc_Ssek3_pulldown_20170415_membrane_delta_SseK1_2_3_B3		By MS/MS	By matching	By MS/MS	By matching	By MS/MS				1340.62	0.620823	40.634	40.795	1.3582e-05	95.094	64.53	19522000	5	12378	0.808706	-2.0513	3671750	885871	DITSDTSGDFRK	Q4FJV4;P10107	Anxa1	Annexin;Annexin A1	1271
2866400	254520	3094100	309420	3387000	225607	Unmodified	Nsco_Arg_GlcNAc_Ssek3_pulldown_20170415_membrane_delta_SseK1_2_B2		By matching		By MS/MS		By MS/MS				1408.77	0.771451	111.01	110.89	7.706e-05	135.86	120.49	9347600	3	39227	0.251729	-1.08503	1311790	618356	DITYFIQQLLR	Q3ULF7;Q99JY9;A0A087WRA1;Q641P0	Actr3;Actr3b	Actin-related protein 3;Actin-related protein 3B	1765
421317	231978	216760	220401	907170	393450	Unmodified	Nsco_Arg_GlcNAc_Ssek3_pulldown_20170415_membrane_delta_SseK1_2_B2				By matching		By MS/MS	By matching			915.521	0.521173	76.173	76.089	0.059551	55.531	55.531	1517400	1	25396	0.400945	0.630898	276701	428480	DIVALMVR	Q01320	Top2a	DNA topoisomerase 2-alpha	1628
1163200	289339	2794300	223121	298273	711030	Unmodified	Nsco_Arg_GlcNAc_Ssek3_pulldown_20170415_membrane_delta_SseK1_2_3_B3		By MS/MS		By MS/MS			By MS/MS			1533.72	0.723239	72.713	72.93	1.438e-05	96.464	88.054	4668600	5	24564	0.597239	-1.43761	979742	361699	DIVVQETMEDIDK	Q6XLQ8;Q3TUF3;O35887;G3V004;G3UXA8;G3UWR0	Calu	Calumenin	1201
441827	210214	1850100	611490	754580	727580	Unmodified	Nsco_Arg_GlcNAc_Ssek3_pulldown_20170415_membrane_delta_SseK1_2_3_B3				By MS/MS	By matching	By matching	By matching			1152.61	0.613887	46.875	47.227	0.017463	58.63	42.476	3943700	1	14892	0.127616	0.32208	555950	695011	DIVVTINDHK	S4R1M0;S4R2V1;S4R1S4;P06800	Ptprc	Protein-tyrosine-phosphatase;Receptor-type tyrosine-protein phosphatase C	1255
1477500	290670	2725900	242077	3564200	273370	Unmodified	Nsco_Arg_GlcNAc_Ssek3_pulldown_20170415_membrane_delta_SseK1_2_3_B1		By MS/MS	By matching	By MS/MS		By MS/MS				1430.73	0.730648	102.12	101.62	8.1939e-07	172.11	129.52	8058300	6	34755	0.18483	-0.770435	1053930	617858	DIWQTVGSALWR	B9EJ54;A0A0J9YUD5;E9Q880	Nup205		404
496469	120361	324026	152064	248506	240839	Unmodified	Nsco_Arg_GlcNAc_Ssek3_pulldown_20170415_membrane_delta_SseK1_2_3_B3				By MS/MS						3030.16	0.161483	60.215	60.064	3.1914e-25	111.55	111.46	0	2	19671	0.218345	-0.363051	268526	208784	DKEDDGGEDDDANCNLICGDEYGPETK	E9QNN1;A0A087WPL5;O70133;Q3UR42	Dhx9	ATP-dependent RNA helicase A	994
1779500	739750	1955100	308462	2159100	372013	Unmodified	Nsco_Arg_GlcNAc_Ssek3_pulldown_20170415_membrane_delta_SseK1_2_3_B1		By MS/MS	By matching	By matching		By MS/MS				2016	0.00264912	96.75	96.198	1.1857e-06	76.378	72.335	6633500	4	32645	0.490739	-1.1256	1370410	628074	DKETGMSSLFVFNPIFGK	Z4YJW0;Q8C7X2	Emc1	ER membrane protein complex subunit 1	2128
9860000	1765100	5423300	5605800	4681900	2072700	Unmodified	Nsco_Arg_GlcNAc_Ssek3_pulldown_20170415_membrane_delta_SseK1_2_3_B3		By matching	By matching	By MS/MS	By MS/MS	By MS/MS	By matching			1807.86	0.856319	51.967	52.176	1.6904e-12	157.11	136.05	29409000	6	16672	0.112913	-0.264994	4553060	3789060	DKFNECGHVLYADIK	Q9D0E1	Hnrnpm	Heterogeneous nuclear ribonucleoprotein M	2450
5286300	323568	8740300	239370	3376100	253153	Unmodified	Nsco_Arg_GlcNAc_Ssek3_pulldown_20170415_membrane_delta_SseK1_2_3_B1		By MS/MS		By MS/MS		By MS/MS				2312.17	0.174736	86.684	85.998	1.6209e-15	111.66	95.044	17403000	6	28564	0.458454	-2.06378	2463470	589236	DKLDGNELDLSLSDLNEVPVK	Q922Q8	Lrrc59	Leucine-rich repeat-containing protein 59	2303
398706	143902	1523200	227714	245433	180487	Unmodified	Nsco_Arg_GlcNAc_Ssek3_pulldown_20170415_membrane_delta_SseK1_2_3_B3				By MS/MS						1473.77	0.767487	58.883	58.733	0.010112	69.979	58.06	1523200	1	19164	0.449203	-1.03833	443770	216068	DKLDILGAAETGSGK	F8WJA0;Q9ESV0	Ddx24	ATP-dependent RNA helicase DDX24	1070
4780600	1430700	33451000	222456	2217100	227502	Unmodified	Nsco_Arg_GlcNAc_Ssek3_pulldown_20170415_membrane_delta_SseK1_2_3_B3		By matching	By matching	By MS/MS		By matching				2427.11	0.112487	61.558	61.633	2.8356e-35	217.42	207.73	41880000	2	20246	0.99813	-3.66456	6116180	482323	DKLESEMEDAYHEHQANLLR	Q8VIJ6	Sfpq	Splicing factor, proline- and glutamine-rich	2252
339760	208667	876850	316912	364657	258439	Unmodified	Nsco_Arg_GlcNAc_Ssek3_pulldown_20170415_membrane_delta_SseK1_2_3_B3		By matching		By MS/MS						1674.8	0.802218	104.55	103.92	4.7567e-06	89.358	75.958	1216600	2	37069	0.219828	-0.352533	396141	310261	DLADELALVDVMEDK	Q564E2;G5E8N5;P06151;D3Z736;D3YZQ9	Ldha	L-lactate dehydrogenase;L-lactate dehydrogenase A chain	1122
3307300	196364	11606000	3337800	1615100	122008	Unmodified	Nsco_Arg_GlcNAc_Ssek3_pulldown_20170415_membrane_delta_SseK1_2_3_B3		By matching		By MS/MS	By MS/MS	By matching				872.497	0.496732	61.797	61.896	0.03433	55.461	11.654	19867000	4	20331	0.199411	-1.17283	1960680	869661	DLAGSIIGK	B2M1R6;P61979;H3BLL4	Hnrnpk	Heterogeneous nuclear ribonucleoprotein K	679
933490	336800	1791500	216464	499390	268475	Unmodified	Nsco_Arg_GlcNAc_Ssek3_pulldown_20170415_membrane_delta_SseK1_2_3_B1		By MS/MS	By matching	By MS/MS		By MS/MS				1571.87	0.867142	101.29	100.79	5.9809e-10	125.53	116.2	3561200	5	34428	0.838408	-1.42618	825847	307310	DLALVNDQLLGFVR	E9QPI5;Q6A026	Pds5a	Sister chromatid cohesion protein PDS5 homolog A	1001
553150	152980	375577	147377	297520	304039	Unmodified	Nsco_Arg_GlcNAc_Ssek3_pulldown_20170415_membrane_delta_SseK1_2_3_B1		By MS/MS	By matching							1489.75	0.745295	105.98	106	0.0035227	57.434	46.79	706130	2	36517	0.256503	-0.417789	316757	237115	DLATLFSYAFNTK	P29477	Nos2	Nitric oxide synthase, inducible	1366
5247400	2262700	5593600	794820	3296000	757960	Unmodified	Nsco_Arg_GlcNAc_Ssek3_pulldown_20170415_membrane_delta_SseK1_2_3_B1		By MS/MS	By matching	By MS/MS	By matching	By MS/MS	By matching			2162	0.994998	67.526	67.701	3.44e-20	133.93	124.87	17953000	6	21459	0.972691	-1.68794	4049680	1256900	DLATVAFCDAQSTQEIHEK	E9Q0T4;E9PWQ9;Q91YZ2;P56546	Ctbp2	C-terminal-binding protein 2	883
6153800	2169900	15783000	270579	5860000	261302	Unmodified	Nsco_Arg_GlcNAc_Ssek3_pulldown_20170415_membrane_delta_SseK1_2_3_B1		By MS/MS	By MS/MS	By MS/MS		By MS/MS				1754.84	0.840318	97.687	97.135	1.7466e-09	119.45	114.47	29967000	8	32994	0.815247	-2.99686	5951010	745495	DLATYYSYGDFLLSK	E9QN31;Q922K7	Nop2	Probable 28S rRNA (cytosine-C(5))-methyltransferase	993
580692	168211	1423000	244321	244323	203514	Unmodified	Nsco_Arg_GlcNAc_Ssek3_pulldown_20170415_membrane_delta_SseK1_2_3_B3				By MS/MS						2598.26	0.264905	74.36	74.109	0.074939	22.24	18.378	1423000	0	25034	0.5824	-1.17207	518006	229883	DLDCFIQDHLRPSPQFQQQVK	Q8VI93	Oas3	2'-5'-oligoadenylate synthase 3	2250
587819	158236	2761400	311594	249843	187354	Unmodified	Nsco_Arg_GlcNAc_Ssek3_pulldown_20170415_membrane_delta_SseK1_2_3_B3				By MS/MS						1478.69	0.688903	53.745	53.594	0.002605	59.038	59.038	2761400	2	17221	0.497241	-1.37944	635662	244328	DLDELSRYPEDK	Q5BL18;Q8K310;A0A087WSU2;A0A087WQD6	Matr3	Matrin-3	1826
250740	239442	1193500	219213	643510	215668	Unmodified	Nsco_Arg_GlcNAc_Ssek3_pulldown_20170415_membrane_delta_SseK1_2_3_B3				By MS/MS		By matching				1979.95	0.947637	97.13	96.001	4.1192e-06	70.837	65.296	1837000	2	33961	0.168424	-0.411961	415351	312178	DLDGNGYPDLIVGSFGVDK	P11688	Itga5	Integrin alpha-5;Integrin alpha-5 heavy chain;Integrin alpha-5 light chain	1284
424700	332974	3290200	118657	389130	194454	Unmodified	Nsco_Arg_GlcNAc_Ssek3_pulldown_20170415_membrane_delta_SseK1_2_3_B3		By MS/MS		By MS/MS		By matching				2144.15	0.151756	95.2	94.072	1.3421e-07	86.213	86.213	3679300	3	33151	0.752029	-1.89849	774887	207843	DLDKPFLLPVESVYSIPGR	D3YVN7;Q8BFR5;A0A0U1RNQ6	Gm9755;Tufm	Elongation factor Tu;Elongation factor Tu, mitochondrial	762
300215	141163	1034200	352401	262311	204467	Unmodified	Nsco_Arg_GlcNAc_Ssek3_pulldown_20170415_membrane_delta_SseK1_2_3_B3				By MS/MS						1534.72	0.715118	101.82	100.47	0.02996	42.317	35.097	1034200	1	35727	0.176948	-0.404477	352576	266375	DLDLDAFAEELER	Q62383	Supt6h	Transcription elongation factor SPT6	1912
444647	371597	2425800	144441	251993	214012	Unmodified	Nsco_Arg_GlcNAc_Ssek3_pulldown_20170415_membrane_delta_SseK1_2_3_B3				By MS/MS						1533.72	0.719869	77.093	76.341	9.7942e-06	89.231	74.44	2425800	2	26014	0.993379	-1.89508	737306	198231	DLDVEGTDEPIFGK	Q9CZU3	Skiv2l2	Superkiller viralicidic activity 2-like 2	2442
1159600	1484500	12823000	831290	1500000	1208700	Unmodified	Nsco_Arg_GlcNAc_Ssek3_pulldown_20170415_membrane_delta_SseK1_2_3_B3		By matching	By matching	By MS/MS	By matching	By matching	By matching			1001.54	0.539325	72.778	72.891	0.0012665	139.98	59.76	19007000	2	24548	0.499451	-1.29081	2805170	1146540	DLEALLNSK	P48678	Lmna	Prelamin-A/C;Lamin-A/C	1428
399789	333178	1609500	217438	340040	290672	Unmodified	Nsco_Arg_GlcNAc_Ssek3_pulldown_20170415_membrane_delta_SseK1_2_3_B3				By MS/MS		By matching				1041.5	0.501877	83.363	82.385	0.088037	49.423	44.732	1949500	1	28582	0.677099	-1.10612	598503	278028	DLEDLFYK	Q9D0B0	Srsf9	Serine/arginine-rich splicing factor 9	2448
3252400	1209800	12569000	3543800	1126600	216984	Unmodified	Nsco_Arg_GlcNAc_Ssek3_pulldown_20170415_membrane_delta_SseK1_2_3_B3		By matching	By matching	By MS/MS	By MS/MS	By matching				917.445	0.445425	51.713	51.783	0.006345	91.783	31.023	21702000	3	16519	0.566719	-1.94505	3670620	953284	DLEDSLAR	P48678	Lmna	Prelamin-A/C;Lamin-A/C	1428
1568300	218357	2895900	203370	957140	668870	Unmodified	Nsco_Arg_GlcNAc_Ssek3_pulldown_20170415_membrane_delta_SseK1_2_3_B1		By MS/MS	By MS/MS	By MS/MS		By MS/MS	By MS/MS			1270.61	0.608133	89.337	88.999	8.8381e-05	94.767	50.45	6090200	9	29801	0.302644	-0.9764	997226	506837	DLEEFFSTVGK	Q8VH51;F7AA45;E9Q8F0;B7ZD61;B7ZD63	Rbm39	RNA-binding protein 39	2243
1532000	193432	6805900	171517	1083300	169563	Unmodified	Nsco_Arg_GlcNAc_Ssek3_pulldown_20170415_membrane_delta_SseK1_2_3_B3		By matching		By MS/MS		By matching				2946.33	0.325436	81.953	81.301	3.7879e-18	111.97	108.28	9421100	2	28155	0.504326	-2.00012	1263450	315837	DLEEFGENEEEIVHSQELLSTEENK	Q8CH25	Sltm	SAFB-like transcription modulator	2150
5940300	398950	6584200	449150	236488	229822	Unmodified	Nsco_Arg_GlcNAc_Ssek3_pulldown_20170415_membrane_delta_SseK1_2_3_B1		By MS/MS	By matching	By MS/MS	By MS/MS					2041.04	0.036786	76.773	76.56	2.1496e-09	104.88	93.935	13373000	6	24963	1.07273	-3.10671	2498870	290089	DLEGENIEIVFAKPPDQK	Q7TMK9;A0A0R4J259;G3V018;G3UZI2;G3UXJ6;G3UZ48	Syncrip	Heterogeneous nuclear ribonucleoprotein Q	2001
628384	218962	989620	1092600	451510	142645	Unmodified	Nsco_Arg_GlcNAc_Ssek3_pulldown_20170415_membrane_delta_SseK1_2_3_B3				By MS/MS	By matching				Salmonella typhimurium (strain SL1344)	1496.66	0.663082	48.016	48.016	0.0024631	62.162	59.63	2082200	1	15137	0.107404	-0.317441	514464	412853	DLETQSQDGTFEK	A0A0H3NCZ1			163
576900	249885	10991000	160356	382223	210769	Unmodified	Nsco_Arg_GlcNAc_Ssek3_pulldown_20170415_membrane_delta_SseK1_2_3_B3		By MS/MS		By MS/MS						1592.8	0.797391	106.59	106.11	1.4961e-05	95.981	82.252	11568000	3	37763	0.611799	-2.3128	1165810	234641	DLFEDELVPLFEK	Q7TMK9;A0A0R4J259;G3V018;G3UZI2;G3UXJ6;G3UZ48;G3UWM1	Syncrip	Heterogeneous nuclear ribonucleoprotein Q	2001
1291800	212826	641379	252988	719550	190611	Unmodified	Nsco_Arg_GlcNAc_Ssek3_pulldown_20170415_membrane_delta_SseK1_2_B2		By matching				By MS/MS				2236.93	0.928417	98.386	97.984	0.001484	48.616	47.302	2011300	1	34293	0.337991	-0.781788	560761	326164	DLFELDSSEGEDSTDFFER	Q8BHX6;J3QK52;Q9WV70	Noc2l	Nucleolar complex protein 2 homolog	1154
1790800	373720	2967700	363695	941790	166721	Unmodified	Nsco_Arg_GlcNAc_Ssek3_pulldown_20170415_membrane_delta_SseK1_2_B2		By MS/MS	By matching	By MS/MS		By MS/MS				1237.67	0.670674	91.07	90.518	0.0012553	85.29	67.231	6074000	5	31262	0.671195	-1.70673	1257010	385089	DLFQVIYNVK	E9QL31;A0A0R4J104;P98078;E9PX84;Q3TRE6;F6TQN9;Q9DCE6;E0CXT5	Dab2	Disabled homolog 2	467
559614	191925	2536700	807990	934130	235072	Unmodified	Nsco_Arg_GlcNAc_Ssek3_pulldown_20170415_membrane_delta_SseK1_2_3_B3		By MS/MS		By MS/MS	By MS/MS	By matching				1393.65	0.651395	67.715	67.782	2.2821e-06	158.01	119.71	4278900	5	22569	0.0569642	-0.206265	648281	561916	DLFSDGHSEFLK	P27773	Pdia3	Protein disulfide-isomerase A3	1356
3198500	357428	2342000	2047100	1238700	253126	Unmodified	Nsco_Arg_GlcNAc_Ssek3_pulldown_20170415_membrane_delta_SseK1_2_B1		By matching		By matching	By MS/MS	By matching				1538.78	0.784141	71.48	71.49	4.7403e-05	76.759	59.094	8826200	3	22935	0.196702	-0.686841	1388590	862609	DLGATWVVLGHSER	H7BXC3;P17751	Tpi1	Triosephosphate isomerase	1148
1878300	258588	273560	141418	404271	252697	Unmodified	Nsco_Arg_GlcNAc_Ssek3_pulldown_20170415_membrane_delta_SseK1_2_3_B1		By MS/MS								2572.22	0.218057	80.862	80.862	2.6752e-06	69.704	63.889	1878300	2	26594	0.441509	-1.06706	510280	243552	DLGLPTEAYISVEEVHDDGTPTSK	A1L3B8;P26516	Psmd7	26S proteasome non-ATPase regulatory subunit 7	534
4292300	147793	1359100	410393	855530	220139	Unmodified	Nsco_Arg_GlcNAc_Ssek3_pulldown_20170415_membrane_delta_SseK1_2_3_B1		By MS/MS		By MS/MS		By MS/MS				2246.09	0.0914004	71.298	71.348	3.3654e-05	59.539	49.164	6506900	1	22903	0.308203	-1.15987	951770	425968	DLGLSESGEDVNAAILDESGKK	A0A0R4J0Z1;P08003	Pdia4	Protein disulfide-isomerase A4	465
358238	186137	634150	363940	208120	230628	Unmodified	Nsco_Arg_GlcNAc_Ssek3_pulldown_20170415_membrane_delta_SseK1_2_3_B3				By MS/MS		By matching				1470.77	0.765319	90.002	88.873	0.014089	45.28	38.593	842270	2	31180	0.304825	-0.425142	348390	259469	DLGVFIPAPMAQGR	G3XA17;F7CBP1;Q62448	Eif4g2	Eukaryotic translation initiation factor 4 gamma 2	1110
454738	9026900	285135	228579	278875	191762	Unmodified	Nsco_Arg_GlcNAc_Ssek3_pulldown_20170415_membrane_delta_SseK1_2_3_B2			By MS/MS							2247.12	0.121184	63.023	62.972	0.087093	8.4173	1.2856	9026900	1	21055	0.629569	-2.19374	1053860	230357	DLGVPFINIQSPDFEGVSWK	Q80W93	Hydin	Hydrocephalus-inducing protein	2016
1277400	202808	394857	200030	250084	194195	Unmodified	Nsco_Arg_GlcNAc_Ssek3_pulldown_20170415_membrane_delta_SseK1_2_3_B1		By MS/MS								2475.18	0.177395	92.259	92.259	5.3377e-08	85.805	78.568	1277400	2	31104	0.652656	-1.13215	467682	213373	DLGVTDVLCEACDQLGWAKPTK	F6QKD2;A0A0N4SVT1;Q4VBG1;Q9CWX9;A0A0N4SWC5;A0A0N4SVK2	Ddx47	Probable ATP-dependent RNA helicase DDX47	426
369704	192222	987810	229276	194551	200052	Unmodified	Nsco_Arg_GlcNAc_Ssek3_pulldown_20170415_membrane_delta_SseK1_2_3_B3				By MS/MS						812.476	0.475603	58.939	58.788	0.023116	81.784	32.425	987810	2	19167	0.649722	-0.991923	412518	207417	DLILSPR	Q921M3	Sf3b3	Splicing factor 3B subunit 3	2291
408108	141540	390633	265161	331488	215459	Unmodified	Nsco_Arg_GlcNAc_Ssek3_pulldown_20170415_membrane_delta_SseK1_2_3_B3				By MS/MS						1347.6	0.597645	50.745	50.595	0.0018348	77.062	64.026	0	2	16128	0.0547877	-0.0842486	282580	266551	DLIQDQNMDEK	Q3TUQ5;O35691	Pnn	Pinin	1197
858090	267866	1447700	222213	407430	225036	Unmodified	Nsco_Arg_GlcNAc_Ssek3_pulldown_20170415_membrane_delta_SseK1_2_3_B3		By MS/MS		By MS/MS		By matching				1114.62	0.616864	90.245	89.493	0.0012195	101.54	87.733	2713300	3	31388	0.800965	-1.34323	692962	273123	DLIQMLVQR	Q64511;F6XX57	Top2b	DNA topoisomerase 2-beta	1921
562160	287143	3246600	198315	577350	148348	Unmodified	Nsco_Arg_GlcNAc_Ssek3_pulldown_20170415_membrane_delta_SseK1_2_3_B3		By matching		By MS/MS		By matching				1695.88	0.875323	103.67	103.05	1.7347e-05	86.497	73.396	4386100	2	36739	0.616592	-1.64913	806236	257055	DLITQATLLYTMADK	Q62018	Ctr9	RNA polymerase-associated protein CTR9 homolog	1903
595175	189252	819660	393202	277082	114696	Unmodified	Nsco_Arg_GlcNAc_Ssek3_pulldown_20170415_membrane_delta_SseK1_2_3_B3				By MS/MS						1272.65	0.649621	95.468	94.015	8.3898e-05	97.734	57.006	819660	2	33167	0.505991	-0.961751	451966	232055	DLLADLIGCQR	Q61136	Prpf4b	Serine/threonine-protein kinase PRP4 homolog	1883
7650700	1240000	11182000	275342	6140400	240560	Unmodified	Nsco_Arg_GlcNAc_Ssek3_pulldown_20170415_membrane_delta_SseK1_2_3_B3		By MS/MS	By matching	By MS/MS		By MS/MS	By MS/MS			1391.78	0.781287	96.345	95.913	0.00024679	108.56	101.2	26454000	8	33914	0.669283	-2.67565	4733850	740908	DLLALFNSFKPK	A2APY6;Q3V1V3	Esf1	ESF1 homolog	604
1142300	185199	317016	148747	594100	204628	Unmodified	Nsco_Arg_GlcNAc_Ssek3_pulldown_20170415_membrane_delta_SseK1_2_3_B1		By MS/MS		By MS/MS		By matching				1127.64	0.64379	102.92	102.56	0.0036674	72.2	60.607	1736400	4	35157	0.253989	-0.630312	406287	262476	DLLDLLVEAK	Q62095;Q3TQX5;Q62167;B9EIA2;P16381	Ddx3y;Ddx3x;D1Pas1	ATP-dependent RNA helicase DDX3Y;ATP-dependent RNA helicase DDX3X;Putative ATP-dependent RNA helicase Pl10	1906;1702
1005000	166535	1739300	191742	493280	234352	Unmodified	Nsco_Arg_GlcNAc_Ssek3_pulldown_20170415_membrane_delta_SseK1_2_3_B1		By MS/MS		By MS/MS		By MS/MS				1256.69	0.686384	97.669	96.917	9.4658e-05	90.614	70.431	3237600	5	32949	0.488902	-1.23838	662748	280905	DLLEVADILEK	Q99LP6	Grpel1	GrpE protein homolog 1, mitochondrial	2343
2190900	354925	4332900	210728	192813	160364	Unmodified	Nsco_Arg_GlcNAc_Ssek3_pulldown_20170415_membrane_delta_SseK1_2_3_B3		By matching		By MS/MS						1308.66	0.656146	56.65	56.575	2.9627e-05	108.35	90.836	6523800	3	18318	1.29946	-3.00477	1499150	186776	DLLHPSLEEEK	Q6ZWY3;D6RH49;D3YYB0	Rps27l	40S ribosomal protein S27-like;40S ribosomal protein S27	1988
2461200	1116100	12957000	1967000	1104900	481150	Unmodified	Nsco_Arg_GlcNAc_Ssek3_pulldown_20170415_membrane_delta_SseK1_2_3_B3		By matching	By matching	By MS/MS	By matching	By matching	By matching			1292.62	0.624846	45.252	45.446	3.3696e-05	123.01	112.35	20087000	4	14170	0.639089	-1.69634	3289410	1015010	DLLHPSPEEEK	A0A0G2JDW7;Q6ZWU9;A0A0G2JG29	Rps27	40S ribosomal protein S27	56
1704700	239292	1086200	198653	235148	357155	Unmodified	Nsco_Arg_GlcNAc_Ssek3_pulldown_20170415_membrane_delta_SseK1_2_3_B1		By MS/MS		By matching						3021.42	0.42371	86.724	86.048	0.05282	22.654	20.429	2791000	1	28597	0.817886	-1.57702	762363	255524	DLLNKVDSDNLCTEEIFPTEGAGTDLR	Q91VD9	Ndufs1	NADH-ubiquinone oxidoreductase 75 kDa subunit, mitochondrial	2256
670620	281069	314352	141834	226836	160759	Unmodified	Nsco_Arg_GlcNAc_Ssek3_pulldown_20170415_membrane_delta_SseK1_2_3_B1		By MS/MS								1797.9	0.898459	67.666	67.666	0.045833	25.365	14.002	670620	0	21430	1.24283	-1.17268	389854	172938	DLLPYGFAIHHAGMTR	Q6P4T2	Snrnp200	U5 small nuclear ribonucleoprotein 200 kDa helicase	1950
8158800	205071	5014200	286237	4074100	212705	Unmodified	Nsco_Arg_GlcNAc_Ssek3_pulldown_20170415_membrane_delta_SseK1_2_3_B1		By MS/MS		By MS/MS		By MS/MS				2955.57	0.56655	105.18	104.59	4.3109e-16	108.01	101.64	17247000	6	36010	0.323763	-1.69329	2031940	628316	DLLQPEVAVALLEAQAGTGHIIDPATSAR	Q9QXS1;E9Q3W4;F6R059	Plec	Plectin	2587
450088	755650	4533400	1062900	893660	233152	Unmodified	Nsco_Arg_GlcNAc_Ssek3_pulldown_20170415_membrane_delta_SseK1_2_3_B3			By matching	By MS/MS	By matching	By matching				918.492	0.492316	68.05	68.087	0.0039161	126.24	79.817	7245500	2	22687	0.311394	-0.933172	1155260	605017	DLLQQFR	Q9QXS1;E9Q3W4;F6R059	Plec	Plectin	2587
11958000	1561200	15487000	111340	6016000	263384	Unmodified	Nsco_Arg_GlcNAc_Ssek3_pulldown_20170415_membrane_delta_SseK1_2_B2		By MS/MS	By MS/MS	By MS/MS	By matching	By MS/MS				1606.74	0.74027	84.811	84.399	5.1546e-07	107.99	96.949	35133000	8	28768	0.807835	-3.55949	6612440	560854	DLLTAYYDVDYEK	P27773	Pdia3	Protein disulfide-isomerase A3	1356
1827500	206415	1512600	1806300	1256200	259274	Unmodified	Nsco_Arg_GlcNAc_Ssek3_pulldown_20170415_membrane_delta_SseK1_2_3_B1		By MS/MS		By MS/MS	By MS/MS	By MS/MS				1488.76	0.760628	65.945	66.019	1.5824e-07	119.25	103.71	6402700	9	20761	0.00363497	0.0147087	829420	837919	DLLVQQASQCLSK	Q00PI9	Hnrnpul2	Heterogeneous nuclear ribonucleoprotein U-like protein 2	1626
8143800	376020	10487000	308991	4392700	228773	Unmodified	Nsco_Arg_GlcNAc_Ssek3_pulldown_20170415_membrane_delta_SseK1_2_3_B3		By MS/MS	By matching	By MS/MS		By matching				2092.04	0.0436623	85.554	84.973	5.7617e-27	170.06	155.79	23400000	6	29652	0.470559	-2.23079	3178560	677165	DLLVTGAYEITDQSGGAGGLR	Q9D1D4	Tmed10	Transmembrane emp24 domain-containing protein 10	2466
348159	231662	1332200	1149500	365190	254151	Unmodified	Nsco_Arg_GlcNAc_Ssek3_pulldown_20170415_membrane_delta_SseK1_2_3_B3				By MS/MS	By matching	By matching				1237.54	0.543107	43.888	44.155	3.0521e-05	95.417	54.921	2846900	2	13662	0.00110589	-0.00341089	475408	474286	DLMACAQTGSGK	Q62095;Q3V086;Q61496;Q3TQX5;Q62167;B9EIA2;P16381	Ddx3y;Ddx4;Ddx3x;D1Pas1	ATP-dependent RNA helicase DDX3Y;Probable ATP-dependent RNA helicase DDX4;ATP-dependent RNA helicase DDX3X;Putative ATP-dependent RNA helicase Pl10	1906;1702
570869	171450	2143800	724480	302633	292190	Unmodified	Nsco_Arg_GlcNAc_Ssek3_pulldown_20170415_membrane_delta_SseK1_2_3_B3				By MS/MS	By matching		By matching			1333.62	0.61838	66.336	66.57	3.0521e-05	95.417	68.711	3160500	1	22113	0.192482	-0.570541	594228	400132	DLMVGDEASELR	Q5SW83;P61161	Actr2	Actin-related protein 2	1502
3336900	244125	5297200	696560	345810	188333	Unmodified	Nsco_Arg_GlcNAc_Ssek3_pulldown_20170415_membrane_delta_SseK1_2_3_B3		By matching		By MS/MS	By MS/MS					1600.64	0.639861	58.868	58.806	1.7773e-06	105.03	102.64	9330600	2	19170	0.668753	-2.19057	1628050	356648	DLNYCFSGMSDHR	Q811L7;Q8C2Q7;O35737;P70333	Hnrnph1;Hnrnph2	Heterogeneous nuclear ribonucleoprotein H;Heterogeneous nuclear ribonucleoprotein H, N-terminally processed;Heterogeneous nuclear ribonucleoprotein H2	1198;1584
846320	383030	2047500	195276	844690	236998	Unmodified	Nsco_Arg_GlcNAc_Ssek3_pulldown_20170415_membrane_delta_SseK1_2_B2		By MS/MS	By matching	By MS/MS		By MS/MS				1682.91	0.913089	102.63	102.13	0.0011536	55.755	48.145	4121600	6	35880	0.63805	-1.36188	872296	339388	DLPDPYVSVLLLPDK	Q3U7R1	Esyt1	Extended synaptotagmin-1	1734
8546700	2373900	27341000	8805500	3515600	214860	Unmodified	Nsco_Arg_GlcNAc_Ssek3_pulldown_20170415_membrane_delta_SseK1_2_3_B3		By matching	By matching	By MS/MS	By MS/MS	By matching				1020.56	0.560395	42.967	43.137	0.0023447	86.898	57.482	50583000	2	13314	0.485679	-2.12733	8216590	1880630	DLPEHAVLK	Q8VEK3;G3XA10	Hnrnpu;Gm28062	Heterogeneous nuclear ribonucleoprotein U	2242
1166600	232858	1372100	190678	324003	228494	Unmodified	Nsco_Arg_GlcNAc_Ssek3_pulldown_20170415_membrane_delta_SseK1_2_3_B1		By MS/MS		By MS/MS						1896.01	0.0105117	100.54	99.81	1.2543e-06	73.138	56.608	2538800	4	34092	0.864448	-1.57423	719669	241680	DLPITEAVFSALVTGHAR	Q6PB66	Lrpprc	Leucine-rich PPR motif-containing protein, mitochondrial	1961
9088000	2202900	22993000	3434200	6983500	1791500	Unmodified	Nsco_Arg_GlcNAc_Ssek3_pulldown_20170415_membrane_delta_SseK1_2_3_B3		By matching	By matching	By MS/MS	By MS/MS	By matching	By matching			1187.63	0.633243	77.505	77.346	0.00033738	150.04	96.292	46493000	3	26546	0.429457	-1.14047	7721230	3502450	DLQMVNISLR	Q3V235;O35129;F6Q8V7;F6QPR1	Phb2	Prohibitin-2	1177
7025400	2200300	15384000	3806900	5731000	2180400	Unmodified	Nsco_Arg_GlcNAc_Ssek3_pulldown_20170415_membrane_delta_SseK1_2_3_B3		By matching	By matching	By MS/MS	By MS/MS	By MS/MS	By matching			1184.65	0.651335	65.944	66.152	0.00033839	149.96	112.61	36328000	4	21961	0.353756	-0.773881	6195470	3623370	DLQNVNITLR	P67778;Q5SQG5	Phb	Prohibitin	1574
394418	305033	2447900	169637	244986	131060	Unmodified	Nsco_Arg_GlcNAc_Ssek3_pulldown_20170415_membrane_delta_SseK1_2_3_B3				By MS/MS						1704.87	0.865762	89.704	88.251	2.2428e-06	101.53	90.586	2447900	2	30940	0.912923	-1.91893	665323	175945	DLQPFPVCQALVYR	P97452	Bop1	Ribosome biogenesis protein BOP1	1615
342423	197075	717560	390172	295926	219770	Unmodified	Nsco_Arg_GlcNAc_Ssek3_pulldown_20170415_membrane_delta_SseK1_2_3_B3				By MS/MS						1207.58	0.583316	37.701	37.651	0.0015185	83.862	54.118	717560	2	11192	0.203002	-0.310761	364489	293857	DLQQYQSQAK	E9Q6R3;O08547;A0A0G2JF08	Sec22b	Vesicle-trafficking protein SEC22b	950
388156	279486	224771	252814	2022300	258849	Unmodified	Nsco_Arg_GlcNAc_Ssek3_pulldown_20170415_membrane_delta_SseK1_2_B2						By MS/MS				2370.26	0.257695	111.2	111.1	0.055199	21.055	17.078	2022300	1	39300	0.32791	0.813414	289980	509602	DLSAAGIGLLAAATQSLSMPASLGR	Q5BL18;Q8K310;A0A087WSU2;A0A087WQD6;A0A087WNP3;A0A087WPU5;A0A087WPQ5	Matr3;Gm28285	Matrin-3	1826
571602	216665	587170	510310	347330	132252	Unmodified	Nsco_Arg_GlcNAc_Ssek3_pulldown_20170415_membrane_delta_SseK1_2_B1				By matching	By MS/MS				Salmonella typhimurium (strain SL1344)	1381.67	0.672524	68.214	68.113	0.033377	40.941	29.777	1097500	1	21623	0.294944	-0.54443	417397	286193	DLSDVSLSQYAGK	A0A0H3NBR4			140
1749500	247505	2126100	1307700	353672	232538	Unmodified	Nsco_Arg_GlcNAc_Ssek3_pulldown_20170415_membrane_delta_SseK1_2_B1		By matching		By matching	By MS/MS					1583.8	0.797742	65.398	65.365	0.039672	32.152	24.028	5183300	0	20531	0.344127	-1.03254	972808	475555	DLSHIGDAVVISCAK	Q542J9;A0A140T8V5;P17918	Pcna	Proliferating cell nuclear antigen	528
2093300	1269300	7852100	3237000	2155900	895800	Unmodified	Nsco_Arg_GlcNAc_Ssek3_pulldown_20170415_membrane_delta_SseK1_2_3_B3		By matching	By matching	By MS/MS	By MS/MS	By matching	By matching			893.461	0.460681	62.514	62.723	0.01326	100.74	42.575	17503000	4	20631	0.238732	-0.579564	2752920	1842160	DLSQYIR	A0A077S9N1;P17897;A0A077S2U6;P08905	Lyz1;Lyz2	Lysozyme;Lysozyme C-1;Lysozyme C-2	2;1
5911100	1007400	12259000	2220800	3297100	1056800	Unmodified	Nsco_Arg_GlcNAc_Ssek3_pulldown_20170415_membrane_delta_SseK1_2_3_B3		By matching	By MS/MS	By MS/MS	By MS/MS	By MS/MS	By matching			1615.68	0.675912	65.262	65.427	1.7695e-07	110.92	101.12	25753000	5	21686	0.387457	-1.07928	4179350	1977930	DLSYCLSGMYDHR	Q9Z2X1	Hnrnpf	Heterogeneous nuclear ribonucleoprotein F;Heterogeneous nuclear ribonucleoprotein F, N-terminally processed	2646
20338000	10282000	103230000	18691000	12560000	7668500	Unmodified	Nsco_Arg_GlcNAc_Ssek3_pulldown_20170415_membrane_delta_SseK1_2_3_B3		By MS/MS	By MS/MS	By MS/MS	By MS/MS	By MS/MS	By MS/MS			997.479	0.479033	77.77	77.628	0.0061291	93.162	38.551	172770000	11	26562	0.493993	-1.19463	27843900	12165000	DLTDYLMK	Q4KL81;P63260;G3UZ07;B2RRX1;P60710;E9Q1F2;E9Q5F4;Q497E4;P68134;P68033;Q3UJ36;P63268;P62737;D3Z2K3;D3YZY0;A0A0U1RQ96;Q8BFZ3	Actg1;Actb;Actc1;Acta1;Actg2;Acta2;Actbl2	Actin, cytoplasmic 2;Actin, cytoplasmic 2, N-terminally processed;Actin, cytoplasmic 1;Actin, cytoplasmic 1, N-terminally processed;Actin, alpha skeletal muscle;Actin, alpha cardiac muscle 1;Actin, gamma-enteric smooth muscle;Actin, aortic smooth muscle;Beta-actin-like protein 2	1570;685;1576;2035
6906300	193122	12888000	5352600	3871000	2122100	Oxidation (M)	Nsco_Arg_GlcNAc_Ssek3_pulldown_20170415_membrane_delta_SseK1_2_B1		By matching		By MS/MS	By MS/MS	By matching	By matching			1013.47	0.473948	67.321	67.542	0.023977	62.546	21.117	31140000	4	21331	0.0828651	0.451662	2580800	3529540	DLTDYLMK	Q4KL81;P63260;G3UZ07;B2RRX1;P60710;E9Q1F2;E9Q5F4;Q497E4;P68134;P68033;Q3UJ36;P63268;P62737;D3Z2K3;D3YZY0;A0A0U1RQ96;Q8BFZ3	Actg1;Actb;Actc1;Acta1;Actg2;Acta2;Actbl2	Actin, cytoplasmic 2;Actin, cytoplasmic 2, N-terminally processed;Actin, cytoplasmic 1;Actin, cytoplasmic 1, N-terminally processed;Actin, alpha skeletal muscle;Actin, alpha cardiac muscle 1;Actin, gamma-enteric smooth muscle;Actin, aortic smooth muscle;Beta-actin-like protein 2	1570;685;1576;2035
904550	219374	4763900	924400	801480	468750	Unmodified	Nsco_Arg_GlcNAc_Ssek3_pulldown_20170415_membrane_delta_SseK1_2_B1		By matching		By matching	By MS/MS	By matching	By matching			995.492	0.492375	67.519	67.739	0.013194	78.516	53.741	7863000	2	21436	0.134757	-0.481555	981432	702907	DLTEYLSR	Q9Z130;F6VQH5;D3YTQ3	Hnrnpdl	Heterogeneous nuclear ribonucleoprotein D-like	2631
480810	331221	724220	301804	611840	277760	Unmodified	Nsco_Arg_GlcNAc_Ssek3_pulldown_20170415_membrane_delta_SseK1_2_3_B3		By matching		By MS/MS		By MS/MS				1758.83	0.825337	93.53	92.778	0.00067374	58.885	45.139	1816900	3	32713	0.329586	-0.389694	486767	371545	DLTNSHFFLFDFEK	E9PVA2;Q9DB85	Rrp8	Ribosomal RNA-processing protein 8	870
8404700	3126900	12690000	6778000	3974400	1996900	Unmodified	Nsco_Arg_GlcNAc_Ssek3_pulldown_20170415_membrane_delta_SseK1_2_B1		By MS/MS	By MS/MS	By MS/MS	By MS/MS	By MS/MS	By MS/MS			1454.68	0.682378	56.233	56.458	6.2802e-15	210.79	179.3	36971000	13	17092	0.484679	-0.877397	6934780	3774940	DLTTAGAVTQCYR	P62717	Rpl18a	60S ribosomal protein L18a	1535
275210	236288	2791500	429250	364970	205693	Unmodified	Nsco_Arg_GlcNAc_Ssek3_pulldown_20170415_membrane_delta_SseK1_2_B1				By matching	By MS/MS					1178.7	0.702308	47.805	47.805	0.0083034	72.2	51.423	3220800	0	13683	0.279436	-0.83132	566215	318221	DLVAQAPLKPK	Q9R190	Mta2	Metastasis-associated protein MTA2	2606
467391	909110	9023400	213317	1290500	221859	Unmodified	Nsco_Arg_GlcNAc_Ssek3_pulldown_20170415_membrane_delta_SseK1_2_3_B3			By matching	By MS/MS		By MS/MS				816.423	0.422899	60.589	60.688	0.016809	89.296	28.614	11223000	4	19882	0.570667	-1.99073	1565150	393810	DLVDDLK	P48036	Anxa5	Annexin A5	1426
967270	316087	396126	2033800	267926	232793	Unmodified	Nsco_Arg_GlcNAc_Ssek3_pulldown_20170415_membrane_delta_SseK1_2_B1		By MS/MS			By MS/MS				Salmonella typhimurium (strain SL1344)	1112.61	0.607739	60.227	60.252	0.020389	61.344	48.817	3001000	0	18541	0.00649953	0.0222629	494761	502455	DLVESAPAALK	A0A0H3NK81			311
309771	191025	3088100	214857	189349	196476	Unmodified	Nsco_Arg_GlcNAc_Ssek3_pulldown_20170415_membrane_delta_SseK1_2_3_B3				By MS/MS						1704.99	0.988654	78.209	77.157	4.582e-05	66.022	59.544	3088100	2	26487	0.535304	-1.50495	567467	199943	DLVLGPSGVLQGIRPGK	D3YYT1;Q922P9	Glyr1	Putative oxidoreductase GLYR1	787
1681600	231738	6480500	243955	418750	250540	Unmodified	Nsco_Arg_GlcNAc_Ssek3_pulldown_20170415_membrane_delta_SseK1_2_3_B1		By MS/MS		By MS/MS		By MS/MS				1671.81	0.814438	93.957	93.204	6.6682e-05	82.069	75.591	8580900	5	31434	0.711055	-2.20818	1361790	294700	DLVPDLSNFYAQYK	Q9CQA3	Sdhb	Succinate dehydrogenase [ubiquinone] iron-sulfur subunit, mitochondrial	2378
671490	239160	3812800	175156	679040	201313	Unmodified	Nsco_Arg_GlcNAc_Ssek3_pulldown_20170415_membrane_delta_SseK1_2_3_B1		By MS/MS	By matching	By MS/MS		By matching				1160.61	0.61111	93.737	93.186	0.01202	63.624	38.151	5402500	2	31478	0.518211	-1.55885	849162	288225	DLVSMIQDLK	S4R1M0;S4R2V1;S4R1S4;P06800	Ptprc	Protein-tyrosine-phosphatase;Receptor-type tyrosine-protein phosphatase C	1255
334872	166795	225927	258440	343679	157062	Unmodified	Nsco_Arg_GlcNAc_Ssek3_pulldown_20170415_membrane_delta_SseK1_2_3_B3				By MS/MS						1252.68	0.681573	107.2	106.24	0.082402	42.336	28.527	0	1	37846	0.0371463	0.0482266	232815	240729	DLVTYFLNLR	Q3TLX9;P58242	Smpdl3b	Acid sphingomyelinase-like phosphodiesterase 3b	1483
669200	171429	478009	245342	635380	279969	Unmodified	Nsco_Arg_GlcNAc_Ssek3_pulldown_20170415_membrane_delta_SseK1_2_3_B1		By MS/MS				By matching			Salmonella typhimurium (strain SL1344)	1804.83	0.834187	92.225	91.823	0.0039093	50.305	45.093	1304600	1	30903	0.0516927	-0.109803	379920	352077	DLVVDMGQFYAQYEK	A0A0H3N9N1			112
18595000	6737400	48104000	1238800	10170000	1996400	Oxidation (M)	Nsco_Arg_GlcNAc_Ssek3_pulldown_20170415_membrane_delta_SseK1_2_3_B3		By MS/MS	By MS/MS	By MS/MS	By MS/MS	By MS/MS	By MS/MS			2230.06	0.0575978	83.104	82.617	1.3986e-20	135.91	125.05	86843000	27	28323	1.00403	-2.63484	18198000	2929930	DLYANTVLSGGTTMYPGIADR	Q4KL81;P63260;B1ATY1;F8WGM8;B2RRX1;P60710;E9Q1F2	Actg1;Actb	Actin, cytoplasmic 2;Actin, cytoplasmic 2, N-terminally processed;Actin, cytoplasmic 1;Actin, cytoplasmic 1, N-terminally processed	1570;685
102840000	19471000	427950000	330247	54614000	130600	Unmodified	Nsco_Arg_GlcNAc_Ssek3_pulldown_20170415_membrane_delta_SseK1_2_3_B1		By MS/MS	By MS/MS	By MS/MS		By MS/MS	By matching			2214.06	0.0626832	88.214	87.846	2.0492e-49	251.13	230.53	605010000	18	29286	0.9617	-6.15759	94983400	1330540	DLYANTVLSGGTTMYPGIADR	Q4KL81;P63260;B1ATY1;F8WGM8;B2RRX1;P60710;E9Q1F2	Actg1;Actb	Actin, cytoplasmic 2;Actin, cytoplasmic 2, N-terminally processed;Actin, cytoplasmic 1;Actin, cytoplasmic 1, N-terminally processed	1570;685
413170	173412	2702200	204180	360020	300631	Unmodified	Nsco_Arg_GlcNAc_Ssek3_pulldown_20170415_membrane_delta_SseK1_2_3_B3		By matching		By MS/MS		By matching				1608.79	0.792305	98.613	97.861	1.8619e-05	92.939	76.716	3475300	2	34695	0.365184	-1.0437	578507	280624	DLYEDELVPLFEK	Q8VHM5;F7B5B5;A2AW41	Hnrnpr		2245
3236800	148316	11063000	299934	1323700	151785	Unmodified	Nsco_Arg_GlcNAc_Ssek3_pulldown_20170415_membrane_delta_SseK1_2_B2		By MS/MS		By matching		By MS/MS				2640.2	0.201362	92.361	91.609	3.5977e-10	89.663	85.465	15623000	4	31678	0.448135	-2.15386	1744720	392056	DMDLSQYVIRGDDEEWNEVLSK	Q8K224	Nat10	N-acetyltransferase 10	2177
1547500	499990	4272200	226630	878830	203559	Unmodified	Nsco_Arg_GlcNAc_Ssek3_pulldown_20170415_membrane_delta_SseK1_2_3_B3		By MS/MS	By matching	By MS/MS		By matching				2440.01	0.0133665	78.432	77.956	3.018e-17	116.43	116.09	7198500	4	26851	0.877937	-2.11644	1489640	343534	DMHGDSEYNIMFGPDICGPGTK	B2MWM9;P14211	Calr	Calreticulin	680
5066600	660410	5511400	262381	3980600	169583	Unmodified	Nsco_Arg_GlcNAc_Ssek3_pulldown_20170415_membrane_delta_SseK1_2_3_B3		By MS/MS	By matching	By MS/MS		By MS/MS				2052.01	0.00939076	107.09	106.72	4.4312e-15	120.9	115.69	15219000	6	37977	0.570788	-2.23403	2641990	561592	DMIILPEMVGSMVGVYNGK	D3YTQ9;P62843	Rps15	40S ribosomal protein S15	747
628060	214536	866860	199676	550970	156393	Unmodified	Nsco_Arg_GlcNAc_Ssek3_pulldown_20170415_membrane_delta_SseK1_2_3_B3		By MS/MS		By MS/MS		By matching				1567.78	0.78036	100.47	99.718	0.00039678	68.972	63.874	2045900	2	35460	0.485877	-0.921037	488822	258161	DMLEASILDTYLGK	H3BL49;Q3UL22;P42932	Cct8	T-complex protein 1 subunit theta	1140
1873600	533390	1568400	229751	1924800	205231	Unmodified	Nsco_Arg_GlcNAc_Ssek3_pulldown_20170415_membrane_delta_SseK1_2_3_B1		By MS/MS	By matching	By MS/MS		By MS/MS			Salmonella typhimurium (strain SL1344)	1656.73	0.730984	88.015	87.538	4.106e-07	96.247	89.971	5900100	5	29191	0.501813	-1.37007	1161610	449396	DMLGSMEFACAVAGAK	A0A0H3NXF6			396
295772	170510	4131300	361588	271747	204703	Unmodified	Nsco_Arg_GlcNAc_Ssek3_pulldown_20170415_membrane_delta_SseK1_2_3_B3				By MS/MS						1435.65	0.650074	86.64	85.286	4.5848e-06	124.12	108.33	4131300	2	29741	0.320362	-1.12424	592832	271958	DMTSEELDDILR	Q8VDN2	Atp1a1	Sodium/potassium-transporting ATPase subunit alpha-1	2235
6865500	235032	2684800	249323	2579100	211920	Unmodified	Nsco_Arg_GlcNAc_Ssek3_pulldown_20170415_membrane_delta_SseK1_2_3_B1		By MS/MS		By MS/MS		By MS/MS				2467.13	0.129183	90.366	89.614	1.0004e-20	133.21	129.46	12129000	6	29997	0.374928	-1.66352	1630190	514597	DNFHGLAIFLDTYPNDETTER	Q9DBH5	Lman2	Vesicular integral-membrane protein VIP36	2506
532205	345443	1282700	343444	272802	194775	Unmodified	Nsco_Arg_GlcNAc_Ssek3_pulldown_20170415_membrane_delta_SseK1_2_3_B3				By MS/MS						1588.66	0.657619	50.025	49.875	0.00013298	73.722	69.782	1282700	2	15858	0.951245	-1.2306	617817	263277	DNGNGTYSCSYVPR	B7FAV1;B7FAU9;Q8BTM8	Flna	Filamin-A	708
1174300	2112400	257817	197291	1368200	352030	Unmodified	Nsco_Arg_GlcNAc_Ssek3_pulldown_20170415_membrane_delta_SseK1_2_3_B2		By matching	By MS/MS	By MS/MS		By MS/MS	By matching			1933.01	0.00576066	85.576	85.689	4.4891e-05	63.488	58.433	5006900	6	29785	0.304459	-0.916885	861567	456330	DNHLLGTFDLTGIPPAPR	P20029	Hspa5	78 kDa glucose-regulated protein	1325
1627300	294215	2527000	244043	1286600	254330	Unmodified	Nsco_Arg_GlcNAc_Ssek3_pulldown_20170415_membrane_delta_SseK1_2_3_B3		By MS/MS		By MS/MS		By MS/MS				1844.96	0.963227	99.385	98.633	4.7435e-19	174.87	160.08	5441000	6	35030	0.457556	-1.3071	1065560	430628	DNIQALSIFTASLPEAR	E9Q555	Rnf213	E3 ubiquitin-protein ligase RNF213	938
420070000	122370000	794171000	345270000	187650000	87974000	Unmodified	Nsco_Arg_GlcNAc_Ssek3_pulldown_20170415_membrane_delta_SseK1_2_3_B1		By MS/MS	By MS/MS	By MS/MS	By MS/MS	By MS/MS	By MS/MS			1324.75	0.746298	46.53	46.789	2.051e-18	238.2	217.5	1957500000	24	13377	0.412309	-0.946803	344326000	178630000	DNIQGITKPAIR	B2RTM0;P62806	Hist2h4;Hist1h4a	Histone H4	692
12387000	1268900	139180000	7287500	4491600	3002500	Unmodified	Nsco_Arg_GlcNAc_Ssek3_pulldown_20170415_membrane_delta_SseK1_2_3_B3		By matching	By matching	By MS/MS	By MS/MS	By matching	By matching			1480.85	0.84741	39.356	39.587	1.3664e-07	120.87	107.45	167610000	5	11858	0.305097	-1.49211	12981500	4614810	DNIQGITKPAIRR	B2RTM0;P62806	Hist2h4;Hist1h4a	Histone H4	692
380969	181980	42366000	13237000	225385	192205	Unmodified	Nsco_Arg_GlcNAc_Ssek3_pulldown_20170415_membrane_delta_SseK1_2_3_B3				By MS/MS	By MS/MS					1075.5	0.496809	68.092	67.991	0.0011794	143.03	119	55603000	4	22633	0.0880182	-0.785582	1432110	830793	DNLAEDIMR	Q5FWJ3;P20152;A0A0A6YWC8	Vim	Vimentin	1328
508323	208031	638350	169929	299153	163533	Unmodified	Nsco_Arg_GlcNAc_Ssek3_pulldown_20170415_membrane_delta_SseK1_2_3_B3				By MS/MS						2179.93	0.932791	77.563	76.811	0.0062672	34.174	28.783	638350	1	26281	0.820857	-1.00716	407170	202577	DNLTLWTSDMQGDGEEQNK	Q5SS40;P62259	Ywhae	14-3-3 protein epsilon	1519
885550	779210	5108400	1276700	479390	283670	Unmodified	Nsco_Arg_GlcNAc_Ssek3_pulldown_20170415_membrane_delta_SseK1_2_3_B3		By matching	By matching	By MS/MS	By MS/MS	By matching				1080.58	0.581525	66.544	66.574	0.0033651	73.841	65.069	8529300	4	22093	0.59899	-1.44787	1521890	557867	DNPLDPVLAK	Q922Q8	Lrrc59	Leucine-rich repeat-containing protein 59	2303
1184000	276740	313882	175133	364586	167541	Unmodified	Nsco_Arg_GlcNAc_Ssek3_pulldown_20170415_membrane_delta_SseK1_2_3_B1		By MS/MS								3194.39	0.391224	88.887	88.887	0.00060732	42.468	41.024	1184000	1	29733	0.644116	-1.08838	468522	220341	DNSDFDLLTVSETANEPPQDEGNSFNSPR	O70194	Eif3d	Eukaryotic translation initiation factor 3 subunit D	1217
2259000	485160	1404300	304700	1615200	269883	Unmodified	Nsco_Arg_GlcNAc_Ssek3_pulldown_20170415_membrane_delta_SseK1_2_3_B1		By MS/MS	By MS/MS	By MS/MS	By matching	By MS/MS				1761.8	0.795827	66.898	66.927	6.3203e-10	124.2	110.33	6068400	7	21142	0.483175	-1.17816	1154570	510221	DNSYVIAGYYQANER	M0QWY0;Q3TPU5;O70378;M0QWI7;M0QWC9	Emc8	ER membrane protein complex subunit 8	1164
677420	445090	750190	715330	553720	216630	Unmodified	Nsco_Arg_GlcNAc_Ssek3_pulldown_20170415_membrane_delta_SseK1_2_B1		By matching	By matching	By matching	By MS/MS	By matching	By matching		Salmonella typhimurium (strain SL1344)	1611.78	0.778052	77.487	77.328	0.0012562	54.281	48.74	3358400	2	25272	0.336222	-0.466135	609292	441068	DNTGLVVDPYFSGTK	A0A0H3NI82			261
2017000	233578	1290300	177364	379906	213986	Unmodified	Nsco_Arg_GlcNAc_Ssek3_pulldown_20170415_membrane_delta_SseK1_2_3_B3		By matching		By MS/MS						1342.7	0.699348	65.368	65.293	0.035121	37.613	21.984	3307400	1	21634	0.831164	-1.79927	847116	243394	DNTINLIHTFR	D3YXG6;Q9CVB6	Arpc2	Actin-related protein 2/3 complex subunit 2	774
1681900	333718	5216900	130550	2333600	384414	Unmodified	Nsco_Arg_GlcNAc_Ssek3_pulldown_20170415_membrane_delta_SseK1_2_3_B3		By MS/MS		By MS/MS	By matching	By MS/MS				1512.8	0.804876	93.341	92.789	1.8698e-32	212.89	185.22	9362900	6	32686	0.390363	-1.54801	1430640	489254	DNTQLLINQLWR	Q9CYH6	Rrs1	Ribosome biogenesis regulatory protein homolog	2433
3713800	1667100	13961000	149326	1236500	324218	Unmodified	Nsco_Arg_GlcNAc_Ssek3_pulldown_20170415_membrane_delta_SseK1_2_3_B3		By MS/MS	By matching	By MS/MS		By matching				2441.15	0.154627	80.64	80.097	3.4496e-05	56.681	52.583	20578000	3	27689	1.29918	-3.49858	4421460	391191	DNVCSPGGATIHALHFLESGGFR	Q3TMZ1;Q922Q4	Pycr2	Pyrroline-5-carboxylate reductase;Pyrroline-5-carboxylate reductase 2	1698
10130000	460010	37960000	224180	5348200	274629	Unmodified	Nsco_Arg_GlcNAc_Ssek3_pulldown_20170415_membrane_delta_SseK1_2_3_B3		By MS/MS	By matching	By MS/MS		By MS/MS				2488.19	0.185695	97.508	96.871	3.6684e-08	86.557	86.557	53898000	12	34284	0.559377	-3.02312	5613510	690532	DNYVPEVSALDQEIIEVDPDTK	Q5M9L7;P63276	Rps17	40S ribosomal protein S17	1571
462484	1101500	3405300	595520	616430	1492300	Unmodified	Nsco_Arg_GlcNAc_Ssek3_pulldown_20170415_membrane_delta_SseK1_2_3_B3		By MS/MS	By MS/MS	By MS/MS	By MS/MS	By MS/MS	By matching			1474.75	0.74563	90.176	89.946	5.0247e-06	104.24	93.6	7211000	8	31567	0.231327	-0.55432	1201560	818236	DPENFPFVVLGNK	Q4FJQ0;P51150	Rab7;Rab7a	Ras-related protein Rab-7a	1443
352692	442340	4253200	576620	568530	338339	Unmodified	Nsco_Arg_GlcNAc_Ssek3_pulldown_20170415_membrane_delta_SseK1_2_3_B3			By matching	By MS/MS	By matching	By matching				1280.7	0.70164	83.161	82.646	0.012704	54.683	47.664	5840700	2	28683	0.297166	-0.860238	872213	480469	DPIPYLPPLEK	Q62376	Snrnp70	U1 small nuclear ribonucleoprotein 70 kDa	1911
450441	195174	1360300	174100	536100	246298	Unmodified	Nsco_Arg_GlcNAc_Ssek3_pulldown_20170415_membrane_delta_SseK1_2_3_B3				By MS/MS		By matching				1646.81	0.80527	85.537	84.509	1.4518e-11	131.66	124.83	1896400	2	29439	0.349269	-0.793045	492680	284338	DPIVNVWYSVNGER	Q9QZD9	Eif3i	Eukaryotic translation initiation factor 3 subunit I	2594
427456	438449	1644700	247865	335106	239281	Unmodified	Nsco_Arg_GlcNAc_Ssek3_pulldown_20170415_membrane_delta_SseK1_2_3_B3				By MS/MS						868.502	0.501818	49.831	49.681	0.0079634	87.476	71.834	1644700	2	15777	0.933519	-1.31835	675511	270875	DPNIVIAK	P27773	Pdia3	Protein disulfide-isomerase A3	1356
357412	506510	5341800	378714	234372	244953	Unmodified	Nsco_Arg_GlcNAc_Ssek3_pulldown_20170415_membrane_delta_SseK1_2_3_B3			By MS/MS	By MS/MS						1670.8	0.797407	86.73	86.128	1.2078e-12	163.64	146.87	5848300	2	30076	0.664351	-1.82501	988891	279104	DPYSGNTISLFQAMK	Q9QXS1;E9Q3W4;F6R059	Plec	Plectin	2587
353080	397282	2410300	393960	202599	483570	Unmodified	Nsco_Arg_GlcNAc_Ssek3_pulldown_20170415_membrane_delta_SseK1_2_3_B3				By MS/MS	By MS/MS		By matching			1638.83	0.825337	84.733	84.633	0.0024627	65.811	49.967	3287900	1	29545	0.463382	-1.04363	696649	337948	DPYSGQSVSLFQALK	Q9QXS1;E9Q3W4;F6R059	Plec	Plectin	2587
520535	200469	9272000	317379	1376400	200508	Unmodified	Nsco_Arg_GlcNAc_Ssek3_pulldown_20170415_membrane_delta_SseK1_2_3_B3				By MS/MS		By matching	By MS/MS			1766.92	0.9203	71.171	71.246	5.3914e-13	142.91	142.91	10648000	3	23927	0.245215	-1.15517	989063	444104	DPYSGQSVSLFQALKK	Q9QXS1;E9Q3W4;F6R059	Plec	Plectin	2587
869630	601850	915730	187033	1262900	224688	Unmodified	Nsco_Arg_GlcNAc_Ssek3_pulldown_20170415_membrane_delta_SseK1_2_3_B3		By MS/MS	By matching	By MS/MS		By MS/MS				1770.85	0.849837	92.732	92.18	3.1288e-06	90.707	82.297	3650200	5	32463	0.51714	-1.05828	782582	375799	DPYTEQTISLFQAMK	Q9QXS1;E9Q3W4	Plec	Plectin	2587
426398	204555	3179800	216709	375930	212297	Unmodified	Nsco_Arg_GlcNAc_Ssek3_pulldown_20170415_membrane_delta_SseK1_2_3_B3				By MS/MS						1726.82	0.823622	87.202	85.849	1.0329e-05	88.092	70.839	3179800	1	29964	0.477271	-1.33442	652142	258608	DPYTGEQISLFQAMK	Q9QXS1;E9Q3W4;F6R059	Plec	Plectin	2587
1594400	213610	975170	226690	864950	213149	Unmodified	Nsco_Arg_GlcNAc_Ssek3_pulldown_20170415_membrane_delta_SseK1_2_B2		By matching		By MS/MS	By matching	By MS/MS				1617.73	0.731102	81.827	81.35	0.0019891	55.011	44.064	3661200	3	27609	0.383328	-0.996792	692521	347031	DQFGFINYEVGDSK	Q8JZN2;Q3U1S6;Q91W50;A0A0G2JF72	Csde1	Cold shock domain-containing protein E1	1718
4823800	315280	5411500	296692	1061800	230262	Unmodified	Nsco_Arg_GlcNAc_Ssek3_pulldown_20170415_membrane_delta_SseK1_2_3_B1		By MS/MS	By matching	By MS/MS		By MS/MS				2171.9	0.900051	89.885	89.291	8.356e-11	91.337	89.928	11612000	8	29853	0.688532	-2.27534	2018990	417052	DQGSCGSCWAFGAVEAISDR	P10605	Ctsb	Cathepsin B;Cathepsin B light chain;Cathepsin B heavy chain	1274
351514	188924	10237000	246177	222508	191637	Unmodified	Nsco_Arg_GlcNAc_Ssek3_pulldown_20170415_membrane_delta_SseK1_2_3_B3				By MS/MS						1543.68	0.679066	71.244	71.094	1.3315e-07	136.24	126.96	10237000	2	23801	0.487019	-2.0057	879294	218957	DQGTYEDYVEGLR	Q60605	Myl6	Myosin light polypeptide 6	1866
707050	219779	7235300	364590	395650	1027400	Unmodified	Nsco_Arg_GlcNAc_Ssek3_pulldown_20170415_membrane_delta_SseK1_2_3_B3		By matching		By MS/MS		By matching	By MS/MS			1443.76	0.756923	80.01	79.746	1.4481e-11	132.08	102.54	9365400	3	27546	0.247635	-0.974474	1039840	529198	DQIAQLEASLSAAK	P14733	Lmnb1	Lamin-B1	1303
818570	204205	4837400	526730	255654	296570	Unmodified	Nsco_Arg_GlcNAc_Ssek3_pulldown_20170415_membrane_delta_SseK1_2_3_B3		By matching		By MS/MS	By MS/MS		By MS/MS			1168.58	0.576439	75.858	75.983	0.0012045	104.01	85.846	6479300	6	25769	0.459452	-1.44655	931632	341814	DQIYDIFQK	Q5F2A7;P60843	Eif4a1	Eukaryotic initiation factor 4A-I	1499
359298	216633	3585200	882450	557630	177943	Unmodified	Nsco_Arg_GlcNAc_Ssek3_pulldown_20170415_membrane_delta_SseK1_2_B1				By MS/MS	By MS/MS	By matching				1054.64	0.638646	83.589	82.887	0.016301	66.299	55.541	5025300	2	27366	0.145584	-0.557394	653478	444057	DQLIVNLLK	Q564E2;G5E8N5;P06151;D3Z736;D3YZQ9	Ldha	L-lactate dehydrogenase;L-lactate dehydrogenase A chain	1122
376867	187334	927790	441250	270354	186864	Unmodified	Nsco_Arg_GlcNAc_Ssek3_pulldown_20170415_membrane_delta_SseK1_2_3_B3				By MS/MS	By matching					1415.77	0.766031	71.634	71.533	0.0003025	77.776	64.375	1369000	1	24036	0.274198	-0.518343	403105	281437	DQLLLGPTYATPK	Q99JY0	Hadhb	Trifunctional enzyme subunit beta, mitochondrial;3-ketoacyl-CoA thiolase	2321
630020	232704	4793200	202013	438090	181354	Unmodified	Nsco_Arg_GlcNAc_Ssek3_pulldown_20170415_membrane_delta_SseK1_2_3_B3		By matching		By MS/MS		By matching				2079.98	0.978285	94.457	93.704	0.0046666	43.946	42.323	5861300	1	33028	0.605459	-1.81744	889054	252246	DQMQQQLSDYEQLLDVK	P14733	Lmnb1	Lamin-B1	1303
362328	196912	1054000	492361	466385	190026	Unmodified	Nsco_Arg_GlcNAc_Ssek3_pulldown_20170415_membrane_delta_SseK1_2_3_B3				By MS/MS		By MS/MS				2145.98	0.982324	98.952	97.499	0.00028954	51.495	45.954	1054000	4	34594	0.11361	-0.261736	422089	352058	DQMTCLDTLAAYYVQQAR	Q62018	Ctr9	RNA polymerase-associated protein CTR9 homolog	1903
3419800	1278300	4437300	2319200	1878300	969820	Unmodified	Nsco_Arg_GlcNAc_Ssek3_pulldown_20170415_membrane_delta_SseK1_2_3_B3		By matching	By MS/MS	By MS/MS	By matching	By matching	By MS/MS	+		1972.98	0.975523	47.658	47.884	1.8346e-05	68.168	63.264	14303000	4	15120	0.478425	-0.732992	2686900	1616580	DQNYPGAIAIHHPNVAEK	CON__P15636			737
340458	163988	1461900	441724	304053	228522	Unmodified	Nsco_Arg_GlcNAc_Ssek3_pulldown_20170415_membrane_delta_SseK1_2_3_B3				By MS/MS						1964.01	0.0115743	74.819	74.569	8.105e-05	53.037	46.92	1461900	1	25219	0.185513	-0.470347	433775	313095	DQPAFTPSGILTPHALGSR	Q9DBR1	Xrn2	5'-3' exoribonuclease 2	2507
2454300	245763	2385500	208054	2828900	199204	Unmodified	Nsco_Arg_GlcNAc_Ssek3_pulldown_20170415_membrane_delta_SseK1_2_3_B3		By MS/MS		By MS/MS		By MS/MS				3020.48	0.482605	93.563	92.811	1.0582e-05	56.688	56.688	7668800	5	32716	0.290859	-1.20578	1128950	489438	DQSLSSNSILLVSELPEDGFTEEDIRK	A0A0N4SV80;E9QML5;Q61464;Q3TZK9;A0A0N4SV38;A0A0N4SVI8;E9QKZ7;A0A0N4SVM8	Zfml;Znf638	Zinc finger protein 638	417
641820	229601	7816600	212727	346489	230730	Unmodified	Nsco_Arg_GlcNAc_Ssek3_pulldown_20170415_membrane_delta_SseK1_2_3_B3				By MS/MS						2839.45	0.446435	81.018	79.765	1.7598e-13	98.491	91.344	7816600	1	27593	0.593542	-2.02725	1048260	257161	DRAVFPQNGLVVSSVDVQSVEPVDQR	E9Q3X0;Q9EQK5	Mvp	Major vault protein	936
1219300	408060	2072700	848300	249179	231379	Unmodified	Nsco_Arg_GlcNAc_Ssek3_pulldown_20170415_membrane_delta_SseK1_2_3_B3		By matching	By matching	By MS/MS	By matching					1136.55	0.546202	35.02	35.058	0.088956	120.63	77.507	4548300	1	10182	0.730143	-1.46606	1010320	365703	DRDFISEQK	Q3KNJ6;E0CXN9;E9PV05;E9Q422;E0CY74;E9Q3M7;E0CXL1;Q8C898;Q6NSQ5	C130026I21Rik;A530032D15Rik;Sp140		1669;2129;1941
545108	195635	4320200	223115	331103	197934	Unmodified	Nsco_Arg_GlcNAc_Ssek3_pulldown_20170415_membrane_delta_SseK1_2_3_B3				By MS/MS						1961.99	0.994587	88.433	87.08	2.0009e-06	76.586	69.268	4320200	2	30486	0.551406	-1.65922	772345	244533	DRDVTFSPATIEEELIK	F6USD5;F6T4L3;Q80ZP8;Q3TMX5;Q9CXI5	Manf	Mesencephalic astrocyte-derived neurotrophic factor	1021
1064900	567840	2351400	812850	634200	425250	Unmodified	Nsco_Arg_GlcNAc_Ssek3_pulldown_20170415_membrane_delta_SseK1_2_3_B3		By matching	By matching	By MS/MS	By matching	By matching	By matching			1610.67	0.670961	27.838	27.996	0.00073884	59.77	56.865	5856500	2	7462	0.619187	-0.899114	1124490	602967	DRDYSDHPSGGSYR	Q91VM5;Q9WV02;A2AFI3;S4R1F6	Rbmxl1;Rbmx	RNA binding motif protein, X-linked-like-1;RNA-binding motif protein, X chromosome;RNA-binding motif protein, X chromosome, N-terminally processed	2261
1712800	286257	3465900	194904	333440	264487	Unmodified	Nsco_Arg_GlcNAc_Ssek3_pulldown_20170415_membrane_delta_SseK1_2_3_B3		By matching		By MS/MS		By matching				1299.63	0.631997	34.174	34.357	0.00022108	122.69	93.733	5512100	3	9892	0.944608	-2.20912	1193330	258076	DREEALHQFR	Q62095;Q3TQX5;Q62167;B9EIA2;P16381	Ddx3y;Ddx3x;D1Pas1	ATP-dependent RNA helicase DDX3Y;ATP-dependent RNA helicase DDX3X;Putative ATP-dependent RNA helicase Pl10	1906;1702
575918	202364	169760	230217	218257	292736	Unmodified	Nsco_Arg_GlcNAc_Ssek3_pulldown_20170415_membrane_delta_SseK1_2_3_B3				By MS/MS						1959.99	0.986147	68.678	68.528	0.016586	39.387	20.598	0	1	22847	0.0897344	-0.142563	270464	245016	DRLALSEADSLVQSDVSR	Q8BGX2		Uncharacterized protein C19orf52 homolog	2045
2124100	1298200	6984900	2146900	260794	384031	Unmodified	Nsco_Arg_GlcNAc_Ssek3_pulldown_20170415_membrane_delta_SseK1_2_3_B3		By matching	By matching	By MS/MS	By matching					1437.83	0.830362	52.64	52.602	0.00011045	81.448	69.865	12554000	2	16842	0.85086	-2.16169	2680560	599089	DRLLASTLVHSVK	Q8K019;F8WI22;A0A087WQA0;A0A087WRN1	Bclaf1	Bcl-2-associated transcription factor 1	2168
1065900	355894	284899	212325	930430	239219	Unmodified	Nsco_Arg_GlcNAc_Ssek3_pulldown_20170415_membrane_delta_SseK1_2_3_B1		By MS/MS				By matching				1868.96	0.963227	80.672	80.27	0.0061043	35.872	29.966	1996300	1	26390	0.166226	-0.397797	476332	361544	DRLVAEFTTSLTNFQK	Q8BH40;O70439	Stx7	Syntaxin-7	1222
1332400	762090	3789200	956560	873870	309002	Unmodified	Nsco_Arg_GlcNAc_Ssek3_pulldown_20170415_membrane_delta_SseK1_2_3_B3		By MS/MS	By matching	By MS/MS	By matching	By MS/MS				2117.08	0.0766342	34.77	34.92	3.2227e-05	65.887	60.76	7714100	6	10180	0.69054	-1.29895	1566980	636854	DRPHEGTRPVHAVFVSEGK	Q3U1N0;O89053;G3UYK8;A0A0U1RPY8;D3YW57	Coro1a	Coronin;Coronin-1A	1240
1573200	306790	925900	226593	191625	190455	Unmodified	Nsco_Arg_GlcNAc_Ssek3_pulldown_20170415_membrane_delta_SseK1_2_3_B1		By MS/MS	By matching	By matching						2689.33	0.330736	78.754	78.386	1.8221e-12	96.052	91.381	2805900	1	25612	1.28604	-1.91863	764533	202223	DRPQEADGIDSVIVVDNVPQVGPDR	Q8JZQ9	Eif3b	Eukaryotic translation initiation factor 3 subunit B	2165
400184	181646	2451300	585750	226216	238302	Unmodified	Nsco_Arg_GlcNAc_Ssek3_pulldown_20170415_membrane_delta_SseK1_2_3_B3				By MS/MS	By matching					2336.13	0.133163	47.819	47.818	1.2891e-10	92.563	86.894	3037100	1	15108	0.279593	-0.832164	562722	316073	DRTQIAICPNNHEVHIYEK	Q91Z25;Q9WV32;D3Z6S0	Arpc1b	Actin-related protein 2/3 complex subunit 1B	2282
1743700	287345	4892000	193099	301899	189955	Unmodified	Nsco_Arg_GlcNAc_Ssek3_pulldown_20170415_membrane_delta_SseK1_2_3_B3		By matching		By MS/MS						1230.63	0.631663	46.239	46.205	0.00016931	86.911	65.515	6635700	4	14455	1.00268	-2.59672	1348300	222894	DRVTDALNATR	P63038	Hspd1	60 kDa heat shock protein, mitochondrial	1563
3550500	185808	4040700	245163	2169100	214623	Unmodified	Nsco_Arg_GlcNAc_Ssek3_pulldown_20170415_membrane_delta_SseK1_2_3_B1		By MS/MS		By MS/MS		By MS/MS				2973.38	0.37808	81.975	81.323	1.7537e-13	98.491	95.101	9760300	8	26750	0.347219	-1.51524	1386550	485069	DRVTGQHQGYGFVEFLSEEDADYAIK	Q8QZY9	Sf3b4	Splicing factor 3B subunit 4	2193
359638	186772	379849	203994	272166	228699	Arg_GlcNAc	Nsco_Arg_GlcNAc_Ssek3_pulldown_20170415_membrane_delta_SseK1_2_B2					By MS/MS	By MS/MS				2214	0.00364799	49.387	49.712	4.0289e-11	92.01	83.919	0	2	14864	0.406045	-0.335595	294394	233295	DRYSSDTTPLLNGSSQDR	O88630	Gosr1	Golgi SNAP receptor complex member 1	1233
4286600	424980	305186	166784	2784800	292525	Unmodified	Nsco_Arg_GlcNAc_Ssek3_pulldown_20170415_membrane_delta_SseK1_2_3_B1		By MS/MS	By matching			By MS/MS				2370.17	0.170319	92.52	92.209	4.949e-36	166.28	163.13	7496300	5	31048	0.145943	-0.6776	822271	514088	DSAAAVVVYDITNVNSFQQTTK	D3YV69	Rab6a		759
281159	209046	1783700	921240	214933	319277	Unmodified	Nsco_Arg_GlcNAc_Ssek3_pulldown_20170415_membrane_delta_SseK1_2_3_B3				By MS/MS	By matching					1267.59	0.586686	51.637	51.587	4.1041e-06	111.63	98.23	2704900	2	16452	0.0740628	-0.243245	471526	398365	DSAVNAICYGAK	Q9ESX5	Dkc1	H/ACA ribonucleoprotein complex subunit 4	2550
839660	159829	4060900	659400	332370	211402	Unmodified	Nsco_Arg_GlcNAc_Ssek3_pulldown_20170415_membrane_delta_SseK1_2_3_B3		By matching		By MS/MS	By MS/MS					1275.63	0.63066	73.508	73.408	1.3143e-07	188.28	152.73	5560000	3	24731	0.343359	-1.18538	816821	359164	DSDSILETLQR	Q9D6J6;M0QWP9	Ndufv2	NADH dehydrogenase [ubiquinone] flavoprotein 2, mitochondrial	2482
474073	944980	17268000	260350	1686600	285024	Unmodified	Nsco_Arg_GlcNAc_Ssek3_pulldown_20170415_membrane_delta_SseK1_2_3_B3			By matching	By MS/MS		By matching				2775.3	0.296265	96.923	96.187	1.1797e-36	172.24	167.36	19900000	3	34047	0.473622	-1.98326	1977740	500208	DSEDNPQTLLFSATCPHWVFNVAK	Q9JIK5	Ddx21	Nucleolar RNA helicase 2	2561
2605700	318880	364540	603280	489680	270619	Unmodified	Nsco_Arg_GlcNAc_Ssek3_pulldown_20170415_membrane_delta_SseK1_2_3_B1		By MS/MS	By MS/MS	By matching	By matching	By MS/MS				1727.78	0.782486	79.317	78.946	1.4483e-11	132.06	126.34	4382000	4	25845	0.243427	-0.640587	671582	430788	DSEGCWITYTLQQK	Q542I8;P11835	Itgb2	Integrin beta;Integrin beta-2	1285
397662	245379	1826200	637060	342924	225480	Unmodified	Nsco_Arg_GlcNAc_Ssek3_pulldown_20170415_membrane_delta_SseK1_2_3_B3				By MS/MS	By matching					1328.62	0.620823	41.611	41.711	4.6079e-06	129.19	122.96	2463300	1	12746	0.251445	-0.618337	562730	366574	DSEGNQVLPDQK	Q91VE6	Nifk	MKI67 FHA domain-interacting nucleolar phosphoprotein	2257
278696	1020800	5421600	241567	211555	176568	Unmodified	Nsco_Arg_GlcNAc_Ssek3_pulldown_20170415_membrane_delta_SseK1_2_3_B3			By matching	By MS/MS						2361.06	0.0621659	65.4	65.283	4.8577e-12	106.86	106.86	6442400	2	21631	0.92713	-2.47243	1155400	208189	DSFDDRGPSLNPVLDYDHGSR	Q5BL18;Q8K310;A0A087WSU2	Matr3	Matrin-3	1826
338568	265713	1061900	202539	277339	139474	Unmodified	Nsco_Arg_GlcNAc_Ssek3_pulldown_20170415_membrane_delta_SseK1_2_3_B3				By MS/MS						1197.55	0.548844	77.094	76.342	0.079678	42.336	31.172	1061900	1	26074	0.8195	-1.20268	457138	198611	DSFPNFLACK	Q9CR61	Ndufb7	NADH dehydrogenase [ubiquinone] 1 beta subcomplex subunit 7	2404
326830	305809	692340	307943	305293	260519	Unmodified	Nsco_Arg_GlcNAc_Ssek3_pulldown_20170415_membrane_delta_SseK1_2_3_B3				By MS/MS						1255.57	0.572082	66	65.85	0.00041509	85.924	75.735	692340	1	21850	0.576151	-0.49947	410548	290408	DSGSPLQFDYK	Q91YK2;F7AGW8	Rrp1b	Ribosomal RNA processing protein 1 homolog B	2278
433581	221891	318769	210219	269900	277617	Unmodified	Nsco_Arg_GlcNAc_Ssek3_pulldown_20170415_membrane_delta_SseK1_2_3_B1		By MS/MS		By MS/MS						1611.81	0.814438	102.04	101.59	0.00055663	67.136	49.884	0	3	34772	0.449063	-0.320416	313013	250673	DSIFSNLIGQLDYK	Q8BMS1	Hadha	Trifunctional enzyme subunit alpha, mitochondrial;Long-chain enoyl-CoA hydratase;Long chain 3-hydroxyacyl-CoA dehydrogenase	2083
2002100	479330	2763900	937570	1156700	225117	Unmodified	Nsco_Arg_GlcNAc_Ssek3_pulldown_20170415_membrane_delta_SseK1_2_3_B3		By MS/MS	By matching	By MS/MS	By MS/MS	By matching				1392.68	0.678613	77.182	76.871	3.3196e-05	94.122	85.525	7339500	6	26247	0.461383	-1.14718	1384250	624996	DSIVQGFQWGTR	Q543F1;A2AH85;O08810;G3UZ34;G3UXK8	Eftud2	116 kDa U5 small nuclear ribonucleoprotein component	570
494145	256101	426140	391345	165644	216580	Unmodified	Nsco_Arg_GlcNAc_Ssek3_pulldown_20170415_membrane_delta_SseK1_2_3_B3				By MS/MS						1199.65	0.651001	31.785	31.635	0.078651	27.554	15.822	426140	1	8894	0.625558	-0.647185	377809	241241	DSKLPVAQSQK	A0A0U1RP81;E9PVS5;Q8CAQ8;E9Q800;E9QAY6;Q3TZK4	Immt	MICOS complex subunit Mic60	507;2130
6048300	275709	10715000	186656	965910	214588	Unmodified	Nsco_Arg_GlcNAc_Ssek3_pulldown_20170415_membrane_delta_SseK1_2_3_B1		By MS/MS		By MS/MS		By MS/MS				2259.11	0.109299	100.29	99.54	8.4963e-26	154.26	141.89	17729000	6	33990	0.749845	-2.95042	2614320	338216	DSLDPSFTHAMQLLSVEIEK	Q60749	Khdrbs1	KH domain-containing, RNA-binding, signal transduction-associated protein 1	1870
2883300	250530	3464100	282470	1496500	282308	Unmodified	Nsco_Arg_GlcNAc_Ssek3_pulldown_20170415_membrane_delta_SseK1_2_3_B1		By MS/MS	By MS/MS	By MS/MS	By matching	By MS/MS	By MS/MS			1250.68	0.675819	83.767	83.057	7.2255e-05	143	143	8126300	9	27413	0.428007	-1.46339	1357630	492331	DSLTLVFVETK	Q62095;Q3TQX5;Q62167	Ddx3y;Ddx3x	ATP-dependent RNA helicase DDX3Y;ATP-dependent RNA helicase DDX3X	1906;1702
463577	224350	1730000	309231	271602	292189	Unmodified	Nsco_Arg_GlcNAc_Ssek3_pulldown_20170415_membrane_delta_SseK1_2_3_B3				By MS/MS						1378.77	0.770782	68.46	68.309	0.032708	60.157	53.901	1730000	1	22769	0.481794	-0.95806	564544	290598	DSLTLVFVETKK	Q62095;Q3TQX5;Q62167	Ddx3y;Ddx3x	ATP-dependent RNA helicase DDX3Y;ATP-dependent RNA helicase DDX3X	1906;1702
352448	196737	447607	191368	392503	191128	Unmodified	Nsco_Arg_GlcNAc_Ssek3_pulldown_20170415_membrane_delta_SseK1_2_3_B3				By MS/MS						1453.86	0.857823	108.03	107.38	0.06261	33.273	32.026	0	1	38184	0.30601	-0.370772	314262	243041	DSMLVLLPVLLNK	Q60770	Stxbp3	Syntaxin-binding protein 3	1872
2287300	139422	1609500	192461	1161500	148613	Unmodified	Nsco_Arg_GlcNAc_Ssek3_pulldown_20170415_membrane_delta_SseK1_2_3_B1		By MS/MS		By MS/MS		By MS/MS				2114.96	0.964409	85.002	84.283	5.131e-08	89.011	85.295	5058300	5	27906	0.346484	-1.31651	800660	321470	DSNGAILVYDVTDEDSFQK	Q0PD35;P35282	Rab21	Ras-related protein Rab-21	1383
1631600	1318700	2052800	1013200	1887100	851020	Unmodified	Nsco_Arg_GlcNAc_Ssek3_pulldown_20170415_membrane_delta_SseK1_2_B1		By matching	By matching	By matching	By MS/MS	By matching	By matching			1485.68	0.678295	54.716	54.941	3.8339e-05	88.596	80.986	8754400	1	16536	0.537131	-0.480213	1640720	1176190	DSNNLCLHFNPR	P16045	Lgals1	Galectin-1	1308
3406300	255391	1830800	217873	493564	235543	Unmodified	Nsco_Arg_GlcNAc_Ssek3_pulldown_20170415_membrane_delta_SseK1_2_3_B1		By MS/MS		By matching		By MS/MS				2237.12	0.115053	90.754	90.028	6.9072e-08	85.855	83.815	5237000	4	30187	0.772423	-1.99151	1167820	293679	DSNSLAYYNMASGAVIHLALK	Q8K4Z5	Sf3a1	Splicing factor 3A subunit 1	2189
1954700	509619	608550	162133	1515800	184718	Unmodified	Nsco_Arg_GlcNAc_Ssek3_pulldown_20170415_membrane_delta_SseK1_2_3_B1		By MS/MS		By matching		By matching				1919.9	0.904726	78.526	77.907	0.00016047	58.712	46.654	4079100	1	25460	0.442626	-1.24638	846332	356732	DSNYHLLMSVQESLER	P26443	Glud1	Glutamate dehydrogenase 1, mitochondrial	1352
424159	273995	3523000	259901	370308	205178	Unmodified	Nsco_Arg_GlcNAc_Ssek3_pulldown_20170415_membrane_delta_SseK1_2_3_B3				By MS/MS				+		1212.61	0.613887	66.014	65.864	0.023806	47.712	38.318	3523000	2	21861	0.554806	-1.45797	742553	270293	DSPSVWAAVPGK	Q5SX50;P62962;Q5SX49;CON__P02584;J3QMC2	Pfn1	Profilin;Profilin-1	1557
1473900	265530	5719000	1591100	709820	198274	Unmodified	Nsco_Arg_GlcNAc_Ssek3_pulldown_20170415_membrane_delta_SseK1_2_3_B3		By MS/MS		By MS/MS	By MS/MS	By MS/MS				1349.55	0.548387	43.621	43.821	1.0834e-10	187.11	152.36	9493800	5	13535	0.288276	-1.10708	1308080	607254	DSQDAGGFGPEDR	Q9QXS1;E9Q3W4;F6R059	Plec	Plectin	2587
496276	224259	541250	283705	262963	170917	Unmodified	Nsco_Arg_GlcNAc_Ssek3_pulldown_20170415_membrane_delta_SseK1_2_3_B3				By MS/MS						1840.75	0.750868	78.663	77.611	0.087983	26.771	23.338	541250	1	26686	0.737672	-0.746685	392004	233623	DSQDPYCGWCVIEGR	B2RXS4	Plxnb2	Plexin-B2	705
505158	223613	990550	331172	236415	177160	Unmodified	Nsco_Arg_GlcNAc_Ssek3_pulldown_20170415_membrane_delta_SseK1_2_3_B3				By MS/MS						991.464	0.464446	41.705	41.655	0.078926	63.673	28.228	990550	0	12708	0.677357	-1.004	481874	240269	DSQICELK	F6USD5;F6T4L3;Q80ZP8;Q3TMX5;Q9CXI5;F7C1S6	Manf	Mesencephalic astrocyte-derived neurotrophic factor	1021
676940	202595	3788600	232654	380868	146970	Unmodified	Nsco_Arg_GlcNAc_Ssek3_pulldown_20170415_membrane_delta_SseK1_2_3_B3		By matching		By MS/MS			By matching			1398.77	0.771845	89.378	89.194	1.7172e-07	113.25	99.834	4612500	2	31288	0.618175	-1.77274	803931	235273	DSQVVQVVLDGLK	Q543M7;O35344	Kpna3	Importin subunit alpha;Importin subunit alpha-4	1185
5543300	5054500	3235700	1036000	9698400	258370	Acetyl (Protein N-term);Arg_GlcNAc	Nsco_Arg_GlcNAc_Ssek3_pulldown_20170415_membrane_delta_SseK1_2_3_B3		By matching	By matching	By MS/MS	By matching	By matching	By matching			1545.77	0.774698	86.418	86.276	0.027546	43.77	19.681	24826000	1	30152	0.481436	-1.7087	4492330	1374360	DSRLQEIRER	E9QPC5;G3UYS3;Q3UIK4	Mettl14	N6-adenosine-methyltransferase subunit METTL14	1000
520974	254826	623970	272429	1031100	182013	Unmodified	Nsco_Arg_GlcNAc_Ssek3_pulldown_20170415_membrane_delta_SseK1_2_B2				By matching		By MS/MS				1192.59	0.587673	57.409	57.584	0.032492	44.598	26.066	1655000	0	17828	0.0974637	-0.232056	435921	371152	DSSGHVGFIFK	Q3TMX0;O08992;H3BLG5	Sdcbp	Syntenin-1	1172
847520	211115	1572100	295475	394770	144182	Unmodified	Nsco_Arg_GlcNAc_Ssek3_pulldown_20170415_membrane_delta_SseK1_2_3_B3		By MS/MS		By MS/MS		By matching				3038.4	0.398617	91.83	91.078	0.0003444	46.847	44.156	2814400	3	32043	0.636849	-1.35465	655214	256207	DSSQESQSGTVSDAELSCSGISSLEILPR	Q8R2M2	Dnttip2	Deoxynucleotidyltransferase terminal-interacting protein 2	2203
1033000	277190	1029000	265914	532640	198817	Unmodified	Nsco_Arg_GlcNAc_Ssek3_pulldown_20170415_membrane_delta_SseK1_2_3_B1		By MS/MS	By matching	By MS/MS		By matching				1515.72	0.72456	95.957	95.405	0.00061262	76.073	64.155	2871800	4	32326	0.675018	-1.12909	665423	304235	DSTEYFIIFEPR	Q6P5D8	Smchd1	Structural maintenance of chromosomes flexible hinge domain-containing protein 1	1953
493200	1700000	6044800	2011400	458170	219600	Oxidation (M)	Nsco_Arg_GlcNAc_Ssek3_pulldown_20170415_membrane_delta_SseK1_2_3_B3		By MS/MS	By matching	By MS/MS	By MS/MS	By matching	By MS/MS			1204.65	0.648558	87.377	87.095	0.00033434	89.029	63.407	10927000	6	30354	0.478895	-1.54879	1717720	587109	DSTLIMQLLR	Q5SS40;P62259;P63101;F6YY69;F6VW30;P68254;A8IP69;P61982;P68510;O70456;Q9CQV8	Ywhae;Ywhaz;Ywhaq;Ywhag;Ywhah;Sfn;Ywhab	14-3-3 protein epsilon;14-3-3 protein zeta/delta;14-3-3 protein theta;14-3-3 protein gamma;14-3-3 protein gamma, N-terminally processed;14-3-3 protein eta;14-3-3 protein sigma;14-3-3 protein beta/alpha;14-3-3 protein beta/alpha, N-terminally processed	1519;1566;1030;650;1580;1223;2397
4783300	1083100	20638000	235493	6565900	4017000	Unmodified	Nsco_Arg_GlcNAc_Ssek3_pulldown_20170415_membrane_delta_SseK1_2_3_B3		By matching	By MS/MS	By MS/MS		By MS/MS	By MS/MS			1188.65	0.653644	94.584	94.344	0.00017464	163.64	138.08	37088000	7	33283	0.285234	-1.36851	4746290	1838190	DSTLIMQLLR	Q5SS40;P62259;P63101;F6YY69;F6VW30;P68254;A8IP69;P61982;P68510;O70456;Q9CQV8	Ywhae;Ywhaz;Ywhaq;Ywhag;Ywhah;Sfn;Ywhab	14-3-3 protein epsilon;14-3-3 protein zeta/delta;14-3-3 protein theta;14-3-3 protein gamma;14-3-3 protein gamma, N-terminally processed;14-3-3 protein eta;14-3-3 protein sigma;14-3-3 protein beta/alpha;14-3-3 protein beta/alpha, N-terminally processed	1519;1566;1030;650;1580;1223;2397
384775	177746	1076200	203794	310928	283354	Unmodified	Nsco_Arg_GlcNAc_Ssek3_pulldown_20170415_membrane_delta_SseK1_2_3_B3				By MS/MS						1938.05	0.0534391	80.649	79.396	0.000984	49.343	35.918	1076200	1	27465	0.365821	-0.678467	419083	261855	DSTSRPTDNILIPQLIR	Q8VHE0	Sec63	Translocation protein SEC63 homolog	2244
5987000	236516	5687800	139499	2335300	159378	Unmodified	Nsco_Arg_GlcNAc_Ssek3_pulldown_20170415_membrane_delta_SseK1_2_3_B1		By MS/MS		By MS/MS		By MS/MS				2428.21	0.212184	99.331	98.578	4.54e-36	167.63	78.615	14010000	9	33581	0.524906	-2.42575	2004500	373062	DSTVAVVVYDITNVNSFQQTTK	P35279	Rab6a	Ras-related protein Rab-6A	1382
273786	298763	451723	271598	552180	251971	Unmodified	Nsco_Arg_GlcNAc_Ssek3_pulldown_20170415_membrane_delta_SseK1_2_B2						By MS/MS			Salmonella typhimurium (strain SL1344)	1908.9	0.896135	91.567	90.764	0.033426	30.489	21.454	552180	1	31380	0.00837342	0.0107941	333071	335572	DSVGAVVMGPYADLAEGMK	A0A0H3NNA2			355
491161	288360	2439000	581020	1307700	350860	Unmodified	Nsco_Arg_GlcNAc_Ssek3_pulldown_20170415_membrane_delta_SseK1_2_3_B3		By MS/MS	By matching	By MS/MS		By MS/MS	By matching			1307.65	0.651001	75.641	75.766	0.00026528	84.365	74.078	4386000	5	25666	0.0392628	-0.124614	701655	643593	DSVVAGFQWATK	P58252	Eef2	Elongation factor 2	1484
2830200	286137	1805800	293454	294843	190292	Unmodified	Nsco_Arg_GlcNAc_Ssek3_pulldown_20170415_membrane_delta_SseK1_2_3_B1		By MS/MS		By MS/MS		By MS/MS				2048.02	0.0248411	107.34	106.87	6.12e-07	79.143	74.386	4636000	5	36923	0.978942	-2.1576	1135060	254400	DSWNSGIISVMSALSVAPSK	Q8R404	Qil1	Protein QIL1	2216
1556300	714380	2551800	283491	759320	254726	Unmodified	Nsco_Arg_GlcNAc_Ssek3_pulldown_20170415_membrane_delta_SseK1_2_3_B1		By MS/MS	By MS/MS	By MS/MS		By MS/MS				1913.93	0.925839	94.428	93.876	4.7582e-10	115.91	92.919	5581800	7	31722	1.21644	-1.89774	1415650	379909	DSYLILETLPTEYDSR	A2AGN7;O88685;B7ZCF1;A0A087WPH7;F6Q2E3	Psmc3	26S protease regulatory subunit 6A	568
561980	211293	312875	863930	146939	127709	Unmodified	Nsco_Arg_GlcNAc_Ssek3_pulldown_20170415_membrane_delta_SseK1_2_B1		By matching			By MS/MS					1353.62	0.616072	29.494	29.569	0.00040716	89.301	74.139	1425900	2	6710	0.152277	-0.398789	333677	253092	DSYVGDEAQSKR	Q4KL81;P63260;G3UZ07;G3UYG0;E9Q606;V9GXQ2;B2RRX1;P60710;E9Q5F4;Q497E4;P68134;P68033;Q3UJ36;P63268;P62737;D3Z2K3;D3YZY0	Actg1;Actb;Gm17087;Actc1;Acta1;Actg2;Acta2	Actin, cytoplasmic 2;Actin, cytoplasmic 2, N-terminally processed;Actin, cytoplasmic 1;Actin, cytoplasmic 1, N-terminally processed;Actin, alpha skeletal muscle;Actin, alpha cardiac muscle 1;Actin, gamma-enteric smooth muscle;Actin, aortic smooth muscle	1570;685;1576
3845000	762860	5977500	235388	1766200	164569	Unmodified	Nsco_Arg_GlcNAc_Ssek3_pulldown_20170415_membrane_delta_SseK1_2_3_B1		By MS/MS	By MS/MS	By MS/MS		By MS/MS		+		2631.07	0.0741121	62.528	62.603	5.6783e-25	139.44	136.39	12352000	8	19396	0.89006	-2.66716	2597890	409001	DTATFGCHETYSLDGPEEVECSK	CON__P17690			738
390154	144280	731710	234642	224957	367582	Unmodified	Nsco_Arg_GlcNAc_Ssek3_pulldown_20170415_membrane_delta_SseK1_2_3_B3				By MS/MS						1415.7	0.696631	79.79	78.637	0.00043143	72.29	61.646	731710	1	27106	0.193209	-0.362004	345351	268712	DTDDVPMILVGNK	Q52L50;Q99JI6	Rap1b	Ras-related protein Rap-1b	1805
1124200	304967	4393200	210483	991340	194099	Unmodified	Nsco_Arg_GlcNAc_Ssek3_pulldown_20170415_membrane_delta_SseK1_2_3_B3		By MS/MS		By MS/MS		By MS/MS				1590.75	0.745355	101.97	101.28	1.7197e-05	94.122	81.114	6508800	6	36046	0.573586	-1.73894	1146290	343416	DTDIVDEAIYYFK	H7BWZ3;Q9JM76;D3Z2F7;D3Z2F8;A0A0G2JFK7	Arpc3	Actin-related protein 2/3 complex subunit 3	1144
391638	285477	1244800	270937	373897	224358	Unmodified	Nsco_Arg_GlcNAc_Ssek3_pulldown_20170415_membrane_delta_SseK1_2_3_B3				By MS/MS						1908.8	0.801366	60.372	60.222	0.0031307	42.818	39.182	1244800	1	19740	0.569275	-0.871445	518225	283262	DTFEHDPSESIDEFNK	Q8K019;F8WI22;A0A087WQA0	Bclaf1	Bcl-2-associated transcription factor 1	2168
324781	231214	3978900	2810700	218512	195966	Unmodified	Nsco_Arg_GlcNAc_Ssek3_pulldown_20170415_membrane_delta_SseK1_2_B1				By MS/MS	By MS/MS					1647.86	0.858034	42.789	42.889	2.1359e-09	109.07	95.656	6789600	3	11763	0.0860168	-0.437272	668532	493731	DTGKTPVEPEVAIHR	Q5BLK2;P60867	Rps20	40S ribosomal protein S20	1500
2029500	693260	7279700	1866600	220915	130133	Unmodified	Nsco_Arg_GlcNAc_Ssek3_pulldown_20170415_membrane_delta_SseK1_2_3_B3		By matching	By matching	By MS/MS	By matching					1511.69	0.685214	39.023	39.063	7.9597e-08	108.32	103.43	11869000	4	11711	0.759106	-2.52548	2171700	377185	DTHDQLSEPSEVR	Q9QXS1;E9Q3W4	Plec	Plectin	2587
1724900	780500	2898400	1177200	2313800	823230	Unmodified	Nsco_Arg_GlcNAc_Ssek3_pulldown_20170415_membrane_delta_SseK1_2_B2		By MS/MS	By MS/MS	By MS/MS	By MS/MS	By MS/MS	By MS/MS			933.528	0.528367	82.275	82.133	0.00090671	147.34	40.018	9718000	9	27873	0.140318	-0.266416	1574340	1308880	DTLGLFLR	Q6P4T2	Snrnp200	U5 small nuclear ribonucleoprotein 200 kDa helicase	1950
1382000	242743	1017600	220248	1263500	228778	Unmodified	Nsco_Arg_GlcNAc_Ssek3_pulldown_20170415_membrane_delta_SseK1_2_3_B3		By matching		By MS/MS		By MS/MS				1373.66	0.664937	86.901	86.216	0.00064749	83.182	49.444	3663100	3	30081	0.287228	-0.807592	698893	399301	DTLTCFIYSVR	O88574	Sap30	Histone deacetylase complex subunit SAP30	1232
5259000	1912600	12418000	5461700	1853400	1533400	Unmodified	Nsco_Arg_GlcNAc_Ssek3_pulldown_20170415_membrane_delta_SseK1_2_3_B3		By matching	By matching	By MS/MS	By MS/MS	By matching	By matching			965.482	0.481811	50.794	51.019	0.0011966	142.19	52.64	28438000	4	16262	0.446032	-1.00281	4998730	2494500	DTLYEAVR	Q5XJF6;P53026;D6RE43	Rpl10a	Ribosomal protein;60S ribosomal protein L10a	1860
428693	298054	735400	182249	326309	253299	Unmodified	Nsco_Arg_GlcNAc_Ssek3_pulldown_20170415_membrane_delta_SseK1_2_3_B3				By MS/MS						1356.56	0.555069	50.711	50.561	6.8311e-05	108.7	85.021	735400	2	16120	0.913528	-0.880353	454627	246969	DTNFGTNCICR	E0CX20;Q6PGH1	Bud31	Protein BUD31 homolog	842
2565800	257214	3830500	249588	1348500	175989	Unmodified	Nsco_Arg_GlcNAc_Ssek3_pulldown_20170415_membrane_delta_SseK1_2_3_B3		By MS/MS		By MS/MS		By MS/MS				1958.95	0.954513	92.503	91.751	8.0755e-22	145.17	145.17	7744800	10	32296	0.523709	-1.80515	1362250	389810	DTNGENIAESLVAEGLATR	Q78PY7;Q3TJ56	Snd1	Staphylococcal nuclease domain-containing protein 1	1995
520436	274185	5734800	322783	337306	297250	Unmodified	Nsco_Arg_GlcNAc_Ssek3_pulldown_20170415_membrane_delta_SseK1_2_3_B3				By MS/MS						2115.06	0.055624	82.158	80.905	3.279e-20	127.97	114.36	5734800	1	28028	0.509187	-1.55341	935354	318678	DTNGENIAESLVAEGLATRR	Q78PY7;Q3TJ56	Snd1	Staphylococcal nuclease domain-containing protein 1	1995
21707000	5279800	33728000	12415000	11389000	6960400	Unmodified	Nsco_Arg_GlcNAc_Ssek3_pulldown_20170415_membrane_delta_SseK1_2_3_B1		By MS/MS	By MS/MS	By MS/MS	By MS/MS	By MS/MS	By MS/MS			1456.72	0.719809	73.02	73.129	8.0374e-15	208.28	179.13	91479000	12	23573	0.317771	-0.657898	15694100	9946930	DTNGSQFFITTVK	Q9DCY1;P24369	Ppib	Peptidyl-prolyl cis-trans isomerase;Peptidyl-prolyl cis-trans isomerase B	1337
819380	101780	4346900	206920	1329300	742690	Unmodified	Nsco_Arg_GlcNAc_Ssek3_pulldown_20170415_membrane_delta_SseK1_2_3_B3		By MS/MS	By matching	By MS/MS	By matching	By MS/MS	By matching			1075.63	0.627746	93.516	93.34	0.00123	99.815	61.248	7546900	5	32856	0.0541452	-0.275825	713032	588949	DTNLLILFK	Q564E6;P32067	Ssb	Lupus La protein homolog	1375
541868	203570	2583500	314680	274777	221286	Unmodified	Nsco_Arg_GlcNAc_Ssek3_pulldown_20170415_membrane_delta_SseK1_2_3_B3				By MS/MS	By matching					2239.95	0.954573	79.826	79.225	0.00050697	51.566	45.188	2898200	2	27348	0.530895	-1.29889	658070	267466	DTPENNPDTPFDFTPENYK	Q9D6J6	Ndufv2	NADH dehydrogenase [ubiquinone] flavoprotein 2, mitochondrial	2482
977880	187788	2034300	523600	239757	203641	Unmodified	Nsco_Arg_GlcNAc_Ssek3_pulldown_20170415_membrane_delta_SseK1_2_3_B3		By matching		By MS/MS	By matching					1160.59	0.592483	54.713	54.679	0.00043247	94.767	55.549	3535800	2	17626	0.514168	-1.28972	720205	294586	DTQLITVDEK	E9QPX3;Q9CXZ1	Ndufs4	NADH dehydrogenase [ubiquinone] iron-sulfur protein 4, mitochondrial	1002
194260	195804	765050	307800	233815	185706	Unmodified	Nsco_Arg_GlcNAc_Ssek3_pulldown_20170415_membrane_delta_SseK1_2_3_B3		By matching		By MS/MS						1781.81	0.811025	95.874	95.148	0.006716	39.91	33.224	959310	1	33647	0.210048	-0.374191	307585	237313	DTSGAAALEMMSQAMIR	Q8K2T8	Paf1	RNA polymerase II-associated factor 1 homolog	2181
1711200	351038	2639600	220452	1746500	200824	Unmodified	Nsco_Arg_GlcNAc_Ssek3_pulldown_20170415_membrane_delta_SseK1_2_3_B3		By matching		By MS/MS		By matching				1159.62	0.619701	56.649	56.766	1.2982e-05	103.91	66.351	6097300	2	18377	0.46577	-1.45267	1166090	426023	DTTASAVAVGLR	Q8BMS1	Hadha	Trifunctional enzyme subunit alpha, mitochondrial;Long-chain enoyl-CoA hydratase;Long chain 3-hydroxyacyl-CoA dehydrogenase	2083
479147	205913	744140	144859	350876	254310	Unmodified	Nsco_Arg_GlcNAc_Ssek3_pulldown_20170415_membrane_delta_SseK1_2_3_B3				By MS/MS						2251.98	0.979725	85.653	84.3	0.0060828	38.227	34.23	744140	1	29370	0.562243	-0.835295	418732	234686	DTTLEPYADPYYDYEIER	H3BIW0;G3X8T2;Q0P678	Zc3h18	Zinc finger CCCH domain-containing protein 18	1097
22534000	2976300	11168000	6057200	14358000	6285400	Unmodified	Nsco_Arg_GlcNAc_Ssek3_pulldown_20170415_membrane_delta_SseK1_2_3_B1		By MS/MS	By MS/MS	By MS/MS	By MS/MS	By MS/MS	By MS/MS		Salmonella typhimurium (strain SL1344)	1844.91	0.911586	75.493	75.579	1.1253e-22	198.95	161.7	63379000	15	24493	0.0551388	-0.151471	9081620	8176480	DTTTIIDGVGEEAAIQGR	A0A0H3NIZ3			287
1504400	479990	1041100	330169	973900	409020	Unmodified	Nsco_Arg_GlcNAc_Ssek3_pulldown_20170415_membrane_delta_SseK1_2_3_B1		By MS/MS	By matching	By matching		By MS/MS	By matching			1743.8	0.795159	80.202	80.001	7.2053e-12	142.45	132.33	4408400	4	26263	0.544185	-0.838336	909276	508548	DTVDFLNYTATAEER	Q08509;Q3UGL1	Eps8	Epidermal growth factor receptor kinase substrate 8	1648
337472	3841300	11385000	454780	299840	1354700	Unmodified	Nsco_Arg_GlcNAc_Ssek3_pulldown_20170415_membrane_delta_SseK1_2_3_B3			By matching	By MS/MS	By matching		By matching			1331.72	0.718412	84.759	84.696	1.0608e-06	168.98	147.25	17036000	2	29536	0.57345	-2.10667	2452920	569523	DTVESLITVVEK	A0A0R4J027;P54987	Irg1	Cis-aconitate decarboxylase	434
1103400	165545	842010	307019	401472	246226	Unmodified	Nsco_Arg_GlcNAc_Ssek3_pulldown_20170415_membrane_delta_SseK1_2_3_B3		By MS/MS		By MS/MS						1761.81	0.809746	77.33	76.803	0.0020019	54.898	50.417	1945400	2	26326	0.372015	-0.780444	535783	311926	DTVEYEFIYEQAQK	E9Q555	Rnf213	E3 ubiquitin-protein ligase RNF213	938
292556	294133	2900900	985140	262284	240808	Unmodified	Nsco_Arg_GlcNAc_Ssek3_pulldown_20170415_membrane_delta_SseK1_2_3_B3				By MS/MS	By MS/MS					820.444	0.444303	62.925	62.875	0.021778	83.377	50.906	3886100	3	20699	0.20055	-0.668089	629644	396260	DVATFLR	Q9D0M3	Cyc1	Cytochrome c1, heme protein, mitochondrial	2455
536308	235698	1780300	1065100	1499800	244967	Unmodified	Nsco_Arg_GlcNAc_Ssek3_pulldown_20170415_membrane_delta_SseK1_2_3_B3		By MS/MS		By MS/MS	By matching	By MS/MS				2147.98	0.979348	61.202	61.335	2.1869e-15	120.11	111.54	4345100	5	20168	0.0805315	0.266053	608258	731438	DVATVAFCDAQSTQEIHEK	A0A0J9YU66;A0A0J9YVI3;A0A0J9YUR5;A0A0J9YUM4;A0A0J9YU62;O88712	Ctbp1	C-terminal-binding protein 1	403
320716	165133	1657600	243436	392788	192166	Unmodified	Nsco_Arg_GlcNAc_Ssek3_pulldown_20170415_membrane_delta_SseK1_2_3_B3				By MS/MS						2388.14	0.137973	92.429	90.975	0.057678	28.299	26.156	1657600	1	31971	0.294602	-0.7521	444438	263880	DVAWAPSIGLPTSTIASCSQDGR	Q9D1M0	Sec13	Protein SEC13 homolog	2469
2152100	263070	3276600	1714000	211808	226169	Unmodified	Nsco_Arg_GlcNAc_Ssek3_pulldown_20170415_membrane_delta_SseK1_2_3_B3		By matching		By MS/MS	By matching					1783.84	0.837692	50.613	50.58	9.0775e-05	69.331	58.573	7142700	1	16135	0.427319	-1.49927	1228720	434639	DVDIIDHHDNTYTVK	B7FAV1;B7FAU9;Q8BTM8	Flna	Filamin-A	708
1772000	212942	2245300	1141100	993300	807450	Unmodified	Nsco_Arg_GlcNAc_Ssek3_pulldown_20170415_membrane_delta_SseK1_2_3_B1		By MS/MS		By matching	By MS/MS	By matching	By MS/MS			1048.54	0.544076	80.046	79.846	0.0076201	72.928	72.928	6959100	6	26233	0.0112326	0.0371183	946236	970897	DVDLEFLAK	Q01853	Vcp	Transitional endoplasmic reticulum ATPase	1629
647740	236856	1937400	584910	370690	240235	Unmodified	Nsco_Arg_GlcNAc_Ssek3_pulldown_20170415_membrane_delta_SseK1_2_3_B3		By matching		By MS/MS	By matching	By matching				997.418	0.417496	63.254	63.354	0.057587	56.258	56.258	3540700	1	20907	0.368441	-0.837535	667372	373461	DVEDMFSR	P70372	Elavl1	ELAV-like protein 1	1585
367489	265295	818220	256830	234482	211003	Unmodified	Nsco_Arg_GlcNAc_Ssek3_pulldown_20170415_membrane_delta_SseK1_2_3_B3				By MS/MS						1345.71	0.712933	100.51	99.052	0.0064381	55.261	46.561	818220	2	35209	0.837046	-0.88341	430475	233354	DVEEFLSPLLGK	Q9CQ40	Mrpl49	39S ribosomal protein L49, mitochondrial	2373
1911400	191404	1720200	547070	897040	379800	Unmodified	Nsco_Arg_GlcNAc_Ssek3_pulldown_20170415_membrane_delta_SseK1_2_B2		By MS/MS		By matching	By matching	By MS/MS	By matching			1524.85	0.851158	65.156	65.416	7.6716e-08	124.07	111.8	5455600	4	20848	0.197322	-0.585182	856960	571220	DVEEIATVVVAKPR	D3YXW1;Q9D945	Llph	Protein LLP homolog	778
2126700	245018	1500000	430300	272136	771910	Unmodified	Nsco_Arg_GlcNAc_Ssek3_pulldown_20170415_membrane_delta_SseK1_2_3_B3		By MS/MS		By MS/MS	By matching		By matching			1503.74	0.741667	63.121	63.322	4.0135e-10	125.97	94.3	4828900	4	20897	0.41673	-1.03741	921153	448788	DVEETGITVASVER	Q3TIV5	Zc3h15	Zinc finger CCCH domain-containing protein 15	1686
388194	198997	3707300	321940	324775	184112	Unmodified	Nsco_Arg_GlcNAc_Ssek3_pulldown_20170415_membrane_delta_SseK1_2_3_B3				By MS/MS						2625.22	0.222825	64.488	64.338	0.0061197	33.263	30.462	3707300	1	21277	0.42471	-1.29834	659150	268007	DVELNELEPEKQPMNAADGAAAGEK	P10852;A0A0U1RP98;A0A0U1RPG5;A0A0U1RP32	Slc3a2	4F2 cell-surface antigen heavy chain	1277
2007300	837650	6760700	2126800	937280	722880	Unmodified	Nsco_Arg_GlcNAc_Ssek3_pulldown_20170415_membrane_delta_SseK1_2_3_B3		By matching	By matching	By MS/MS	By MS/MS	By matching	By matching			1017.49	0.487959	43.697	43.989	0.00076604	151.04	132.6	13393000	3	13600	0.428102	-0.993262	2248480	1129500	DVESYIHR	Q9JIK5	Ddx21	Nucleolar RNA helicase 2	2561
7203100	174908	3116500	2966700	124023	224407	Unmodified	Nsco_Arg_GlcNAc_Ssek3_pulldown_20170415_membrane_delta_SseK1_2_3_B1		By MS/MS		By MS/MS	By matching					1676.86	0.862116	60.731	60.698	4.0201e-12	128.06	116.96	13286000	3	18698	0.360406	-1.85716	1577610	435450	DVEVTKEEFALAAQK	Q9QXX4	Slc25a13	Calcium-binding mitochondrial carrier protein Aralar2	2588
662544	250732	992500	273733	279522	221424	Unmodified	Nsco_Arg_GlcNAc_Ssek3_pulldown_20170415_membrane_delta_SseK1_2_3_B3				By MS/MS						1927.91	0.909811	84.361	83.008	4.3649e-07	88.385	82.422	992500	2	28857	0.84886	-1.09423	548342	256836	DVFASYLNSNIQSPSMR	Q9CYA6	Zcchc8	Zinc finger CCHC domain-containing protein 8	2432
910720	190113	910530	293678	1273200	203025	Unmodified	Nsco_Arg_GlcNAc_Ssek3_pulldown_20170415_membrane_delta_SseK1_2_3_B3		By MS/MS		By MS/MS		By MS/MS				1162.61	0.613493	91.845	91.093	0.0025357	78.342	66.295	3094400	5	32004	0.115522	-0.351434	540212	423421	DVFLAWVASR	Q8BU11	Tox4	TOX high mobility group box family member 4	2095
740620	219086	399779	211599	841210	227646	Unmodified	Nsco_Arg_GlcNAc_Ssek3_pulldown_20170415_membrane_delta_SseK1_2_B2		By matching				By MS/MS			Salmonella typhimurium (strain SL1344)	1594.75	0.748349	90.678	90.277	0.010019	47.774	42.059	1581800	2	31158	0.0986797	-0.226279	401800	343473	DVFMGVDELQVGMR	A0A0H3NGU2			236
435576	1081200	10290000	2989800	255724	1004200	Unmodified	Nsco_Arg_GlcNAc_Ssek3_pulldown_20170415_membrane_delta_SseK1_2_3_B3			By matching	By MS/MS	By matching		By matching			1059.57	0.571294	48.595	48.833	0.07574	100.92	70.309	15366000	1	15454	0.200746	-0.886015	1692240	915682	DVFRDPALK	Q5BLJ9;P61358;A2A4Q0	Rpl27	60S ribosomal protein L27	1506
2227200	236783	653261	1520400	522270	155660	Unmodified	Nsco_Arg_GlcNAc_Ssek3_pulldown_20170415_membrane_delta_SseK1_2_3_B1		By MS/MS			By matching	By matching				1215.67	0.672405	40.155	40.438	0.031135	50.484	31.859	4269800	1	11007	0.136548	-0.492938	701023	498130	DVFRDPALKR	Q5BLJ9;P61358;A2A4Q0	Rpl27	60S ribosomal protein L27	1506
549750	284049	2629400	193614	496700	131430	Unmodified	Nsco_Arg_GlcNAc_Ssek3_pulldown_20170415_membrane_delta_SseK1_2_3_B1		By MS/MS		By matching		By matching				1455.73	0.727931	88.89	88.138	0.087317	40.278	29.906	3675800	0	29482	0.686509	-1.67391	743256	232939	DVFSISTLVCSTK	D6RGU3;Q5SRI3;Q8C3J5	Dock2	Dedicator of cytokinesis protein 2	839
21506000	3229000	2136400	202731	14862000	1195300	Unmodified	Nsco_Arg_GlcNAc_Ssek3_pulldown_20170415_membrane_delta_SseK1_2_3_B1		By MS/MS	By matching	By matching		By MS/MS	By matching		Salmonella typhimurium (strain SL1344)	1664.83	0.831091	74.146	74.26	3.0563e-20	212.17	199.97	42928000	7	23983	0.360185	-1.78812	5293830	1532820	DVFVHFSAIQGNGFK	A0A0H3NHM6			251
7817500	1017400	2669400	385472	9244800	220083	Unmodified	Nsco_Arg_GlcNAc_Ssek3_pulldown_20170415_membrane_delta_SseK1_2_3_B1		By MS/MS	By MS/MS	By MS/MS		By MS/MS			Salmonella typhimurium (strain SL1344)	1708.86	0.857306	75.943	75.742	4.327e-26	227.47	216.36	20749000	6	24600	0.349965	-1.58622	2769010	922201	DVFVHFSAIQTNGFK	A0A0H3N9E2			106
495098	289266	4305900	214282	205434	261330	Unmodified	Nsco_Arg_GlcNAc_Ssek3_pulldown_20170415_membrane_delta_SseK1_2_3_B3				By MS/MS						2285.1	0.104505	78.235	77.182	0.0014462	42.639	40.676	4305900	2	26529	0.734076	-1.91477	851172	225744	DVGGIVLANACGPCIGQWDRK	Q99KI0	Aco2	Aconitate hydratase, mitochondrial	2325
4732900	1585500	11957000	4230700	2317800	1173600	Unmodified	Nsco_Arg_GlcNAc_Ssek3_pulldown_20170415_membrane_delta_SseK1_2_3_B3		By MS/MS	By matching	By MS/MS	By MS/MS	By MS/MS	By MS/MS			1041.5	0.501877	73.512	73.62	0.011571	81.296	72.384	25997000	9	24816	0.422261	-0.987618	4476840	2257720	DVIEEYFK	Q6ZWZ6;P63323	Rps12	40S ribosomal protein S12	1989
5176900	1660900	10102000	168527	1922900	2566600	Unmodified	Nsco_Arg_GlcNAc_Ssek3_pulldown_20170415_membrane_delta_SseK1_2_3_B3		By MS/MS	By matching	By MS/MS		By matching	By matching			944.518	0.517862	51.33	51.571	0.0012288	111.06	80.894	21429000	3	16442	0.698118	-2.23548	4428670	940434	DVIIVDSGK	Q9DCY1;P24369	Ppib	Peptidyl-prolyl cis-trans isomerase;Peptidyl-prolyl cis-trans isomerase B	1337
1633200	251247	3851100	923820	421302	528280	Unmodified	Nsco_Arg_GlcNAc_Ssek3_pulldown_20170415_membrane_delta_SseK1_2_3_B3		By MS/MS		By MS/MS	By matching		By matching			997.581	0.580796	82.137	82.087	0.004086	82.287	48.909	6936400	2	28437	0.334175	-0.980722	1164770	590221	DVLSNLIPK	Q9CZU6	Cs	Citrate synthase, mitochondrial	2443
10533000	2381800	12467000	3340100	6142000	3291800	Unmodified	Nsco_Arg_GlcNAc_Ssek3_pulldown_20170415_membrane_delta_SseK1_2_3_B1		By MS/MS	By MS/MS	By MS/MS	By MS/MS	By MS/MS	By MS/MS			1308.63	0.630994	73.118	73.227	4.4539e-09	193.22	176.68	38156000	12	23618	0.380199	-0.737154	6787970	4072250	DVLSVAFSSDNR	P68040	Gnb2l1	Guanine nucleotide-binding protein subunit beta-2-like 1;Guanine nucleotide-binding protein subunit beta-2-like 1, N-terminally processed	1577
358362	370714	643320	317281	498784	294509	Unmodified	Nsco_Arg_GlcNAc_Ssek3_pulldown_20170415_membrane_delta_SseK1_2_3_B3				By MS/MS						1405.65	0.650743	52.73	52.58	0.0008071	65.374	37.893	643320	1	16873	0.331595	-0.29159	440483	359875	DVNLASCAADGSVK	Q059T9;Q9DAW6	Prpf4	U4/U6 small nuclear ribonucleoprotein Prp4	1637
6812500	2200100	16842000	248637	2441100	2014200	Unmodified	Nsco_Arg_GlcNAc_Ssek3_pulldown_20170415_membrane_delta_SseK1_2_B1		By matching	By MS/MS	By MS/MS	By MS/MS	By MS/MS	By MS/MS			1133.55	0.546536	45.985	46.266	0.00023555	111.61	89.614	30310000	9	13045	0.88135	-2.5633	6319960	1069260	DVNQQEFVR	D3YUT3;D3YUG3;D3Z5R8;D3Z722;Q9CZX8;S4R223	Rps19	40S ribosomal protein S19	754
473534	231444	1608800	717870	305442	150638	Unmodified	Nsco_Arg_GlcNAc_Ssek3_pulldown_20170415_membrane_delta_SseK1_2_3_B3				By MS/MS	By MS/MS					1532.73	0.73183	62.815	62.765	8.049e-11	126.71	110.76	2326700	3	20669	0.315455	-0.805447	560746	320850	DVQATDTSIEELGR	Q99JB2	Stoml2	Stomatin-like protein 2, mitochondrial	2315
314707	209901	1459900	168066	350225	182610	Unmodified	Nsco_Arg_GlcNAc_Ssek3_pulldown_20170415_membrane_delta_SseK1_2_3_B3				By MS/MS						1979.97	0.970103	47.944	47.794	0.00023052	55.688	46.891	1459900	1	15096	0.503972	-1.05515	458580	220690	DVQEFRKPEASSFSTPR	Q8BVY0	Rsl1d1	Ribosomal L1 domain-containing protein 1	2102
2488500	156670	4980800	2312400	901420	271985	Unmodified	Nsco_Arg_GlcNAc_Ssek3_pulldown_20170415_membrane_delta_SseK1_2_3_B3		By MS/MS		By MS/MS	By MS/MS	By matching				905.461	0.460681	59.297	59.397	0.0089076	113.7	55.529	10683000	4	19365	0.122402	-0.592064	1247600	827647	DVQEIFR	Q9Z1N5;G3UXI6;Q8VDW0	Ddx39b;Ddx39a	Spliceosome RNA helicase Ddx39b;ATP-dependent RNA helicase DDX39A	2636;2237
42759000	15515000	53462000	2873400	16134000	1697200	Unmodified	Nsco_Arg_GlcNAc_Ssek3_pulldown_20170415_membrane_delta_SseK1_2_3_B1		By MS/MS	By matching	By MS/MS	By matching	By MS/MS	By matching			1985.03	0.0251755	73.194	73.23	9.0471e-17	135.09	122.96	132440000	10	23643	1.22771	-2.93875	32855500	4285060	DVQIGDIVTVGECRPLSK	Q3UC02;P62281	Rps11	40S ribosomal protein S11	1523
374730	225155	978550	256210	269112	180189	Unmodified	Nsco_Arg_GlcNAc_Ssek3_pulldown_20170415_membrane_delta_SseK1_2_3_B3				By MS/MS	By matching					1575.73	0.72641	44.952	45.052	0.012407	39.033	31.714	1234800	2	13992	0.633893	-0.910789	435439	231608	DVSDIEDDKDGIQK	E9Q5B5;O08528	Hk2	Hexokinase;Hexokinase-2	940
277012	226621	783810	280601	239717	249779	Unmodified	Nsco_Arg_GlcNAc_Ssek3_pulldown_20170415_membrane_delta_SseK1_2_3_B3				By MS/MS						1446.65	0.647432	40.683	40.633	1.1401e-05	98.942	90.532	783810	1	12353	0.389809	-0.516744	366440	256123	DVTEAEQAEEQAK	Q8C4J7;F6YAR3	Tbl3	Transducin beta-like protein 3	2121
1957400	190277	1464200	222346	621020	213596	Unmodified	Nsco_Arg_GlcNAc_Ssek3_pulldown_20170415_membrane_delta_SseK1_2_3_B3		By matching		By MS/MS		By matching				1989.93	0.931335	78.73	78.078	0.0038178	45.618	41	4042700	2	26894	0.526718	-1.40289	816999	308965	DVTVLSMAEEQDLQQER	A0A0N4SV80;E9QML5;Q61464	Zfml;Znf638	Zinc finger protein 638	417
1976300	163222	420540	249982	263429	172490	Unmodified	Nsco_Arg_GlcNAc_Ssek3_pulldown_20170415_membrane_delta_SseK1_2_3_B1		By MS/MS								1836.99	0.987317	109.08	109.08	0.00011782	67.646	65.259	1976300	3	37763	0.486914	-1.19268	513822	224791	DVVDYIIFGTVIQEVK	Q99JY0;D3YXU1	Hadhb	Trifunctional enzyme subunit beta, mitochondrial;3-ketoacyl-CoA thiolase	2321
2949400	297656	3528400	1184400	1335200	701570	Unmodified	Nsco_Arg_GlcNAc_Ssek3_pulldown_20170415_membrane_delta_SseK1_2_B1		By matching		By matching	By MS/MS	By MS/MS	By matching			1395.64	0.640556	71.495	71.695	0.0056676	57.434	48.194	9699000	3	23027	0.15621	-0.493761	1457730	1035230	DVVELTDDTFDK	Q922R8;Q3TML0	Pdia6	Protein disulfide-isomerase A6	2304
1965900	179515	301050	1649500	1990700	684450	Unmodified	Nsco_Arg_GlcNAc_Ssek3_pulldown_20170415_membrane_delta_SseK1_2_B1		By matching		By matching	By MS/MS	By MS/MS	By matching		Salmonella typhimurium (strain SL1344)	1027.59	0.591361	67.854	68.074	0.021077	55.314	39.16	6591600	4	21593	0.566296	1.46763	473624	1309890	DVVLVDAGLK	A0A0H3NA75			118
2561200	234304	5940900	283215	311959	399659	Unmodified	Nsco_Arg_GlcNAc_Ssek3_pulldown_20170415_membrane_delta_SseK1_2_3_B3		By matching		By MS/MS						1576.81	0.811024	57.719	57.644	4.7403e-05	76.759	65.595	8502100	2	18759	0.722761	-2.21924	1527650	328071	DVVVQHVHFDGLGR	Q8BGH2	Samm50	Sorting and assembly machinery component 50 homolog	2040
2382100	206263	825200	1345100	2087100	856190	Unmodified	Nsco_Arg_GlcNAc_Ssek3_pulldown_20170415_membrane_delta_SseK1_2_B2		By matching		By matching	By matching	By MS/MS	By matching			1227.55	0.549513	52.831	53.091	0.030585	47.603	42.696	7495600	1	16124	0.323132	0.855869	740140	1339540	DWEMHVHFK	Q9DBH5	Lman2	Vesicular integral-membrane protein VIP36	2506
325954	165482	1680200	197722	392607	138421	Unmodified	Nsco_Arg_GlcNAc_Ssek3_pulldown_20170415_membrane_delta_SseK1_2_3_B3				By MS/MS						1886.84	0.843506	70.705	70.554	2.2707e-06	85.469	78.007	1680200	1	23617	0.399413	-1.02543	449182	220668	DWILPSDYDHAEAEAR	Q6XLQ8;Q3TUF3;O35887;G3V004;G3UWV3;G3UXA8;G3UXA3	Calu	Calumenin	1201
2755900	1175500	4701500	1907100	1929800	1242300	Unmodified	Nsco_Arg_GlcNAc_Ssek3_pulldown_20170415_membrane_delta_SseK1_2_3_B3		By MS/MS	By MS/MS	By MS/MS	By MS/MS	By MS/MS	By MS/MS			1049.52	0.518196	78.991	78.832	0.0042555	105.14	94.764	13712000	11	27119	0.395144	-0.578691	2478800	1659730	DWVLNEFK	Q8BTS0;Q61656;S4R1I6	Ddx5	Probable ATP-dependent RNA helicase DDX5	1897
2530200	3690300	2429900	259481	1990000	227365	Unmodified	Nsco_Arg_GlcNAc_Ssek3_pulldown_20170415_membrane_delta_SseK1_2_3_B1		By MS/MS	By MS/MS	By MS/MS		By MS/MS				1740.72	0.716849	80.793	80.292	7.0329e-08	156.14	133.5	10640000	8	26381	1.15466	-2.53145	2830970	489659	DWWNSTSYSNYYR	Q61263	Soat1	Sterol O-acyltransferase 1	1887
5362700	606400	5035400	1719100	2682000	1023600	Unmodified	Nsco_Arg_GlcNAc_Ssek3_pulldown_20170415_membrane_delta_SseK1_2_3_B3		By MS/MS	By matching	By MS/MS	By MS/MS	By MS/MS	By MS/MS			1311.59	0.588401	69.599	69.704	0.00040973	103.91	91.862	16429000	13	23275	0.208945	-0.598264	2539370	1677370	DYAFIHFDER	Q7TMK9;A0A0R4J259;G3V018;G3UZI2;G3UXJ6;G3UZ48	Syncrip	Heterogeneous nuclear ribonucleoprotein Q	2001
2520000	197639	2531500	1336000	2320800	842600	Unmodified	Nsco_Arg_GlcNAc_Ssek3_pulldown_20170415_membrane_delta_SseK1_2_3_B3		By MS/MS		By MS/MS	By MS/MS	By MS/MS	By matching			1297.57	0.572751	64.332	64.524	0.001597	72.2	65.907	9550700	7	21340	0.0967583	0.350369	1080320	1377280	DYAFVHFEDR	Q8VHM5;F7B5B5	Hnrnpr		2245
1024100	244408	1552100	969160	1104800	182774	Unmodified	Nsco_Arg_GlcNAc_Ssek3_pulldown_20170415_membrane_delta_SseK1_2_3_B3		By matching		By MS/MS	By matching	By matching				1138.51	0.51173	52.76	52.859	0.036651	54.066	36.835	4650100	1	16959	0.101993	-0.329741	729669	580583	DYAFVHMEK	Q8C2Q3;E9QL13	Rbm14	RNA-binding protein 14	2120
4165500	1077300	1598300	10013000	1407800	835270	Unmodified	Nsco_Arg_GlcNAc_Ssek3_pulldown_20170415_membrane_delta_SseK1_2_B1		By matching	By matching	By matching	By MS/MS	By matching	By matching			1508.68	0.675184	59.25	59.436	0.059729	37.18	20.064	19097000	1	18201	0.0673395	0.23837	1928500	2274980	DYAHMLTCITER	Q80W93	Hydin	Hydrocephalus-inducing protein	2016
17935000	1245100	16145000	206373	38915000	214772	Unmodified	Nsco_Arg_GlcNAc_Ssek3_pulldown_20170415_membrane_delta_SseK1_2_3_B1		By MS/MS	By MS/MS	By MS/MS		By MS/MS				2773.39	0.393611	75.297	75.197	5.2445e-182	404.01	392.61	74240000	7	24302	0.385145	-2.56917	7117290	1199270	DYALHWLVLGTHTSDEQNHLVVAR	A2AFJ1;Q60973;A2AFI9;F6ZLC6	Rbbp7	Histone-binding protein RBBP7	563
1778900	927070	1333200	179048	1644800	283093	Unmodified	Nsco_Arg_GlcNAc_Ssek3_pulldown_20170415_membrane_delta_SseK1_2_3_B1		By MS/MS	By MS/MS	By matching		By matching				3008.2	0.202424	72.478	72.503	2.1343e-05	63.869	63.127	5683900	2	23393	0.709808	-1.57365	1300330	436855	DYDYMLDHPEEYYSHYYHYYSR	A2ALW5	Dnajc25	DnaJ homolog subfamily C member 25	592
432550	256793	3758700	643260	306584	182546	Unmodified	Nsco_Arg_GlcNAc_Ssek3_pulldown_20170415_membrane_delta_SseK1_2_3_B3				By MS/MS	By matching					1337.59	0.592166	60.464	60.414	0.04974	44.543	44.543	4402000	1	19848	0.381971	-1.17856	747399	330194	DYEEIGPSICR	Q3ULF7;Q99JY9	Actr3	Actin-related protein 3	1765
1202800	246040	1984600	266149	654850	281176	Unmodified	Nsco_Arg_GlcNAc_Ssek3_pulldown_20170415_membrane_delta_SseK1_2_3_B3		By matching	By matching	By MS/MS		By matching				1803.82	0.816288	71.624	71.649	1.7347e-05	86.497	56.953	4088300	1	24079	0.525056	-1.19437	837447	365945	DYEETELISTTANYR	Q9Z1M8	Ik	Protein Red	2635
8080500	2148800	9344400	3380400	5190200	1715700	Unmodified	Nsco_Arg_GlcNAc_Ssek3_pulldown_20170415_membrane_delta_SseK1_2_3_B1		By MS/MS	By MS/MS	By MS/MS	By MS/MS	By MS/MS	By MS/MS			1284.66	0.660169	78.898	78.739	0.00041078	110.08	81.119	29860000	13	25773	0.421645	-0.810099	5454170	3110750	DYELQLITYK	Q9QXS1;E9Q3W4;F6R059	Plec	Plectin	2587
6443800	3949000	19258000	6302500	4097700	2761600	Unmodified	Nsco_Arg_GlcNAc_Ssek3_pulldown_20170415_membrane_delta_SseK1_2_3_B3		By MS/MS	By MS/MS	By MS/MS	By MS/MS	By MS/MS	By MS/MS			1049.43	0.434192	56.059	56.231	0.0048178	101.54	94.647	42813000	10	18145	0.539677	-0.926847	7884000	4147040	DYFEEYGK	O88569;A0A0N4SUM2	Hnrnpa2b1	Heterogeneous nuclear ribonucleoproteins A2/B1	1231
36941000	147958	11523000	196255	8642800	234749	Unmodified	Nsco_Arg_GlcNAc_Ssek3_pulldown_20170415_membrane_delta_SseK1_2_3_B1		By MS/MS		By MS/MS		By MS/MS				2219.06	0.0633947	88.824	88.072	1.1202e-40	243.95	232.03	57106000	6	29368	0.334076	-2.43512	3978670	735687	DYFEEYGKIDTIEIITDR	O88569;A0A0N4SUM2	Hnrnpa2b1	Heterogeneous nuclear ribonucleoproteins A2/B1	1231
5227800	3298600	13572000	7317800	4253600	3209800	Unmodified	Nsco_Arg_GlcNAc_Ssek3_pulldown_20170415_membrane_delta_SseK1_2_3_B3		By MS/MS	By MS/MS	By MS/MS	By MS/MS	By MS/MS	By MS/MS			1048.45	0.450176	53.97	54.178	0.0034601	111.95	104.73	36880000	11	17433	0.231021	-0.409347	6162600	4640220	DYFEQYGK	Q5EBP8;P49312	Hnrnpa1	Heterogeneous nuclear ribonucleoprotein A1;Heterogeneous nuclear ribonucleoprotein A1, N-terminally processed	1432
1331300	311104	252390	229418	880390	156295	Unmodified	Nsco_Arg_GlcNAc_Ssek3_pulldown_20170415_membrane_delta_SseK1_2_3_B1		By MS/MS		By matching		By matching				2248.07	0.0721853	93.552	92.8	4.0171e-09	101.92	95.649	2464100	2	31301	0.208707	-0.575807	471069	316045	DYFEQYGKIEVIEIMTDR	Q5EBP8;P49312	Hnrnpa1	Heterogeneous nuclear ribonucleoprotein A1;Heterogeneous nuclear ribonucleoprotein A1, N-terminally processed	1432
3708100	1186000	5395500	3498300	1627300	764250	Unmodified	Nsco_Arg_GlcNAc_Ssek3_pulldown_20170415_membrane_delta_SseK1_2_3_B3		By MS/MS	By MS/MS	By MS/MS	By MS/MS	By MS/MS	By MS/MS			1030.48	0.483208	34.407	34.649	5.1295e-06	186.16	186.16	16180000	11	10041	0.374677	-0.815763	2873580	1632500	DYGSSPLHR	Q8BGJ5;Q922I7;Q8CB58	Ptbp1		2041
1415300	710510	235151	249897	2022800	179472	Unmodified	Nsco_Arg_GlcNAc_Ssek3_pulldown_20170415_membrane_delta_SseK1_2_3_B1		By MS/MS	By matching			By MS/MS			Salmonella typhimurium (strain SL1344)	2064.96	0.964015	93.419	93.168	2.5464e-10	92.474	86.659	4148600	3	31462	0.127101	-0.4607	618380	449336	DYGVGSDVYSVTSFTELAR	A0A0H3N957			98
1684700	183014	2429600	305329	735700	277254	Unmodified	Nsco_Arg_GlcNAc_Ssek3_pulldown_20170415_membrane_delta_SseK1_2_3_B1		By MS/MS		By MS/MS		By MS/MS				1475.8	0.798394	95.207	94.455	1.4388e-11	133.16	118	4849900	6	31938	0.406329	-1.19611	908197	396383	DYGVLLESAGIALR	P20108	Prdx3	Thioredoxin-dependent peroxide reductase, mitochondrial	1327
18646000	4523000	39004000	7818000	8150900	6474400	Unmodified	Nsco_Arg_GlcNAc_Ssek3_pulldown_20170415_membrane_delta_SseK1_2_3_B3		By MS/MS	By MS/MS	By MS/MS	By MS/MS	By MS/MS	By MS/MS			2258.04	0.0352229	51.015	51.172	8.9945e-89	315.2	301.58	84616000	13	16256	0.471345	-0.998373	14872200	7444470	DYHFKVDNDENEHQLSLR	Q5SQB0;Q5SQB7;Q61937;Q9DAY9;Q5SQB5	Npm1	Nucleophosmin	1842
390744	179228	1493100	1182700	217316	557230	Unmodified	Nsco_Arg_GlcNAc_Ssek3_pulldown_20170415_membrane_delta_SseK1_2_3_B3		By MS/MS		By MS/MS	By MS/MS		By matching			1166.56	0.556766	53.082	53.349	0.0019525	70.685	57.284	3233000	4	17114	0.0453873	0.151272	471118	523199	DYIVVGSDSGR	Q921M3	Sf3b3	Splicing factor 3B subunit 3	2291
1173200	1184900	3359700	311507	423360	192290	Unmodified	Nsco_Arg_GlcNAc_Ssek3_pulldown_20170415_membrane_delta_SseK1_2_3_B3		By matching	By matching	By MS/MS		By matching				1732.95	0.951206	86.27	85.793	0.0050433	43.592	41.595	6141100	2	29940	1.84966	-2.5083	1671550	293795	DYLHLPPEIVPATLR	Q5M9K7;P63325;Q3UW83	Rps10	40S ribosomal protein S10	1572
471520	260939	1004700	266752	383291	239931	Unmodified	Nsco_Arg_GlcNAc_Ssek3_pulldown_20170415_membrane_delta_SseK1_2_3_B3		By matching		By MS/MS						1456.69	0.690817	93.219	92.492	0.0012717	75.819	58	1476200	2	32589	0.578574	-0.777723	498148	290563	DYLLMEEEFIR	Q542I9;P62192	Psmc1	26S protease regulatory subunit 4	1514
310008	132084	4316200	409320	210141	217668	Unmodified	Nsco_Arg_GlcNAc_Ssek3_pulldown_20170415_membrane_delta_SseK1_2_3_B3				By MS/MS						2351.09	0.0917347	73.719	73.468	1.4199e-07	81.807	78.057	4316200	1	24827	0.281162	-1.07958	561188	265536	DYLSSDTDNPTASHLFAEQLK	Q5SUA5	Myo1g	Unconventional myosin-Ig	1847
2138200	135036	2113200	243702	951150	158389	Unmodified	Nsco_Arg_GlcNAc_Ssek3_pulldown_20170415_membrane_delta_SseK1_2_3_B3		By matching		By MS/MS		By matching				1917.78	0.779234	69.973	70.022	3.4124e-07	106.38	104.23	5202600	2	23411	0.367497	-1.35159	848163	332362	DYNDDYYEESYLTTK	I7HJS1;O08579;Q3THM8;B7FAU5	Emd	Emerin	1150
18290000	3488700	10289000	2773700	3480600	3928100	Unmodified	Nsco_Arg_GlcNAc_Ssek3_pulldown_20170415_membrane_delta_SseK1_2_3_B1		By MS/MS	By MS/MS	By MS/MS	By MS/MS	By MS/MS	By MS/MS			1970.98	0.977163	78.348	78.189	6.5346e-09	96.143	86.861	42250000	12	25531	0.892895	-1.37124	8691270	3359690	DYPLPDVAHVTMLSASQK	A2RSV8;P19783	Cox4i1	Cytochrome c oxidase subunit 4 isoform 1, mitochondrial	634
475310	210397	2270800	511020	330130	206729	Unmodified	Nsco_Arg_GlcNAc_Ssek3_pulldown_20170415_membrane_delta_SseK1_2_3_B3				By MS/MS	By matching					1310.64	0.636748	47.581	47.531	0.0002504	110.08	97.04	2781800	3	14995	0.347553	-0.900986	610096	326719	DYSGFAGVSRPR	Q8K019;F8WI22;A0A087WRN1	Bclaf1	Bcl-2-associated transcription factor 1	2168
762960	144512	1653200	411450	328520	307002	Unmodified	Nsco_Arg_GlcNAc_Ssek3_pulldown_20170415_membrane_delta_SseK1_2_3_B3		By MS/MS		By MS/MS	By matching	By matching				1670.69	0.692091	27.81	27.91	3.2461e-09	112.42	108.25	3156100	3	7417	0.273034	-0.711679	566992	346210	DYSHSSSRDDYPSR	Q91VM5	Rbmxl1	RNA binding motif protein, X-linked-like-1	2261
490102	206477	1028800	218854	255429	249500	Unmodified	Nsco_Arg_GlcNAc_Ssek3_pulldown_20170415_membrane_delta_SseK1_2_3_B3				By MS/MS						1783.97	0.972001	103.81	102.46	0.0095165	34.395	32.008	1028800	1	36525	0.649194	-0.966674	470432	240713	DYSLLPLLAAAPQVGEK	E9Q284;Q5SU73	Coil	Coilin	921
815950	203379	3763200	441240	269902	393760	Unmodified	Nsco_Arg_GlcNAc_Ssek3_pulldown_20170415_membrane_delta_SseK1_2_3_B3		By matching		By MS/MS	By matching		By matching			1314.61	0.609196	72.823	72.973	0.00040459	116.52	94.49	5414200	2	24585	0.431538	-1.24507	854756	360610	DYTYEELLNR	Q3ULL5;Q99L45	Eif2s2	Eukaryotic translation initiation factor 2 subunit 2	1766
305230	291967	924730	158610	385352	321289	Unmodified	Nsco_Arg_GlcNAc_Ssek3_pulldown_20170415_membrane_delta_SseK1_2_3_B3				By MS/MS						1359.67	0.667045	55.664	55.513	0.0061035	56.205	43.197	924730	2	17986	0.44217	-0.689736	435170	269791	DYVPPTANLDQK	Q78PY7;Q3TJ56	Snd1	Staphylococcal nuclease domain-containing protein 1	1995
1982800	219040	3362100	1065000	297975	242655	Unmodified	Nsco_Arg_GlcNAc_Ssek3_pulldown_20170415_membrane_delta_SseK1_2_3_B3		By MS/MS		By MS/MS	By MS/MS					1250.54	0.54151	49.261	49.261	6.886e-05	111.63	111.63	6409900	4	15612	0.440336	-1.41502	1134500	425441	EAAFDDAVEER	Q60972	Rbbp4	Histone-binding protein RBBP4	1878
2639200	447730	597620	236423	3564600	535860	Unmodified	Nsco_Arg_GlcNAc_Ssek3_pulldown_20170415_membrane_delta_SseK1_2_3_B1		By MS/MS	By matching	By matching		By MS/MS	By matching		Salmonella typhimurium (strain SL1344)	1802.95	0.952662	78.242	78.041	1.6165e-08	95.205	81.656	7785000	4	25516	0.0526909	-0.214996	890508	767216	EAAIQVSNVAIFNAATGK	A0A0H3NGR5			229
2360100	1850300	10226000	2106500	2415400	838010	Unmodified	Nsco_Arg_GlcNAc_Ssek3_pulldown_20170415_membrane_delta_SseK1_2_B3		By matching	By matching	By MS/MS	By MS/MS	By MS/MS	By MS/MS			1118.58	0.581919	48.261	48.504	0.013286	66.267	33.912	19797000	0	14996	0.551059	-1.12954	3547800	1621560	EAALSTALSEK	P48678	Lmna	Prelamin-A/C;Lamin-A/C	1428
398023	235503	2323700	238119	333295	350885	Unmodified	Nsco_Arg_GlcNAc_Ssek3_pulldown_20170415_membrane_delta_SseK1_2_3_B3				By MS/MS						1674.84	0.83657	60.782	60.632	0.014748	32.702	24.106	2323700	2	19825	0.414967	-0.989155	601674	303107	EAALYPHLPPEADPR	Q64337	Sqstm1	Sequestosome-1	1920
437317	124538	924600	196441	163171	146504	Unmodified	Nsco_Arg_GlcNAc_Ssek3_pulldown_20170415_membrane_delta_SseK1_2_3_B3				By MS/MS						1619.75	0.753963	55.932	55.781	4.3152e-05	80.632	71.932	924600	2	18052	0.598697	-1.14089	369275	167459	EAANQDALQEAGTFR	E9Q555	Rnf213	E3 ubiquitin-protein ligase RNF213	938
387554	217234	395850	165926	342154	155232	Unmodified	Nsco_Arg_GlcNAc_Ssek3_pulldown_20170415_membrane_delta_SseK1_2_3_B3				By MS/MS						1208.65	0.651335	32.998	32.847	0.030909	36.954	30.651	395850	1	9334	0.622172	-0.639663	321808	206557	EAAVPKPSAPSR	E9QN31;Q922K7	Nop2	Probable 28S rRNA (cytosine-C(5))-methyltransferase	993
3665000	649460	5798200	321467	3080000	782940	Unmodified	Nsco_Arg_GlcNAc_Ssek3_pulldown_20170415_membrane_delta_SseK1_2_3_B3		By MS/MS	By matching	By MS/MS		By MS/MS	By MS/MS			1487.77	0.773242	77.906	77.746	9.9444e-13	173.59	161.02	13976000	7	26691	0.439905	-1.38469	2398690	918626	EAAWAISNLTISGR	Q543M7;O35344;Q4FJX1;A0A0B4J1E7;O35343	Kpna3;Kpna4	Importin subunit alpha;Importin subunit alpha-4;Importin subunit alpha-3	1185
4078400	179310	5935200	184247	198937	212973	Unmodified	Nsco_Arg_GlcNAc_Ssek3_pulldown_20170415_membrane_delta_SseK1_2_3_B3		By MS/MS		By MS/MS						1229.67	0.668959	76.001	75.825	0.0006077	83.652	65.104	10014000	3	25697	0.884267	-3.03966	1631210	198372	EACGVIVELIK	Q3U1C2;P60122	Ruvbl1	RuvB-like 1	1494
879890	187508	1091500	247019	673370	282528	Unmodified	Nsco_Arg_GlcNAc_Ssek3_pulldown_20170415_membrane_delta_SseK1_2_3_B3		By matching		By MS/MS		By matching				1591.74	0.741289	67.437	67.52	0.00017823	70.889	63.985	2644800	1	22477	0.283002	-0.646034	564709	360868	EACWTISNITAGNR	Q4FJZ2;Q8BH30;O35345;Q60960	Kpna6;Kpna1	Importin subunit alpha;Importin subunit alpha-7;Importin subunit alpha-5;Importin subunit alpha-5, N-terminally processed	1186
1316400	701030	3541800	529540	292744	450650	Unmodified	Nsco_Arg_GlcNAc_Ssek3_pulldown_20170415_membrane_delta_SseK1_2_3_B3		By matching	By matching	By MS/MS	By matching		By matching			1201.6	0.597903	80.831	80.801	0.00040845	104.42	72.789	6539400	2	27915	1.19659	-1.84934	1484050	411853	EADDIVNWLK	P09103	P4hb	Protein disulfide-isomerase	1265
728110	247148	3404400	214683	482800	176780	Unmodified	Nsco_Arg_GlcNAc_Ssek3_pulldown_20170415_membrane_delta_SseK1_2_3_B3		By matching		By MS/MS		By matching				1934.91	0.910917	89.881	89.129	0.0039362	45.384	40.767	4615300	2	31263	0.643491	-1.68776	849307	263633	EADESLNFEEQILEAAK	P26039	Tln1	Talin-1	1348
14912000	273681	7572400	168457	2813300	239911	Unmodified	Nsco_Arg_GlcNAc_Ssek3_pulldown_20170415_membrane_delta_SseK1_2_3_B1		By MS/MS		By MS/MS		By MS/MS				2087.08	0.0799882	75.688	75.548	2.0798e-32	220.6	213.09	25297000	8	24450	0.543137	-2.69548	3138130	484453	EAEAAIYHLQLFEELRR	P52480	Pkm	Pyruvate kinase PKM	1454
7286900	230084	4693700	204823	2886600	213689	Unmodified	Nsco_Arg_GlcNAc_Ssek3_pulldown_20170415_membrane_delta_SseK1_2_3_B1		By MS/MS		By MS/MS		By matching				3310.53	0.526812	85.411	84.725	5.6637e-07	60.288	59.846	14867000	4	28077	0.421067	-1.98695	1989060	501783	EAESCDCLQGFQLTHSLGGGTGSGMGTLLISK	P68372;Q9D6F9;P99024	Tubb4b;Tubb4a;Tubb5	Tubulin beta-4B chain;Tubulin beta-4A chain;Tubulin beta-5 chain	1578;1620
1836800	540030	3509600	1346700	206629	128601	Unmodified	Nsco_Arg_GlcNAc_Ssek3_pulldown_20170415_membrane_delta_SseK1_2_3_B3		By matching	By matching	By MS/MS	By matching					1149.53	0.530217	43.671	43.733	0.00041282	113.44	79.058	7233100	2	13518	0.779061	-2.20136	1515580	329536	EAESSPFVER	Q3UAD6;P08113;F7C312	Hsp90b1	Endoplasmin	1259
880560	336040	357544	233940	1251200	412360	Unmodified	Nsco_Arg_GlcNAc_Ssek3_pulldown_20170415_membrane_delta_SseK1_2_B2		By matching			By matching	By MS/MS	By matching		Salmonella typhimurium (strain SL1344)	1659.88	0.883186	82.009	82.096	0.060292	27.714	21.999	2778000	1	27901	0.025249	0.0633692	472962	494200	EAFATLAVAADNVGALK	A0A0H3N9L3			108
708660	196965	4780100	1048200	204633	167548	Unmodified	Nsco_Arg_GlcNAc_Ssek3_pulldown_20170415_membrane_delta_SseK1_2_3_B3		By matching		By MS/MS	By matching					1024.5	0.497795	68.534	68.467	0.002584	122.52	89.159	6537000	2	22803	0.373118	-1.40485	873818	330004	EAFQLFDR	Q60605	Myl6	Myosin light polypeptide 6	1866
240139	275389	4310700	258770	266284	334450	Unmodified	Nsco_Arg_GlcNAc_Ssek3_pulldown_20170415_membrane_delta_SseK1_2_3_B3				By MS/MS			By matching			1425.75	0.746358	60.299	60.676	4.2396e-06	86.367	73.181	4645200	2	19904	0.371961	-1.20959	658141	284575	EAGAGGLAIAVEGPSK	B7FAV1;B7FAU9;Q8BTM8;J3JS91	Flna	Filamin-A	708
389950	201776	1990100	273240	215528	184785	Unmodified	Nsco_Arg_GlcNAc_Ssek3_pulldown_20170415_membrane_delta_SseK1_2_3_B3				By MS/MS						1353.59	0.58708	43.146	43.096	0.00011215	88.021	68.234	1990100	2	13280	0.573523	-1.28231	538995	221601	EAGDVCYADVQK	Q9D0B0;F6RTE1	Srsf9	Serine/arginine-rich splicing factor 9	2448
4294700	1370800	12569000	3125300	2130800	1046500	Unmodified	Nsco_Arg_GlcNAc_Ssek3_pulldown_20170415_membrane_delta_SseK1_2_3_B3		By matching	By matching	By MS/MS	By MS/MS	By matching	By matching			1416.6	0.597979	54.939	55.164	4.3438e-06	136.7	133.31	24537000	4	17760	0.477722	-1.13614	4198260	1910110	EAGDVCYADVYR	H7BX95;Q6PDM2;F7AI47	Srsf1	Serine/arginine-rich splicing factor 1	1147
1338800	258798	10127000	148929	668060	217724	Unmodified	Nsco_Arg_GlcNAc_Ssek3_pulldown_20170415_membrane_delta_SseK1_2_3_B3		By MS/MS		By MS/MS		By matching				2476.13	0.132888	78.541	77.889	3.6644e-36	172.3	167.07	12134000	4	26871	0.66748	-2.44655	1519560	278762	EAGDVCYADVYRDGTGVVEFVR	H7BX95;Q6PDM2;F7AI47	Srsf1	Serine/arginine-rich splicing factor 1	1147
906310	190147	1651200	512920	200953	168755	Unmodified	Nsco_Arg_GlcNAc_Ssek3_pulldown_20170415_membrane_delta_SseK1_2_3_B3		By matching		By MS/MS	By matching					1154.52	0.520381	34.946	35.013	0.0083033	61.233	38.303	3070400	2	10194	0.566331	-1.34402	657742	259100	EAGEPGDVEPR	P97855	G3bp1	Ras GTPase-activating protein-binding protein 1	1618
559478	273010	682940	337490	333166	205924	Unmodified	Nsco_Arg_GlcNAc_Ssek3_pulldown_20170415_membrane_delta_SseK1_2_3_B3				By MS/MS						1249.63	0.630266	36.731	36.681	0.020887	48.568	36.837	682940	1	10843	0.710791	-0.723866	470740	285020	EAHEPLAVADAK	Q6DFW4;A0A0A0MQ76;A0A087WSU5	Nop58	Nucleolar protein 58	1935
894380	285990	576160	1578400	406450	158633	Oxidation (M)	Nsco_Arg_GlcNAc_Ssek3_pulldown_20170415_membrane_delta_SseK1_2_B1		By matching	By matching	By matching	By MS/MS	By matching	By MS/MS			871.459	0.458573	28.638	28.708	0.050241	54.205	16.647	3741400	1	6227	0.0572729	-0.178052	528208	466881	EAHKIMK	Q3TBL6	Tnfaip8l3	Tumor necrosis factor alpha-induced protein 8-like protein 3	1672
700375	331434	9700100	188203	363790	156498	Unmodified	Nsco_Arg_GlcNAc_Ssek3_pulldown_20170415_membrane_delta_SseK1_2_3_B3				By MS/MS						1137.56	0.555369	47.889	47.739	0.00042912	96.113	59.928	9700100	2	15064	0.778665	-2.57175	1310690	220459	EAIEGTYIDK	Q3UC02;P62281	Rps11	40S ribosomal protein S11	1523
5391600	748720	2427600	1847800	624130	392644	Unmodified	Nsco_Arg_GlcNAc_Ssek3_pulldown_20170415_membrane_delta_SseK1_2_3_B3		By MS/MS	By matching	By MS/MS	By matching	By MS/MS				1265.65	0.650332	37.997	38.119	0.00048278	110.08	47.531	11040000	8	11341	0.628239	-1.47857	2139960	767909	EAIEGTYIDKK	Q3UC02;P62281	Rps11	40S ribosomal protein S11	1523
1251800	178582	2989900	1355800	750040	648480	Unmodified	Nsco_Arg_GlcNAc_Ssek3_pulldown_20170415_membrane_delta_SseK1_2_3_B3		By matching		By MS/MS	By matching	By matching	By matching			893.533	0.533452	40.042	40.362	0.050953	58.716	13.755	6996000	1	12218	0.00169859	-0.00648027	874332	870413	EAILAIHK	Q3ULT2;P57780	Actn4	Alpha-actinin-4	1478
528444	2017900	22019000	716890	10398000	1248400	Unmodified	Nsco_Arg_GlcNAc_Ssek3_pulldown_20170415_membrane_delta_SseK1_2_3_B3			By matching	By MS/MS	By MS/MS	By matching	By MS/MS			1588.82	0.82092	82.351	82.181	1.8241e-33	252.08	239.56	36400000	7	28527	0.0799476	-0.445072	2863510	2103380	EAINVEQAFQTIAR	Q4FJQ0;P51150	Rab7;Rab7a	Ras-related protein Rab-7a	1443
3654300	309542	3902500	866090	2525700	974660	Unmodified	Nsco_Arg_GlcNAc_Ssek3_pulldown_20170415_membrane_delta_SseK1_2_3_B3		By MS/MS		By MS/MS	By matching	By MS/MS	By matching			2327.12	0.117572	51.06	51.321	1.1553e-24	137.12	128.27	11923000	5	16357	0.0964283	-0.349986	1640420	1287060	EAIQCVDNNQSVLVSAHTSAGK	Q9CZU3	Skiv2l2	Superkiller viralicidic activity 2-like 2	2442
1320600	109651	433908	183923	509010	224780	Unmodified	Nsco_Arg_GlcNAc_Ssek3_pulldown_20170415_membrane_delta_SseK1_2_3_B1		By MS/MS		By MS/MS		By matching				1085.63	0.626701	83.823	83.422	0.00042551	97.565	88.208	1829600	3	27582	0.176445	-0.526041	397552	276083	EAIVAALLMR	Q921N6	Ddx27	Probable ATP-dependent RNA helicase DDX27	2293
3873500	1304500	8663900	1352800	2692500	1177100	Unmodified	Nsco_Arg_GlcNAc_Ssek3_pulldown_20170415_membrane_delta_SseK1_2_B2		By matching	By matching	By MS/MS	By matching	By MS/MS	By MS/MS			931.549	0.549102	73.351	73.46	0.0056552	96.19	65.687	19064000	5	24069	0.568801	-1.11734	3524420	1624550	EALAFIIR	Q5SQ20;Q9EQ61	Pes1	Pescadillo homolog	1841
2810300	1085400	11816000	743270	362865	1576800	Unmodified	Nsco_Arg_GlcNAc_Ssek3_pulldown_20170415_membrane_delta_SseK1_2_3_B3		By MS/MS	By matching	By MS/MS	By matching		By MS/MS			2104.13	0.127667	62.444	62.594	3.0249e-44	209.25	200.93	18032000	6	20564	0.844864	-2.13505	3303220	752008	EALAIAVSHAGAPIANAATQTK	A0A0R4J027;P54987	Irg1	Cis-aconitate decarboxylase	434
4711500	169291	3108900	278100	871280	214247	Unmodified	Nsco_Arg_GlcNAc_Ssek3_pulldown_20170415_membrane_delta_SseK1_2_3_B1		By MS/MS		By matching		By matching				3005.64	0.641052	62.635	62.751	8.2427e-65	200.52	198.24	8691700	2	19456	0.497166	-1.85931	1353530	373042	EALAIAVSHAGAPIANAATQTKPLHIGNAAK	A0A0R4J027;P54987	Irg1	Cis-aconitate decarboxylase	434
377785	154021	1589400	131439	391705	251551	Unmodified	Nsco_Arg_GlcNAc_Ssek3_pulldown_20170415_membrane_delta_SseK1_2_3_B3				By MS/MS						1570.78	0.783866	49.692	49.542	0.00015293	62.203	48.338	1589400	1	15740	0.364881	-0.945363	452223	234839	EALGAPEAAASEGTVAK	E9QK83;Q5XG71	Utp20	Small subunit processome component 20 homolog	979
340355	253883	1593400	134677	293207	149279	Unmodified	Nsco_Arg_GlcNAc_Ssek3_pulldown_20170415_membrane_delta_SseK1_2_3_B3				By MS/MS						1288.54	0.541904	52.276	52.126	0.050478	32.034	27.127	1593400	1	16710	0.781511	-1.51527	516373	180643	EALQDVEDENQ	Q5SS40;P62259	Ywhae	14-3-3 protein epsilon	1519
543214	223866	1393200	219423	178432	304782	Unmodified	Nsco_Arg_GlcNAc_Ssek3_pulldown_20170415_membrane_delta_SseK1_2_3_B3				By MS/MS						1760.83	0.832941	62.004	61.853	9.4396e-05	68.481	60.356	1393200	1	20357	0.736643	-1.27587	553339	228515	EALQGSAWQVSSEDVR	A2BE28	Las1l	Ribosomal biogenesis protein LAS1L	626
1106500	240659	1602300	213730	961450	258220	Unmodified	Nsco_Arg_GlcNAc_Ssek3_pulldown_20170415_membrane_delta_SseK1_2_3_B3		By matching		By MS/MS	By matching	By matching	By matching			1376.74	0.737373	83.021	82.8	5.8534e-05	89.301	82.997	4142200	1	28774	0.391724	-1.00247	752834	375775	EALQLMATYLPK	Q3TXS7	Psmd1	26S proteasome non-ATPase regulatory subunit 1	1709
1128600	562310	792860	145115	934510	207486	Unmodified	Nsco_Arg_GlcNAc_Ssek3_pulldown_20170415_membrane_delta_SseK1_2_B2		By MS/MS	By MS/MS	By MS/MS		By MS/MS				1348.68	0.681573	90.664	90.137	0.00041992	99.815	52.821	3418300	8	31086	0.727416	-1.38682	795373	304155	EALQYFYFLR	Q8BJ71	Nup93	Nuclear pore complex protein Nup93	2062
1242700	213823	329799	214928	472695	275703	Unmodified	Nsco_Arg_GlcNAc_Ssek3_pulldown_20170415_membrane_delta_SseK1_2_3_B1		By MS/MS								2302.15	0.147475	80.181	80.181	4.4164e-06	70.094	62.511	1242700	2	26337	0.262197	-0.548511	444178	303696	EALSLAQMQEQTLQLEQQSK	Q925I1;V9GWS5;H3BKI6	Atad3;Atad3a	ATPase family AAA domain-containing protein 3	2311
2676800	625840	9779300	1915600	940770	571090	Unmodified	Nsco_Arg_GlcNAc_Ssek3_pulldown_20170415_membrane_delta_SseK1_2_3_B3		By MS/MS	By matching	By MS/MS	By matching	By MS/MS	By matching			1306.53	0.53471	37.468	37.744	4.3472e-06	124.21	120.71	16509000	2	11187	0.458583	-1.33087	2539780	1009630	EAMEDGEIDGNK	P09405	Ncl	Nucleolin	1266
445230	271102	257700	211380	1111500	221927	Unmodified	Nsco_Arg_GlcNAc_Ssek3_pulldown_20170415_membrane_delta_SseK1_2_B2						By MS/MS				2119.97	0.973199	67.871	68.27	0.00056319	49.768	41.219	1111500	1	21989	0.108692	0.248426	314493	373589	EAMEDGEIDGNKVTLDWAK	P09405	Ncl	Nucleolin	1266
1301700	248068	685360	314711	651880	146591	Unmodified	Nsco_Arg_GlcNAc_Ssek3_pulldown_20170415_membrane_delta_SseK1_2_B2		By matching		By MS/MS		By MS/MS				1409.71	0.712556	86.873	86.188	0.0017869	65.179	59.232	2638900	3	29465	0.441448	-0.959831	604877	310978	EAMVAFFNAAIAR	Z4YJU8;E9PUQ5;Q921M4	Golga2	Golgin subfamily A member 2	863
534870	143330	1256700	229365	394824	105189	Unmodified	Nsco_Arg_GlcNAc_Ssek3_pulldown_20170415_membrane_delta_SseK1_2_3_B3		By matching		By MS/MS						1461.76	0.761614	84.457	83.781	0.0087335	72.705	53.573	1791600	2	29150	0.449121	-1.11275	458429	211983	EANLAAAFGKPINF	O08749	Dld	Dihydrolipoyl dehydrogenase, mitochondrial	1168
8208000	9506000	29997000	2584400	10951000	4231800	Unmodified	Nsco_Arg_GlcNAc_Ssek3_pulldown_20170415_membrane_delta_SseK1_2_3_B1		By MS/MS	By MS/MS	By MS/MS	By MS/MS	By MS/MS	By MS/MS			1264.62	0.624058	88.082	87.89	0.00040616	105.35	105.35	65479000	11	29334	0.774552	-1.42951	13277100	4929240	EANNFLWPFK	Q5M9N8;P14148;F6XI62	Rpl7	60S ribosomal protein L7	1298
2438100	760730	6218000	1424700	561850	200990	Unmodified	Nsco_Arg_GlcNAc_Ssek3_pulldown_20170415_membrane_delta_SseK1_2_3_B3		By matching	By matching	By MS/MS	By matching	By matching				1352.7	0.700988	39.749	39.919	0.0034555	54.343	54.343	11403000	2	11991	0.792066	-2.05452	2259320	543883	EAPPMEKPEVVK	D3YTQ9;P62843	Rps15	40S ribosomal protein S15	747
2269200	1204700	24642000	1410200	1237800	233750	Unmodified	Nsco_Arg_GlcNAc_Ssek3_pulldown_20170415_membrane_delta_SseK1_2_3_B3		By matching	By MS/MS	By MS/MS	By MS/MS	By matching				1697.88	0.88358	70.75	70.76	6.0998e-06	84.653	72.022	30764000	5	23679	0.716578	-2.45573	4068890	741699	EAQAVPATLQELEATK	Q9QXS1;E9Q3W4;F6R059	Plec	Plectin	2587
9502100	266404	4734600	248411	213833	239877	Unmodified	Nsco_Arg_GlcNAc_Ssek3_pulldown_20170415_membrane_delta_SseK1_2_3_B1		By MS/MS		By MS/MS						2133.1	0.100724	89.058	88.331	7.4828e-05	58.246	52.705	14237000	2	29524	0.976752	-3.29248	2288480	233567	EAQTSFLHLGYLPNQLFR	Q91VR5	Ddx1	ATP-dependent RNA helicase DDX1	2264
1377600	255766	4409700	123198	784350	276413	Unmodified	Nsco_Arg_GlcNAc_Ssek3_pulldown_20170415_membrane_delta_SseK1_2_3_B3		By matching		By MS/MS		By matching				2268.01	0.0103729	93.045	92.303	0.00035226	51.876	50.141	6571600	2	32534	0.617823	-1.95407	1158220	298922	EASAEDLEDAACDSALFVIDK	Q8R2M2	Dnttip2	Deoxynucleotidyltransferase terminal-interacting protein 2	2203
2067100	254813	8431100	227284	1495700	256074	Unmodified	Nsco_Arg_GlcNAc_Ssek3_pulldown_20170415_membrane_delta_SseK1_2_3_B3		By MS/MS		By MS/MS		By MS/MS				1879.94	0.941489	87.28	86.595	5.9161e-16	130.29	125.39	11994000	6	30236	0.480455	-1.89094	1643700	443193	EASDIILTDDNFTSIVK	F7AAP4;E9Q828;Q6Q477;Q8C048;A2ALL9;Q0VF55;G5E829	Atp2b4;Atp2b3;Atp2b1	Calcium-transporting ATPase;Plasma membrane calcium-transporting ATPase 1	956;1111
422636	237150	4690300	184015	368671	201163	Unmodified	Nsco_Arg_GlcNAc_Ssek3_pulldown_20170415_membrane_delta_SseK1_2_3_B3				By MS/MS						1714.89	0.89237	76.365	76.014	1.924e-07	102.65	85.021	4690300	3	25806	0.556591	-1.7021	777553	238972	EASMVITESPAALQLR	P54116	Stom	Erythrocyte band 7 integral membrane protein	1464
213523	258533	3499200	193297	270135	209888	Unmodified	Nsco_Arg_GlcNAc_Ssek3_pulldown_20170415_membrane_delta_SseK1_2_3_B3				By MS/MS						2492.28	0.27987	85.306	83.952	1.3105e-24	133.65	133.65	3499200	3	29220	0.454184	-1.37986	578065	222125	EATESFASDPILYRPVAVALDTK	P52480	Pkm	Pyruvate kinase PKM	1454
324176	324781	1763500	261965	273191	494090	Unmodified	Nsco_Arg_GlcNAc_Ssek3_pulldown_20170415_membrane_delta_SseK1_2_3_B3				By MS/MS			By matching			1224.56	0.562246	48.353	48.73	0.0073215	62.694	37.841	2257600	2	15429	0.388018	-0.79752	570491	328225	EATTEFSVDAR	B7FAV1;B7FAU9;Q8BTM8	Flna	Filamin-A	708
533464	268030	4024900	293084	294393	260743	Unmodified	Nsco_Arg_GlcNAc_Ssek3_pulldown_20170415_membrane_delta_SseK1_2_3_B3				By MS/MS						1687.88	0.882123	81.018	79.765	0.0023157	61.409	51.61	4024900	0	27591	0.593443	-1.55899	831792	282300	EAVELPLTHFELYK	P54775;A0A140LIZ5	Psmc4	26S protease regulatory subunit 6B	1467
315068	185053	8171800	3937400	192233	197628	Unmodified	Nsco_Arg_GlcNAc_Ssek3_pulldown_20170415_membrane_delta_SseK1_2_3_B3				By MS/MS	By MS/MS					799.48	0.480354	46.373	46.423	0.041109	68.485	8.1907	12109000	4	14550	0.0885035	-0.557122	781039	530838	EAVQLLK	Q564E8;Q9D8E6	Rpl4	60S ribosomal protein L4	1820
21540000	8925400	28903000	6847800	10564000	7867300	Unmodified	Nsco_Arg_GlcNAc_Ssek3_pulldown_20170415_membrane_delta_SseK1_2_3_B1		By MS/MS	By MS/MS	By MS/MS	By MS/MS	By MS/MS	By MS/MS			1585.79	0.794765	66.373	66.548	1.359e-15	193.47	166.7	84647000	12	20984	0.9465	-1.09581	17712200	8287090	EAVVQAEEAAAEITR	Q9D6Z1;A2APD7;F7CHQ7;F6U250;F6V095	Nop56	Nucleolar protein 56	2486
1862300	404530	3621300	242127	1103700	339292	Unmodified	Nsco_Arg_GlcNAc_Ssek3_pulldown_20170415_membrane_delta_SseK1_2_3_B3		By MS/MS	By MS/MS	By MS/MS		By MS/MS				1535.75	0.750775	87.637	87.161	1.3672e-07	132.06	113.92	6991900	7	30458	0.644373	-1.63704	1397300	449251	EAVVWEAESLFEK	Q8R5K4	Nol6	Nucleolar protein 6	2222
10180000	2117900	12367000	8985300	2131100	2086500	Unmodified	Nsco_Arg_GlcNAc_Ssek3_pulldown_20170415_membrane_delta_SseK1_2_3_B3		By MS/MS	By matching	By MS/MS	By MS/MS	By matching	By matching			1552.73	0.731042	62.723	62.851	9.3453e-07	107.65	83.673	37867000	11	20693	0.35662	-0.912824	6436340	3418630	EAYPGDVFYLHSR	Q03265;D3Z6F5	Atp5a1	ATP synthase subunit alpha, mitochondrial;ATP synthase subunit alpha	1631
2016600	218918	228342	1361100	2247700	1169000	Unmodified	Nsco_Arg_GlcNAc_Ssek3_pulldown_20170415_membrane_delta_SseK1_2_B2		By MS/MS			By matching	By MS/MS	By MS/MS			999.481	0.481417	64.151	64.514	0.014329	97.071	73.496	6794500	5	20494	0.71609	1.71628	465403	1529260	EAYYWLR	Q3U573;P46978	Stt3a	Dolichyl-diphosphooligosaccharide--protein glycosyltransferase subunit STT3A	1417
3941400	172063	5483700	2644100	1445200	632490	Unmodified	Nsco_Arg_GlcNAc_Ssek3_pulldown_20170415_membrane_delta_SseK1_2_B1		By MS/MS		By MS/MS	By MS/MS	By MS/MS	By matching			1045.47	0.465115	56.755	57.035	0.0097019	84.498	72.904	14147000	7	17283	0.0415065	-0.207235	1549310	1342000	ECADLWPR	P62830	Rpl23	60S ribosomal protein L23	1542
318465	987770	1676200	1575100	1420200	993570	Unmodified	Nsco_Arg_GlcNAc_Ssek3_pulldown_20170415_membrane_delta_SseK1_2_3_B2			By MS/MS	By matching	By matching	By matching	By matching	+		2246.94	0.935451	50.102	50.352	0.0026417	37.431	36.725	6652800	2	16360	0.398219	0.691862	807881	1305020	ECCHGDLLECADDRADLAK	CON__P02769			731
466811	276249	1881800	367383	367623	317590	Unmodified	Nsco_Arg_GlcNAc_Ssek3_pulldown_20170415_membrane_delta_SseK1_2_3_B3				By MS/MS						1538.76	0.755149	88.077	86.724	0.002028	64.104	55.617	1881800	1	30288	0.429919	-0.833391	623742	350050	ECGNYPGFLTILR	B1AZI6;E9Q5E2	Thoc2;BC005561	THO complex subunit 2	676
2249400	156721	2272000	204054	291373	223368	Unmodified	Nsco_Arg_GlcNAc_Ssek3_pulldown_20170415_membrane_delta_SseK1_2_3_B1		By MS/MS		By matching						2001.88	0.881213	82.144	81.518	1.2767e-05	84.759	84.759	4521400	1	26842	0.694769	-1.97144	928682	236813	ECKIEFDDFEECLLR	B1ARW4;Q99LY9	Ndufs5	NADH dehydrogenase [ubiquinone] iron-sulfur protein 5;NADH dehydrogenase [ubiquinone] iron-sulfur protein 5, N-terminally processed	657
2637800	1322700	4300500	451640	2184000	215348	Unmodified	Nsco_Arg_GlcNAc_Ssek3_pulldown_20170415_membrane_delta_SseK1_2_3_B3		By MS/MS	By MS/MS	By MS/MS	By MS/MS	By MS/MS				1272.73	0.726415	101.07	100.7	0.00041431	102.07	97.173	10897000	9	35799	0.864039	-2.04746	2466460	596662	ECLPLIIFLR	Q545X8;P62702	Rps4x	40S ribosomal protein S4;40S ribosomal protein S4, X isoform	1534
365020	236582	1198300	295098	278341	226718	Unmodified	Nsco_Arg_GlcNAc_Ssek3_pulldown_20170415_membrane_delta_SseK1_2_3_B3		By matching		By MS/MS						1703.86	0.855257	101.07	100.39	0.044767	32.702	31.455	1563300	1	35657	0.509447	-0.824764	469485	265059	ECPQLELLDLAFTR	Q62192	Cd180	CD180 antigen	1907
4298900	1117100	11188000	1023200	2387900	1170800	Unmodified	Nsco_Arg_GlcNAc_Ssek3_pulldown_20170415_membrane_delta_SseK1_2_3_B3		By MS/MS	By MS/MS	By MS/MS	By matching	By MS/MS	By MS/MS			2156.84	0.835008	60.286	60.495	5.3275e-27	175.33	174.18	21186000	9	19796	0.61071	-1.41043	3773410	1419560	ECPSDECGAGVFMGSHFDR	P62983	Rps27a	Ubiquitin-40S ribosomal protein S27a;Ubiquitin;40S ribosomal protein S27a	1558
640030	213808	250183	209547	4351900	135520	Unmodified	Nsco_Arg_GlcNAc_Ssek3_pulldown_20170415_membrane_delta_SseK1_2_3_B1		By MS/MS				By MS/MS			Salmonella typhimurium (strain SL1344)	1623.74	0.737175	94.466	94.064	0.021248	45.825	40.142	4992000	3	31795	0.138314	0.617306	324709	498106	ECTLETLEEMLEK	A0A0H3NBY9			144
1460200	222162	2140000	275589	272444	124249	Unmodified	Nsco_Arg_GlcNAc_Ssek3_pulldown_20170415_membrane_delta_SseK1_2_3_B3		By matching		By MS/MS						2046.95	0.954788	91.012	90.285	0.0026468	44.44	43.075	3600200	1	31710	0.895412	-2.07251	885453	210512	EDENSWFNLFVIHQNR	Q61216;B2KF75;F6RX99	Mre11a	Double-strand break repair protein MRE11A	1885
4679500	1736900	25172000	4015500	1796700	1163400	Unmodified	Nsco_Arg_GlcNAc_Ssek3_pulldown_20170415_membrane_delta_SseK1_2_3_B3		By MS/MS	By matching	By MS/MS	By MS/MS	By MS/MS	By MS/MS			1130.52	0.520381	43.343	43.635	6.0596e-06	183.43	134.64	38564000	4	13481	0.547035	-1.53578	5892470	2032270	EDLQELNDR	P48678;D3YUF7	Lmna	Prelamin-A/C;Lamin-A/C	1428
871510	124372	1363200	196294	376845	240606	Unmodified	Nsco_Arg_GlcNAc_Ssek3_pulldown_20170415_membrane_delta_SseK1_2_3_B3		By matching		By MS/MS						1659.85	0.850171	82.025	81.398	0.0084644	43.761	32.716	2234700	2	28194	0.391798	-1.01782	528670	261091	EDLTEIRDMLLANK	Q5M8R8;P14869;E9Q070;S4R1N1;D3YVM5	Rplp0;Gm8730	60S acidic ribosomal protein P0	1304
482230	282766	583610	292293	265709	186306	Unmodified	Nsco_Arg_GlcNAc_Ssek3_pulldown_20170415_membrane_delta_SseK1_2_3_B3				By MS/MS						1780.9	0.899564	84.343	82.99	0.011452	36.597	29.91	583610	1	28856	1.04053	-0.8198	430132	243678	EDPLLTPVPASENPFR	P63213	Gng2	Guanine nucleotide-binding protein G(I)/G(S)/G(O) subunit gamma-2	1569
394419	208683	4438000	361844	186795	260762	Unmodified	Nsco_Arg_GlcNAc_Ssek3_pulldown_20170415_membrane_delta_SseK1_2_3_B3				By MS/MS						1311.67	0.667045	58.314	58.164	4.0085e-06	109.15	92.307	4438000	2	18924	0.458768	-1.45777	714843	260242	EDPNLVPSISNK	Q9D881;P19536	Cox5b	Cytochrome c oxidase subunit 5B, mitochondrial	1324
345071	262894	2240000	923960	326016	240249	Unmodified	Nsco_Arg_GlcNAc_Ssek3_pulldown_20170415_membrane_delta_SseK1_2_3_B3				By MS/MS	By matching					1310.56	0.56264	45.994	46.044	0.00042894	112.83	72.11	3164000	2	14421	0.164584	-0.496499	587912	416727	EDQTEYLEER	Q80Y52;P07901;B7ZC50;Q71LX8;P11499	Hsp90aa1;Hsp90ab1	Heat shock protein HSP 90-alpha;Heat shock protein HSP 90-beta	1258;1283
4837500	1405600	9171800	5352700	1239400	771050	Unmodified	Nsco_Arg_GlcNAc_Ssek3_pulldown_20170415_membrane_delta_SseK1_2_3_B3		By MS/MS	By MS/MS	By MS/MS	By MS/MS	By MS/MS	By matching			1436.74	0.73719	29.698	29.798	8.4775e-08	115.83	85.097	22778000	10	8083	0.447006	-1.20262	3965630	1723010	EDSQRPGAHLTVK	Q5EBP8;P49312	Hnrnpa1	Heterogeneous nuclear ribonucleoprotein A1;Heterogeneous nuclear ribonucleoprotein A1, N-terminally processed	1432
508870	212870	1748000	624310	296893	301219	Unmodified	Nsco_Arg_GlcNAc_Ssek3_pulldown_20170415_membrane_delta_SseK1_2_3_B3		By matching		By MS/MS	By matching					1564.83	0.832153	26.829	26.762	0.0001253	72.615	47.601	2881100	2	6937	0.244297	-0.587294	574232	382203	EDSQRPGAHLTVKK	Q5EBP8;P49312	Hnrnpa1	Heterogeneous nuclear ribonucleoprotein A1;Heterogeneous nuclear ribonucleoprotein A1, N-terminally processed	1432
9490400	230382	25304000	10258000	3519700	1424600	Unmodified	Nsco_Arg_GlcNAc_Ssek3_pulldown_20170415_membrane_delta_SseK1_2_B1		By MS/MS	By MS/MS	By MS/MS	By MS/MS	By MS/MS	By matching			1379.74	0.740879	32.37	32.548	6.5463e-08	142.1	98.334	49997000	15	7826	0.00516773	-0.0350581	3810430	3718950	EDSVKPGAHLTVK	A2AL12;Q8BG05;V9GX38;J3QNY1;B2RXM2	Hnrnpa3;Gm17190;Gm9242;Gm6793	Heterogeneous nuclear ribonucleoprotein A3	586;1157
488360	240664	3751300	406940	169430	177369	Unmodified	Nsco_Arg_GlcNAc_Ssek3_pulldown_20170415_membrane_delta_SseK1_2_3_B3		By matching		By MS/MS	By matching	By matching				1507.84	0.835842	28.873	28.998	0.019578	46.132	35.57	4816000	0	7797	0.616097	-1.72401	761105	230391	EDSVKPGAHLTVKK	A2AL12;Q8BG05;V9GX38;J3QNY1;B2RXM2	Hnrnpa3;Gm17190;Gm9242;Gm6793	Heterogeneous nuclear ribonucleoprotein A3	586;1157
336685	353829	3479200	183193	371044	211915	Unmodified	Nsco_Arg_GlcNAc_Ssek3_pulldown_20170415_membrane_delta_SseK1_2_3_B3				By MS/MS						2195.94	0.939591	55.893	55.742	9.263e-05	60.489	48.781	3479200	2	18080	0.630662	-1.61557	745588	243313	EDTEEHHLRDYFEEYGK	O88569;A0A0N4SUM2	Hnrnpa2b1	Heterogeneous nuclear ribonucleoproteins A2/B1	1231
501242	248589	2425500	335625	268800	202428	Unmodified	Nsco_Arg_GlcNAc_Ssek3_pulldown_20170415_membrane_delta_SseK1_2_3_B3				By MS/MS						2194.96	0.955576	55.054	54.903	9.787e-07	83.37	79.205	2425500	2	17727	0.608573	-1.34956	671084	263341	EDTEEHHLRDYFEQYGK	Q5EBP8;P49312	Hnrnpa1	Heterogeneous nuclear ribonucleoprotein A1;Heterogeneous nuclear ribonucleoprotein A1, N-terminally processed	1432
429658	221401	12972000	107089	784610	207743	Unmodified	Nsco_Arg_GlcNAc_Ssek3_pulldown_20170415_membrane_delta_SseK1_2_3_B3				By MS/MS		By matching				1167.5	0.504396	41.107	41.382	0.0010993	146.69	131.55	13757000	2	12576	0.437724	-2.04784	1072600	259403	EDTEEYNLR	A2AL12;Q8BG05;J3QNY1;B2RXM2	Hnrnpa3;Gm9242;Gm6793	Heterogeneous nuclear ribonucleoprotein A3	586;1157
572008	243555	11689000	172730	153135	231404	Unmodified	Nsco_Arg_GlcNAc_Ssek3_pulldown_20170415_membrane_delta_SseK1_2_3_B3				By MS/MS						1849.8	0.800638	65.68	65.529	9.1736e-10	128.22	125.2	11689000	3	21738	0.721165	-2.68518	1176500	182924	EDTEEYNLRDYFEK	A2AL12;Q8BG05;J3QNY1;B2RXM2	Hnrnpa3;Gm9242;Gm6793	Heterogeneous nuclear ribonucleoprotein A3	586;1157
376830	258251	2273700	276360	291890	175715	Unmodified	Nsco_Arg_GlcNAc_Ssek3_pulldown_20170415_membrane_delta_SseK1_2_3_B3				By MS/MS	By matching	By matching				1413.76	0.761614	36.66	36.927	0.023852	38.3	16.307	2841900	0	10847	0.593367	-1.32148	604839	242011	EDVFVHQTAIKK	Q9JKB3;Q3UBT1;P62960	Ybx3;Ybx1	Y-box-binding protein 3;Nuclease-sensitive element-binding protein 1	2569;1556
35278000	15034000	68336000	24244000	15697000	4408300	Unmodified	Nsco_Arg_GlcNAc_Ssek3_pulldown_20170415_membrane_delta_SseK1_2_B2		By MS/MS	By MS/MS	By MS/MS	By MS/MS	By MS/MS	By MS/MS			1295.6	0.599359	51.558	51.767	1.6126e-18	237.93	143.24	163000000	12	15608	0.692628	-1.47774	33093500	11882200	EEAESTLQSFR	Q5FWJ3;P20152;A0A0A6YWC8	Vim	Vimentin	1328
1578600	234717	56253000	155661	607500	281993	Unmodified	Nsco_Arg_GlcNAc_Ssek3_pulldown_20170415_membrane_delta_SseK1_2_3_B3		By matching		By MS/MS		By matching				2365.11	0.114595	69.093	69.143	2.5311e-41	226.44	205.92	58439000	2	23014	0.60124	-3.20345	2752040	298759	EEAESTLQSFRQDVDNASLAR	Q5FWJ3;P20152;A0A0A6YWC8	Vim	Vimentin	1328
1203100	311368	6144600	641300	415355	714230	Unmodified	Nsco_Arg_GlcNAc_Ssek3_pulldown_20170415_membrane_delta_SseK1_2_3_B3		By matching		By MS/MS	By MS/MS		By MS/MS			1524.72	0.719534	73.177	73.327	0.00025316	79.875	73.873	8703200	6	24715	0.400705	-1.19894	1320350	575139	EEASDYLELDTIK	Q3UAD6;P08113	Hsp90b1	Endoplasmin	1259
964800	237185	426559	1387800	183381	254717	Unmodified	Nsco_Arg_GlcNAc_Ssek3_pulldown_20170415_membrane_delta_SseK1_2_B1		By MS/MS			By MS/MS					1737.67	0.670077	43.517	43.642	0.013835	41.621	39.234	2352600	2	12103	0.0634636	-0.196841	460435	401710	EEEEGISQESSEEEQ	P17095	Hmga1	High mobility group protein HMG-I/HMG-Y	1311
5564000	2338200	12098000	516740	2806000	1574100	Acetyl (Protein N-term);Oxidation (M)	Nsco_Arg_GlcNAc_Ssek3_pulldown_20170415_membrane_delta_SseK1_2_3_B1		By MS/MS	By MS/MS	By MS/MS	By MS/MS	By MS/MS	By MS/MS			1892.85	0.849579	100.26	99.826	4.1546e-18	147.83	134.66	24897000	17	33659	0.961929	-2.03589	5399180	1316630	EEEIAALVIDNGSGMCK	Q4KL81;P63260;G3UYG0;B1ATY1	Actg1	Actin, cytoplasmic 2;Actin, cytoplasmic 2, N-terminally processed	1570
[truncated: 9,398 more rows]
