# Supplementary material for: The Salmonella Effector SseK3 Targets Small Rab GTPases
Source: Front Cell Infect Microbiol. 2020 Aug 19;10:419. doi: 10.3389/fcimb.2020.00419 (PMC7466453; doi:10.3389/fcimb.2020.00419)
Supplement: Supplementary file 3 [file Table_2.xlsx]

## Sheet: Arg_GlcNAcSites
Supplementary Table 2. Site localisation information for Arginine-GlcNAc modified peptides. Arginine-GlcNAc site localisation information from triplicate biological infections with ΔsseK123 or ΔsseK12 are provided. The site of arginine-GlcNAcylation is provided with 45 sites localized, as defined by a localization score of >0.75, and an additional 4 sites unable to be confidently localized (local…
Proteins	Positions within proteins	Leading proteins	Protein	Protein names	Gene names	Fasta headers	Localization prob	Score diff	PEP	Score	Delta score	Score for localization	Amino acid	Arg_GlcNAc Probabilities	Arg_GlcNAc Score diffs	Position in peptide	Charge	Mass error [ppm]	Identification type 1 (Delta 1,2,3 B1)	Identification type 2 (Delta 1,2,3 B2)	Identification type 3 (Delta 1,2,3 B3)	Identification type 4 (Delta 1,2 B1)	Identification type 5 (Delta 1,2 B2)	Identification type 6 (Delta 1,2 B2)	Intensity	Intensity 1 (Delta 1,2,3 B1)	Intensity 2 (Delta 1,2,3 B2)	Intensity 3 (Delta 1,2,3 B3)	Intensity 4 (Delta 1,2 B1)	Intensity 5 (Delta 1,2 B2)	Intensity 6 (Delta 1,2 B3)	Positions	Position	Peptide IDs	Mod. peptide IDs	Evidence IDs	MS/MS IDs	Best localization evidence ID	Best localization MS/MS ID	Best localization raw file	Best localization scan number	Best score evidence ID	Best score MS/MS ID	Best score raw file	Best score scan number	Best PEP evidence ID	Best PEP MS/MS ID	Best PEP raw file	Best PEP scan number
A0A0H3N9C9	57	A0A0H3N9C9	A0A0H3N9C9				0.994955	22.9497	0.000140957	80.545	74.138	80.545	R	R(0.995)FEEHLQHEAETR(0.005)	R(22.95)FEEHLQHEAETR(-22.95)	1	3	-0.063354				By MS/MS	By MS/MS		2386800	0	0	0	1718000	668830	0	57	57	5294	5425	23240;23241	27202;27203;27204;27205	23240	27202	Nsco_Arg_GlcNAc_Ssek3_pulldown_20170415_membrane_delta_SseK1_2_B1	7379	23240	27202	Nsco_Arg_GlcNAc_Ssek3_pulldown_20170415_membrane_delta_SseK1_2_B1	7379	23240	27202	Nsco_Arg_GlcNAc_Ssek3_pulldown_20170415_membrane_delta_SseK1_2_B1	7379
A0A0H3NBE1	191	A0A0H3NBE1	A0A0H3NBE1				0.999908	40.3535	9.09167e-05	95.307	76.063	95.307	R	TLR(1)GVNYDGLDR	TLR(40.35)GVNYDGLDR(-40.35)	3	3	-0.026631				By matching	By MS/MS	By MS/MS	25639000	0	0	0	13489000	6118900	6030900	191	191	8249	8453	39145;39146;39147	46401;46402;46403;46404	39146	46404	Nsco_Arg_GlcNAc_Ssek3_pulldown_20170415_membrane_delta_SseK1_2_B3	13754	39146	46404	Nsco_Arg_GlcNAc_Ssek3_pulldown_20170415_membrane_delta_SseK1_2_B3	13754	39146	46404	Nsco_Arg_GlcNAc_Ssek3_pulldown_20170415_membrane_delta_SseK1_2_B3	13754
A0A0H3NI92	21	A0A0H3NI92	A0A0H3NI92				1	68.6757	0.00395642	68.676	19.228	68.676	R	AQLQAR(1)IQSGALK	AQLQAR(68.68)IQSGALK	6	2	-0.21779			By MS/MS	By matching			8264600	0	0	7306500	958030	0	0	21	21	376	381	1338;1339	1473;1474	1338	1473	Nsco_Arg_GlcNAc_Ssek3_pulldown_20170415_membrane_delta_SseK1_2_3_B3	19587	1338	1473	Nsco_Arg_GlcNAc_Ssek3_pulldown_20170415_membrane_delta_SseK1_2_3_B3	19587	1338	1473	Nsco_Arg_GlcNAc_Ssek3_pulldown_20170415_membrane_delta_SseK1_2_3_B3	19587
A0A0H3NIT6	110	A0A0H3NIT6	A0A0H3NIT6				1	49.6315	0.0510303	49.632	17.874	49.632	R	SR(1)DPQLQVVTNK	SR(49.63)DPQLQVVTNK	2	3	0.21952	By MS/MS	By matching	By matching	By matching	By matching	By matching	24927000	8698600	4122800	1853800	377300	5304800	4569900	110	110	6568	6730	29722;29723;29724;29725;29726;29727	34579	29722	34579	Nsco_Arg_GlcNAc_Ssek3_pulldown_20170415_membrane_delta_SseK1_2_3_B1	6987	29722	34579	Nsco_Arg_GlcNAc_Ssek3_pulldown_20170415_membrane_delta_SseK1_2_3_B1	6987	29722	34579	Nsco_Arg_GlcNAc_Ssek3_pulldown_20170415_membrane_delta_SseK1_2_3_B1	6987
A0A0H3NJK0	128	A0A0H3NJK0	A0A0H3NJK0				1	184.147	3.82297e-33	243.61	231.97	184.15	R	VNEVNYDKPENAR(1)NK	VNEVNYDKPENAR(184.15)NK	13	3	0.056838				By MS/MS	By MS/MS	By MS/MS	22722000	0	0	0	8454800	5445500	3723300	128	128	9806	10056	47739;47740;47741;47742;47743;47744;47745;47746;47747	57132;57133;57134;57135;57136;57137;57138;57139;57140;57141	47743	57140	Nsco_Arg_GlcNAc_Ssek3_pulldown_20170415_membrane_delta_SseK1_2_B3	7347	47739	57132	Nsco_Arg_GlcNAc_Ssek3_pulldown_20170415_membrane_delta_SseK1_2_B1	6180	47739	57132	Nsco_Arg_GlcNAc_Ssek3_pulldown_20170415_membrane_delta_SseK1_2_B1	6180
A0A0H3NLC1	5	A0A0H3NLC1	A0A0H3NLC1				0.918408	10.5139	0.0746946	64.711	53.129	64.711	R	TTNR(0.918)AFEIR(0.082)	TTNR(10.51)AFEIR(-10.51)	4	2	0.02016		By matching	By matching	By matching	By matching	By MS/MS	11079000	0	1552300	2977300	2779600	2220800	1548600	5	5	9053	9280	43692;43693;43694;43695;43696	52117	43692	52117	Nsco_Arg_GlcNAc_Ssek3_pulldown_20170415_membrane_delta_SseK1_2_B3	14166	43692	52117	Nsco_Arg_GlcNAc_Ssek3_pulldown_20170415_membrane_delta_SseK1_2_B3	14166	43692	52117	Nsco_Arg_GlcNAc_Ssek3_pulldown_20170415_membrane_delta_SseK1_2_B3	14166
A0A0H3NSF7	23	A0A0H3NSF7	A0A0H3NSF7				0.5	0	8.50895e-12	158.45	94.454	122.01	R	LAAALIDNNLR(0.5)ISQR(0.5)	LAAALIDNNLR(0)ISQR(0)	11	3	0.44675				By MS/MS	By MS/MS	By MS/MS	4720100	0	0	0	1935800	1775200	1009100	23	23	4051	4144	18567;18568;18569	22051;22052;22053;22054;22055	18569	22054	Nsco_Arg_GlcNAc_Ssek3_pulldown_20170415_membrane_delta_SseK1_2_B3	19840	18568	22052	Nsco_Arg_GlcNAc_Ssek3_pulldown_20170415_membrane_delta_SseK1_2_B2	19316	18568	22052	Nsco_Arg_GlcNAc_Ssek3_pulldown_20170415_membrane_delta_SseK1_2_B2	19316
A0A0H3NWH8	305	A0A0H3NWH8	A0A0H3NWH8				1	71.6946	2.38193e-10	125.98	118.27	125.98	R	R(1)NETNELFIPPGPR	R(71.69)NETNELFIPPGPR(-71.69)	1	3	0.0064629				By MS/MS	By MS/MS	By MS/MS	10551000	0	0	0	4061900	4188400	2300600	305	305	5402	5534	23775;23776;23777	27678;27679;27680;27681;27682;27683;27684	23776	27680	Nsco_Arg_GlcNAc_Ssek3_pulldown_20170415_membrane_delta_SseK1_2_B2	17495	23776	27680	Nsco_Arg_GlcNAc_Ssek3_pulldown_20170415_membrane_delta_SseK1_2_B2	17495	23776	27680	Nsco_Arg_GlcNAc_Ssek3_pulldown_20170415_membrane_delta_SseK1_2_B2	17495
B2RPS1;P61021	120;120	B2RPS1	B2RPS1	Ras-related protein Rab-5B	Rab5b		1	112.338	2.29614e-16	141.08	132.29	112.34	R	ELQR(1)QASPSIVIALAGNK	ELQR(112.34)QASPSIVIALAGNK	4	3	-0.090397				By MS/MS	By MS/MS	By MS/MS	22238000	0	0	0	3071600	17561000	1605700	120	120	1310	1330	4729;4730;4731	5283;5284;5285;5286;5287;5288	4731	5288	Nsco_Arg_GlcNAc_Ssek3_pulldown_20170415_membrane_delta_SseK1_2_B3	20995	4729	5284	Nsco_Arg_GlcNAc_Ssek3_pulldown_20170415_membrane_delta_SseK1_2_B1	20170	4729	5284	Nsco_Arg_GlcNAc_Ssek3_pulldown_20170415_membrane_delta_SseK1_2_B1	20170
B2RRZ7;Q3U0V2	243;243	B2RRZ7	B2RRZ7	Tumor necrosis factor receptor type 1-associated DEATH domain protein	Tradd		0.999994	52.1676	4.42377e-05	76.492	65.378	66.022	R	ALR(1)DPALDSLAYEYER	ALR(52.17)DPALDSLAYEYER(-52.17)	3	3	0.60912				By matching	By MS/MS	By MS/MS	2879200	0	0	0	769920	1304300	804980	243	243	297	300	1015;1016;1017	1112;1113;1114	1016	1114	Nsco_Arg_GlcNAc_Ssek3_pulldown_20170415_membrane_delta_SseK1_2_B3	21894	1015	1112	Nsco_Arg_GlcNAc_Ssek3_pulldown_20170415_membrane_delta_SseK1_2_B2	21321	1015	1112	Nsco_Arg_GlcNAc_Ssek3_pulldown_20170415_membrane_delta_SseK1_2_B2	21321
B9EHD0;Q8K1T1	297;297	B9EHD0	B9EHD0	Leucine-rich repeat-containing protein 25	Lrrc25		1	74.3636	1.61347e-05	74.364	72.075	74.364	R	SVDQDSQPVYCNLESLGR(1)	SVDQDSQPVYCNLESLGR(74.36)	18	2	0.49639				By matching	By MS/MS	By matching	2859300	0	0	0	480590	1549100	829600	297	297	6814	6982	31063;31064;31065	36262;36263	31063	36262	Nsco_Arg_GlcNAc_Ssek3_pulldown_20170415_membrane_delta_SseK1_2_B2	22358	31063	36262	Nsco_Arg_GlcNAc_Ssek3_pulldown_20170415_membrane_delta_SseK1_2_B2	22358	31063	36262	Nsco_Arg_GlcNAc_Ssek3_pulldown_20170415_membrane_delta_SseK1_2_B2	22358
D6RIL8;Q810S1	90;90	D6RIL8	D6RIL8	Calcium uniporter regulatory subunit MCUb, mitochondrial	Ccdc109b		1	67.8972	0.0880172	67.897	24.814	67.897	R	KER(1)CQFVVK	KER(67.9)CQFVVK	3	2	0.35604	By matching	By matching	By MS/MS	By matching	By matching		14775000	2609600	1178100	4986300	3860700	2139800	0	90	90	3886	3978	17832;17833;17834;17835;17836	21326	17832	21326	Nsco_Arg_GlcNAc_Ssek3_pulldown_20170415_membrane_delta_SseK1_2_3_B3	21725	17832	21326	Nsco_Arg_GlcNAc_Ssek3_pulldown_20170415_membrane_delta_SseK1_2_3_B3	21725	17832	21326	Nsco_Arg_GlcNAc_Ssek3_pulldown_20170415_membrane_delta_SseK1_2_3_B3	21725
E9QAH1;E9PVZ8	2931;2972	E9QAH1	E9QAH1		Golgb1		0.999894	39.7445	1.09433e-07	95.197	83.064	95.197	R	ELR(1)SSSQAQILSTQYQR	ELR(39.74)SSSQAQILSTQYQR(-39.74)	3	3	-0.14472				By matching	By MS/MS		3595200	0	0	0	1656800	1938500	0	2931	2931	1312	1332	4734;4735	5290;5291;5292	4735	5292	Nsco_Arg_GlcNAc_Ssek3_pulldown_20170415_membrane_delta_SseK1_2_B2	14228	4735	5292	Nsco_Arg_GlcNAc_Ssek3_pulldown_20170415_membrane_delta_SseK1_2_B2	14228	4735	5292	Nsco_Arg_GlcNAc_Ssek3_pulldown_20170415_membrane_delta_SseK1_2_B2	14228
E9QAH1;E9PVZ8	2945;2986	E9QAH1	E9QAH1		Golgb1		1	76.9375	7.99907e-09	76.937	72.616	76.937	R	SSSQAQILSTQYQR(1)QASPETSASLDGSQK	SSSQAQILSTQYQR(76.94)QASPETSASLDGSQK	14	3	0.091762				By matching	By MS/MS		5176100	0	0	0	2179600	2996500	0	2945	2945	1312;6681	1332;6846	30366;30367	35415	30366	35415	Nsco_Arg_GlcNAc_Ssek3_pulldown_20170415_membrane_delta_SseK1_2_B2	16485	30366	35415	Nsco_Arg_GlcNAc_Ssek3_pulldown_20170415_membrane_delta_SseK1_2_B2	16485	30366	35415	Nsco_Arg_GlcNAc_Ssek3_pulldown_20170415_membrane_delta_SseK1_2_B2	16485
G3UY29;E9Q3P9;F8WGS1;Q0PD45;Q78ZJ8;P62492;P46638;G3UZD3;E9Q6B3	4;4;4;4;4;4;4;4;4	G3UY29	G3UY29	Ras-related protein Rab-11A;Ras-related protein Rab-11B	Rab11b;Rab11a		1	42.3144	0.0019948	62.861	57.32	42.314	R	GTR(1)DDEYDYLFK	GTR(42.31)DDEYDYLFK	3	2	-0.13522				By MS/MS	By MS/MS	By MS/MS	2694500	0	0	0	889710	1158700	646090	4	4	2212	2248	8198;8199;8200	9272;9273;9274	8200	9274	Nsco_Arg_GlcNAc_Ssek3_pulldown_20170415_membrane_delta_SseK1_2_B3	24180	8199	9273	Nsco_Arg_GlcNAc_Ssek3_pulldown_20170415_membrane_delta_SseK1_2_B2	23691	8199	9273	Nsco_Arg_GlcNAc_Ssek3_pulldown_20170415_membrane_delta_SseK1_2_B2	23691
E9Q6R3;O08547	133;133	E9Q6R3	E9Q6R3	Vesicle-trafficking protein SEC22b	Sec22b		0.999268	31.3528	0.000403041	55.011	41.265	55.011	R	R(0.999)NLGSINTELQDVQR(0.001)	R(31.35)NLGSINTELQDVQR(-31.35)	1	3	0.71665						By MS/MS	0	0	0	0	0	0	0	133	133	5406	5538	23796	27701	23796	27701	Nsco_Arg_GlcNAc_Ssek3_pulldown_20170415_membrane_delta_SseK1_2_B3	15988	23796	27701	Nsco_Arg_GlcNAc_Ssek3_pulldown_20170415_membrane_delta_SseK1_2_B3	15988	23796	27701	Nsco_Arg_GlcNAc_Ssek3_pulldown_20170415_membrane_delta_SseK1_2_B3	15988
E9QPE2;E9QN12;P05622	695;699;694	E9QPE2	E9QPE2	Platelet-derived growth factor receptor beta	Pdgfrb		1	43.6348	0.0746346	43.635	21.057	43.635	R	YGDLVDYLHR(1)	YGDLVDYLHR(43.63)	10	2	0.13325	By matching	By matching	By matching	By matching	By matching	By matching	502860000	113030000	36347000	64237000	191660000	59845000	37738000	695	695	10097	10352	48854;48855;48856;48857;48858;48859	58330;58331;58332	48856	58332	Nsco_Arg_GlcNAc_Ssek3_pulldown_20170415_membrane_delta_SseK1_2_B2	18749	48856	58332	Nsco_Arg_GlcNAc_Ssek3_pulldown_20170415_membrane_delta_SseK1_2_B2	18749	48856	58332	Nsco_Arg_GlcNAc_Ssek3_pulldown_20170415_membrane_delta_SseK1_2_B2	18749
E9QNX9;Q60751	1043;1043	E9QNX9	E9QNX9	Tyrosine-protein kinase receptor;Insulin-like growth factor 1 receptor;Insulin-like growth factor 1 receptor alpha chain;Insulin-like growth factor 1 receptor beta chain	Igf1r		0.99915	30.7025	0.0691425	51.762	6.6041	51.762	R	TVNEAASMR(0.999)ER(0.001)	TVNEAASMR(30.7)ER(-30.7)	9	2	-1.681	By matching	By MS/MS		By matching	By matching		46098000	16798000	3919500	0	19345000	6036100	0	1043	1043	9259	9493	44881;44882;44883;44884	53608	44881	53608	Nsco_Arg_GlcNAc_Ssek3_pulldown_20170415_membrane_delta_SseK1_2_3_B2	16809	44881	53608	Nsco_Arg_GlcNAc_Ssek3_pulldown_20170415_membrane_delta_SseK1_2_3_B2	16809	44881	53608	Nsco_Arg_GlcNAc_Ssek3_pulldown_20170415_membrane_delta_SseK1_2_3_B2	16809
E9QP36;Q8C886	217;29	E9QP36	E9QP36	Probable pleckstrin homology domain-containing family N member 1	Plekhn1		0.999981	47.1225	0.0001006	60.489	46.057	60.489	R	R(1)AYGCGSMSGAICASR	R(47.12)AYGCGSMSGAICASR(-47.12)	1	3	-0.013809					By MS/MS		0	0	0	0	0	0	0	217	217	5285	5416	23212	27179	23212	27179	Nsco_Arg_GlcNAc_Ssek3_pulldown_20170415_membrane_delta_SseK1_2_B2	11131	23212	27179	Nsco_Arg_GlcNAc_Ssek3_pulldown_20170415_membrane_delta_SseK1_2_B2	11131	23212	27179	Nsco_Arg_GlcNAc_Ssek3_pulldown_20170415_membrane_delta_SseK1_2_B2	11131
E9QPC5;G3UYS3;Q3UIK4	9;9;9	E9QPC5	E9QPC5	N6-adenosine-methyltransferase subunit METTL14	Mettl14		0.838862	7.18473	0.027546	43.77	19.681	43.77	R	DSR(0.001)LQEIR(0.839)ER(0.16)	DSR(-30.58)LQEIR(7.18)ER(-7.18)	8	2	0.53603	By matching	By matching	By MS/MS	By matching	By matching	By matching	24826000	5543300	5054500	3235700	1036000	9698400	258370	9	9	917	931	3311;3312;3313;3314;3315;3316	3726	3311	3726	Nsco_Arg_GlcNAc_Ssek3_pulldown_20170415_membrane_delta_SseK1_2_3_B3	30152	3311	3726	Nsco_Arg_GlcNAc_Ssek3_pulldown_20170415_membrane_delta_SseK1_2_3_B3	30152	3311	3726	Nsco_Arg_GlcNAc_Ssek3_pulldown_20170415_membrane_delta_SseK1_2_3_B3	30152
F6ZUJ8;Q3TFQ2;O54927	127;196;196	F6ZUJ8	F6ZUJ8	WD repeat and SOCS box-containing protein 1	Wsb1		1	69.5982	0.067735	71.692	23.848	69.598	R	TLR(1)VWDLK	TLR(69.6)VWDLK	3	2	-0.05666	By MS/MS	By matching	By matching	By matching	By MS/MS	By matching	21884000	5516200	1187800	2459900	10683000	1419500	617480	127	127	8250	8454	39148;39149;39150;39151;39152;39153	46405;46406	39149	46406	Nsco_Arg_GlcNAc_Ssek3_pulldown_20170415_membrane_delta_SseK1_2_B2	13350	39148	46405	Nsco_Arg_GlcNAc_Ssek3_pulldown_20170415_membrane_delta_SseK1_2_3_B1	12911	39148	46405	Nsco_Arg_GlcNAc_Ssek3_pulldown_20170415_membrane_delta_SseK1_2_3_B1	12911
G3X9F4;Q8VD26	5;5	G3X9F4	G3X9F4	Transmembrane protein 143	Tmem143		1	46.1286	0.010518	73.665	26.712	46.129	R	TVAR(1)WLR(1)	TVAR(46.13)WLR(46.13)	4	2	-0.22512	By MS/MS	By MS/MS	By MS/MS	By MS/MS	By MS/MS	By MS/MS	166930000	11463000	1793800	20195000	6790700	2187800	1716200	5	5	9137	9367	44180;44181;44182;44183;44184;44185;44186;44187;44188;44189;44190;44191	52709;52710;52711;52712;52713;52714;52715;52716;52717;52718;52719;52720;52721;52722;52723;52724;52725;52726;52727;52728	44190	52728	Nsco_Arg_GlcNAc_Ssek3_pulldown_20170415_membrane_delta_SseK1_2_B3	15973	44185	52719	Nsco_Arg_GlcNAc_Ssek3_pulldown_20170415_membrane_delta_SseK1_2_3_B3	16296	44185	52719	Nsco_Arg_GlcNAc_Ssek3_pulldown_20170415_membrane_delta_SseK1_2_3_B3	16296
H3BJ02;I1E4X1;Q8K1E0;H3BJE3	142;238;238;238	H3BJ02	H3BJ02	Syntaxin-5	Stx5a;Stx5		0.5	0	3.75163e-28	145.06	143.84	145.06	R	APVSALPLAPNNLGGGPIILGAESR(0.5)ASR(0.5)	APVSALPLAPNNLGGGPIILGAESR(0)ASR(0)	25	3	-0.043201					By MS/MS	By matching	16068000	0	0	0	0	15064000	1003600	142	142	363	368	1307;1308	1443;1444	1307	1444	Nsco_Arg_GlcNAc_Ssek3_pulldown_20170415_membrane_delta_SseK1_2_B2	27934	1307	1444	Nsco_Arg_GlcNAc_Ssek3_pulldown_20170415_membrane_delta_SseK1_2_B2	27934	1307	1444	Nsco_Arg_GlcNAc_Ssek3_pulldown_20170415_membrane_delta_SseK1_2_B2	27934
O88630	49	O88630	O88630	Golgi SNAP receptor complex member 1	Gosr1		0.999822	37.5016	4.0289e-11	92.01	83.919	64.705	R	DR(1)YSSDTTPLLNGSSQDR	DR(37.5)YSSDTTPLLNGSSQDR(-37.5)	2	3	0.63764				By MS/MS	By MS/MS		0	0	0	0	0	0	0	49	49	891	905	3235;3236	3653;3654	3235	3653	Nsco_Arg_GlcNAc_Ssek3_pulldown_20170415_membrane_delta_SseK1_2_B1	14455	3236	3654	Nsco_Arg_GlcNAc_Ssek3_pulldown_20170415_membrane_delta_SseK1_2_B2	14864	3236	3654	Nsco_Arg_GlcNAc_Ssek3_pulldown_20170415_membrane_delta_SseK1_2_B2	14864
O88630	43	O88630	O88630	Golgi SNAP receptor complex member 1	Gosr1		0.889778	9.07014	2.21306e-11	136.39	120.55	136.39	R	LCTSYSHSGSR(0.89)DGGR(0.11)	LCTSYSHSGSR(9.07)DGGR(-9.07)	11	3	-0.38232				By MS/MS	By MS/MS	By MS/MS	10807000	0	0	0	4916100	4290200	1600800	43	43	4090	4183	18691;18692;18693	22190;22191;22192;22193;22194;22195	18691	22191	Nsco_Arg_GlcNAc_Ssek3_pulldown_20170415_membrane_delta_SseK1_2_B1	5163	18691	22191	Nsco_Arg_GlcNAc_Ssek3_pulldown_20170415_membrane_delta_SseK1_2_B1	5163	18691	22191	Nsco_Arg_GlcNAc_Ssek3_pulldown_20170415_membrane_delta_SseK1_2_B1	5163
O88630	159	O88630	O88630	Golgi SNAP receptor complex member 1	Gosr1		1	116.518	0.0375467	116.52	36.079	116.52	R	R(1)TELFLK	R(116.52)TELFLK	1	2	-0.031873				By MS/MS	By matching	By matching	6147000	0	0	0	3659000	1641200	846790	159	159	5455	5587	23968;23969;23970	27857	23968	27857	Nsco_Arg_GlcNAc_Ssek3_pulldown_20170415_membrane_delta_SseK1_2_B1	10907	23968	27857	Nsco_Arg_GlcNAc_Ssek3_pulldown_20170415_membrane_delta_SseK1_2_B1	10907	23968	27857	Nsco_Arg_GlcNAc_Ssek3_pulldown_20170415_membrane_delta_SseK1_2_B1	10907
Q4FJV4;P10107	212;212	Q4FJV4	Q4FJV4	Annexin;Annexin A1	Anxa1		0.5	0	0.0046454	74.611	45.708	74.611	R	ALYEAGER(0.5)R(0.5)K	ALYEAGER(0)R(0)K	8	3	-0.15837				By matching	By MS/MS	By matching	2925200	0	0	0	656500	1865700	403020	212	212	310	313	1050;1051;1052	1148	1050	1148	Nsco_Arg_GlcNAc_Ssek3_pulldown_20170415_membrane_delta_SseK1_2_B2	5945	1050	1148	Nsco_Arg_GlcNAc_Ssek3_pulldown_20170415_membrane_delta_SseK1_2_B2	5945	1050	1148	Nsco_Arg_GlcNAc_Ssek3_pulldown_20170415_membrane_delta_SseK1_2_B2	5945
P20491	71	P20491	P20491	High affinity immunoglobulin epsilon receptor subunit gamma	Fcer1g		1	69.7037	2.42772e-06	75.539	67.957	69.704	R	ADAVYTGLNTR(1)SQETYETLK	ADAVYTGLNTR(69.7)SQETYETLK	11	3	-0.011755				By matching	By MS/MS	By MS/MS	7740500	0	0	0	942390	4241200	2556900	71	71	79	79	254;255;256	289;290;291;292	255	291	Nsco_Arg_GlcNAc_Ssek3_pulldown_20170415_membrane_delta_SseK1_2_B3	17907	254	290	Nsco_Arg_GlcNAc_Ssek3_pulldown_20170415_membrane_delta_SseK1_2_B2	17409	254	290	Nsco_Arg_GlcNAc_Ssek3_pulldown_20170415_membrane_delta_SseK1_2_B2	17409
Q3U479;P25118	376;376	Q3U479	Q3U479	Tumor necrosis factor receptor superfamily member 1A	Tnfrsf1a		1	109.299	8.36082e-67	306.06	279.77	306.06	R	EFMR(1)FMGLSEHEIER	EFMR(109.3)FMGLSEHEIER(-109.3)	4	3	-0.47493				By MS/MS	By MS/MS	By MS/MS	478490000	0	0	0	1834900	3821200	2037200	376	376	1143;10018	1159;1160;10273	4118;4119;4120;4121;4122;4123;4124;4125;4126;4127;4128;4129;4130;4131;4132;4133;4134;4135;4136;4137;4138;48558;48559	4613;4614;4615;4616;4617;4618;4619;4620;4621;4622;4623;4624;4625;4626;4627;4628;4629;4630;4631;4632;4633;4634;4635;4636;4637;4638;4639;4640;4641;4642;4643;4644;58013;58014;58015	4135	4638	Nsco_Arg_GlcNAc_Ssek3_pulldown_20170415_membrane_delta_SseK1_2_B2	20290	4135	4638	Nsco_Arg_GlcNAc_Ssek3_pulldown_20170415_membrane_delta_SseK1_2_B2	20290	4135	4638	Nsco_Arg_GlcNAc_Ssek3_pulldown_20170415_membrane_delta_SseK1_2_B2	20290
P25446	242	P25446	P25446	Tumor necrosis factor receptor superfamily member 6	Fas		1	51.2862	0.0612646	51.998	19.839	51.286	R	KFAR(1)ENNIK	KFAR(51.29)ENNIK	4	3	0.11047				By MS/MS	By MS/MS	By matching	2076900	0	0	0	891230	707270	478400	242	242	3889	3981	17854;17855;17856	21353;21354	17855	21354	Nsco_Arg_GlcNAc_Ssek3_pulldown_20170415_membrane_delta_SseK1_2_B2	5613	17854	21353	Nsco_Arg_GlcNAc_Ssek3_pulldown_20170415_membrane_delta_SseK1_2_B1	4949	17854	21353	Nsco_Arg_GlcNAc_Ssek3_pulldown_20170415_membrane_delta_SseK1_2_B1	4949
Q3TJ39;P35278;Q8C266	121;121;121	Q3TJ39	Q3TJ39	Ras-related protein Rab-5C	Rab5c		1	166.587	6.1688e-20	181.85	178.71	166.59	R	ELQR(1)QASPNIVIALAGNK	ELQR(166.59)QASPNIVIALAGNK	4	3	-0.11772				By MS/MS	By MS/MS	By MS/MS	97138000	0	0	0	29923000	45866000	21350000	121	121	1308	1328	4723;4724;4725	5271;5272;5273;5274;5275;5276	4725	5275	Nsco_Arg_GlcNAc_Ssek3_pulldown_20170415_membrane_delta_SseK1_2_B3	20789	4723	5272	Nsco_Arg_GlcNAc_Ssek3_pulldown_20170415_membrane_delta_SseK1_2_B1	19951	4723	5272	Nsco_Arg_GlcNAc_Ssek3_pulldown_20170415_membrane_delta_SseK1_2_B1	19951
P35279;Q0PD53;P61294	12;12;12	P35279	P35279	Ras-related protein Rab-6A;Ras-related protein Rab-6B	Rab6a;Rab6b		1	43.0301	0.00941927	43.03	36.844	43.03	R	SAGGDFGNPLR(1)K	SAGGDFGNPLR(43.03)K	11	2	-0.39275					By MS/MS		0	0	0	0	0	0	0	12	12	5513	5646	24204	28072	24204	28072	Nsco_Arg_GlcNAc_Ssek3_pulldown_20170415_membrane_delta_SseK1_2_B2	16263	24204	28072	Nsco_Arg_GlcNAc_Ssek3_pulldown_20170415_membrane_delta_SseK1_2_B2	16263	24204	28072	Nsco_Arg_GlcNAc_Ssek3_pulldown_20170415_membrane_delta_SseK1_2_B2	16263
P35951	842	P35951	P35951	Low-density lipoprotein receptor	Ldlr		0.848411	7.47938	8.18641e-11	96.052	94.738	96.052	R	TTEDELHICR(0.848)SQDGYTYPSR(0.152)	TTEDELHICR(7.48)SQDGYTYPSR(-7.48)	10	4	0.29414					By MS/MS	By matching	3368900	0	0	0	0	2091100	1277900	842	842	9002	9225	43299;43300	51623;51624	43299	51623	Nsco_Arg_GlcNAc_Ssek3_pulldown_20170415_membrane_delta_SseK1_2_B2	14482	43299	51623	Nsco_Arg_GlcNAc_Ssek3_pulldown_20170415_membrane_delta_SseK1_2_B2	14482	43299	51623	Nsco_Arg_GlcNAc_Ssek3_pulldown_20170415_membrane_delta_SseK1_2_B2	14482
Q0PD67;P62821;Q0PD66;Q9D1G1;Q5SW88	74;74;71;71;71	Q0PD67;Q0PD66;Q5SW88	Q5SW88	Ras-related protein Rab-1A;Ras-related protein Rab-1B	Rab1;Rab1A;Rab1b		1	74.3044	0.00046308	165.51	152.71	165.51	R	FR(1)TITSSYYR	FR(74.3)TITSSYYR(-74.3)	2	3	-0.16643				By MS/MS	By MS/MS	By MS/MS	38594000	0	0	0	13608000	11760000	7962700	74;71;71	71	1675	1700	6029;6030;6031;6032;6033;6034	6725;6726;6727;6728;6729;6730;6731	6031	6728	Nsco_Arg_GlcNAc_Ssek3_pulldown_20170415_membrane_delta_SseK1_2_B2	12527	6031	6728	Nsco_Arg_GlcNAc_Ssek3_pulldown_20170415_membrane_delta_SseK1_2_B2	12527	6031	6728	Nsco_Arg_GlcNAc_Ssek3_pulldown_20170415_membrane_delta_SseK1_2_B2	12527
Q0PD67;P62821;Q5SW88	82;82;79	Q0PD67;Q5SW88	Q5SW88	Ras-related protein Rab-1A	Rab1;Rab1A		1	135.72	4.63637e-28	135.72	134.27	135.72	R	TITSSYYR(1)GAHGIIVVYDVTDQESFNNVK	TITSSYYR(135.72)GAHGIIVVYDVTDQESFNNVK	8	4	0.093286					By MS/MS		4911500	0	0	0	0	4911500	0	82;79	79	1675;7941	1700;8135	37430	44400;44401	37430	44400	Nsco_Arg_GlcNAc_Ssek3_pulldown_20170415_membrane_delta_SseK1_2_B2	23521	37430	44400	Nsco_Arg_GlcNAc_Ssek3_pulldown_20170415_membrane_delta_SseK1_2_B2	23521	37430	44400	Nsco_Arg_GlcNAc_Ssek3_pulldown_20170415_membrane_delta_SseK1_2_B2	23521
Q0PD67;P62821;Q0PD66;Q9D1G1;Q5SW88;Q5SW87	111;111;108;108;108;44	Q0PD67;Q0PD66;Q5SW88	Q5SW88	Ras-related protein Rab-1A;Ras-related protein Rab-1B	Rab1;Rab1A;Rab1b		1	170.062	1.83803e-13	176.46	165.23	170.06	R	QWLQEIDR(1)YASENVNK	QWLQEIDR(170.06)YASENVNK	8	3	-0.0036628				By MS/MS	By MS/MS	By MS/MS	117920000	0	0	0	3312300	87225000	23272000	111;108;108	108	5265	5396	23129;23130;23131;23132;23133;23134	27086;27087;27088;27089;27090;27091;27092;27093	23132	27093	Nsco_Arg_GlcNAc_Ssek3_pulldown_20170415_membrane_delta_SseK1_2_B3	22695	23130	27089	Nsco_Arg_GlcNAc_Ssek3_pulldown_20170415_membrane_delta_SseK1_2_B2	22147	23130	27089	Nsco_Arg_GlcNAc_Ssek3_pulldown_20170415_membrane_delta_SseK1_2_B2	22147
Q3TNL8	447	Q3TNL8	Q3TNL8	Inositol 1,4,5-trisphosphate receptor-interacting protein	Itprip		1	46.0014	0.0857004	46.001	32.601	46.001	R	TALLHLLLSR(1)	TALLHLLLSR(46)	10	2	3.0401		By MS/MS					0	0	0	0	0	0	0	447	447	7078	7251	32528	38142	32528	38142	Nsco_Arg_GlcNAc_Ssek3_pulldown_20170415_membrane_delta_SseK1_2_3_B2	35262	32528	38142	Nsco_Arg_GlcNAc_Ssek3_pulldown_20170415_membrane_delta_SseK1_2_3_B2	35262	32528	38142	Nsco_Arg_GlcNAc_Ssek3_pulldown_20170415_membrane_delta_SseK1_2_3_B2	35262
Q3U741;Q501J6	250;250	Q3U741	Q3U741	Probable ATP-dependent RNA helicase DDX17	Ddx17		0.946069	15.4512	0.0108586	42.314	28.89	41.743	R	TNLR(0.027)R(0.027)CTYLVLDEADR(0.946)	TNLR(-15.45)R(-15.45)CTYLVLDEADR(15.45)	16	3	0.71311	By MS/MS	By matching			By MS/MS		9956200	4126200	1354500	0	0	4475600	0	250	250	8415	8626	40077;40078;40079	47589;47590	40078	47590	Nsco_Arg_GlcNAc_Ssek3_pulldown_20170415_membrane_delta_SseK1_2_B2	29028	40077	47589	Nsco_Arg_GlcNAc_Ssek3_pulldown_20170415_membrane_delta_SseK1_2_3_B1	28229	40077	47589	Nsco_Arg_GlcNAc_Ssek3_pulldown_20170415_membrane_delta_SseK1_2_3_B1	28229
Q50HX4;Q91V41;A2AL34	82;82;82	Q50HX4	Q50HX4	Ras-related protein Rab-14	Rab14		1	64.9786	1.2348e-11	125.11	117.6	125.11	R	SYYR(1)GAAGALMVYDITR	SYYR(64.98)GAAGALMVYDITR(-64.98)	4	3	0.078932					By MS/MS		6454800	0	0	0	0	6454800	0	82	82	6989	7159	31981	37411;37412	31981	37412	Nsco_Arg_GlcNAc_Ssek3_pulldown_20170415_membrane_delta_SseK1_2_B2	22423	31981	37412	Nsco_Arg_GlcNAc_Ssek3_pulldown_20170415_membrane_delta_SseK1_2_B2	22423	31981	37412	Nsco_Arg_GlcNAc_Ssek3_pulldown_20170415_membrane_delta_SseK1_2_B2	22423
Q5Y5T1	348	Q5Y5T1	Q5Y5T1	Probable palmitoyltransferase ZDHHC20	Zdhhc20		1	179.443	4.31717e-27	179.44	175.37	179.44	R	NR(1)LLDSESQWLENGAEEGVTK	NR(179.44)LLDSESQWLENGAEEGVTK	2	3	0.067892				By matching	By MS/MS		12666000	0	0	0	319700	12346000	0	348	348	4944	5072	22022;22023	25881;25882	22022	25881	Nsco_Arg_GlcNAc_Ssek3_pulldown_20170415_membrane_delta_SseK1_2_B2	22354	22022	25881	Nsco_Arg_GlcNAc_Ssek3_pulldown_20170415_membrane_delta_SseK1_2_B2	22354	22022	25881	Nsco_Arg_GlcNAc_Ssek3_pulldown_20170415_membrane_delta_SseK1_2_B2	22354
Q61029	318	Q61029	Q61029	Lamina-associated polypeptide 2, isoforms beta/delta/epsilon/gamma	Tmpo		1	65.3744	4.02418e-05	65.374	55.462	65.374	R	HASSILPITEFSDITR(1)R(1)	HASSILPITEFSDITR(65.37)R(65.37)	16	4	1.1354	By MS/MS			By matching	By matching		7461200	3626400	0	0	533800	3301000	0	318	318	2354	2391	8843;8844;8845	9978;9979	8843	9978	Nsco_Arg_GlcNAc_Ssek3_pulldown_20170415_membrane_delta_SseK1_2_3_B1	21662	8843	9978	Nsco_Arg_GlcNAc_Ssek3_pulldown_20170415_membrane_delta_SseK1_2_3_B1	21662	8843	9978	Nsco_Arg_GlcNAc_Ssek3_pulldown_20170415_membrane_delta_SseK1_2_3_B1	21662
Q61029;Q61033	33;33	Q61029;Q61033	Q61033	Lamina-associated polypeptide 2, isoforms beta/delta/epsilon/gamma;Lamina-associated polypeptide 2, isoforms alpha/zeta	Tmpo		1	45.9158	2.38917e-09	106.86	96.723	45.916	R	SELVANNVTLPAGEQR(1)K	SELVANNVTLPAGEQR(45.92)K	16	3	-0.32617				By MS/MS	By MS/MS	By MS/MS	2423900	0	0	0	0	2423900	0	33;33	33	5722	5859	25268;25269;25270	29300;29301;29302;29303	25270	29303	Nsco_Arg_GlcNAc_Ssek3_pulldown_20170415_membrane_delta_SseK1_2_B3	15411	25269	29301	Nsco_Arg_GlcNAc_Ssek3_pulldown_20170415_membrane_delta_SseK1_2_B2	14883	25269	29301	Nsco_Arg_GlcNAc_Ssek3_pulldown_20170415_membrane_delta_SseK1_2_B2	14883
Q6R0H6	28	Q6R0H6	Q6R0H6	Protein ALEX	Gnas		1	46.4258	0.0774948	46.426	14.829	46.426	R	APAR(1)PSR(1)K	APAR(46.43)PSR(46.43)K	4	2	-2.1989		By MS/MS					0	0	0	0	0	0	0	28	28	339	344	1221	1346	1221	1346	Nsco_Arg_GlcNAc_Ssek3_pulldown_20170415_membrane_delta_SseK1_2_3_B2	29514	1221	1346	Nsco_Arg_GlcNAc_Ssek3_pulldown_20170415_membrane_delta_SseK1_2_3_B2	29514	1221	1346	Nsco_Arg_GlcNAc_Ssek3_pulldown_20170415_membrane_delta_SseK1_2_3_B2	29514
Q8CD26	395	Q8CD26	Q8CD26	Solute carrier family 35 member E1	Slc35e1		0.837394	7.11793	2.91845e-05	62.052	54.559	62.052	R	NILLTDHFQYSR(0.837)QGHPNSYALSR(0.163)	NILLTDHFQYSR(7.12)QGHPNSYALSR(-7.12)	12	4	0.6478					By MS/MS	By matching	2837000	0	0	0	0	2149200	687840	395	395	4813	4935	21430;21431	25190;25191	21430	25191	Nsco_Arg_GlcNAc_Ssek3_pulldown_20170415_membrane_delta_SseK1_2_B2	17229	21430	25191	Nsco_Arg_GlcNAc_Ssek3_pulldown_20170415_membrane_delta_SseK1_2_B2	17229	21430	25191	Nsco_Arg_GlcNAc_Ssek3_pulldown_20170415_membrane_delta_SseK1_2_B2	17229
Q91WU6	7	Q91WU6	Q91WU6	Palmitoyltransferase ZDHHC7	Zdhhc7		0.5	0	0.0174209	53.567	27.125	53.567	R	MQPSGHR(0.5)LR(0.5)	MQPSGHR(0)LR(0)	7	3	0.17858				By MS/MS	By matching	By matching	1972900	0	0	0	933440	567580	471900	7	7	4653	4772	20797;20798;20799	24451	20797	24451	Nsco_Arg_GlcNAc_Ssek3_pulldown_20170415_membrane_delta_SseK1_2_B1	7582	20797	24451	Nsco_Arg_GlcNAc_Ssek3_pulldown_20170415_membrane_delta_SseK1_2_B1	7582	20797	24451	Nsco_Arg_GlcNAc_Ssek3_pulldown_20170415_membrane_delta_SseK1_2_B1	7582
Q921M7	64	Q921M7	Q921M7	Protein FAM49B	Fam49b		1	60.3249	1.39174e-06	81.884	81.144	60.325	R	GAGHEIR(1)EAIQHPADEK	GAGHEIR(60.32)EAIQHPADEK	7	3	-0.20457				By matching	By MS/MS	By MS/MS	6858600	0	0	0	1017800	1638000	1146000	64	64	1764	1789	6379;6380;6381;6382;6383	7149;7150;7151;7152;7153	6381	7153	Nsco_Arg_GlcNAc_Ssek3_pulldown_20170415_membrane_delta_SseK1_2_B3	9690	6379	7150	Nsco_Arg_GlcNAc_Ssek3_pulldown_20170415_membrane_delta_SseK1_2_B2	9070	6379	7150	Nsco_Arg_GlcNAc_Ssek3_pulldown_20170415_membrane_delta_SseK1_2_B2	9070
Q9CQD1	120	Q9CQD1	Q9CQD1	Ras-related protein Rab-5A	Rab5a		1	101.747	1.62355e-16	142.45	137.7	101.75	R	ELQR(1)QASPNIVIALSGNK	ELQR(101.75)QASPNIVIALSGNK	4	3	-0.21103				By MS/MS	By MS/MS	By MS/MS	11953000	0	0	0	4250300	5727100	1975300	120	120	1309	1329	4726;4727;4728	5277;5278;5279;5280;5281;5282	4728	5281	Nsco_Arg_GlcNAc_Ssek3_pulldown_20170415_membrane_delta_SseK1_2_B3	19764	4727	5280	Nsco_Arg_GlcNAc_Ssek3_pulldown_20170415_membrane_delta_SseK1_2_B2	19257	4727	5280	Nsco_Arg_GlcNAc_Ssek3_pulldown_20170415_membrane_delta_SseK1_2_B2	19257
Q9JHL0	97	Q9JHL0	Q9JHL0	Linker for activation of T-cells family member 2	Lat2		1	69.0705	1.31163e-05	69.071	59.122	69.071	R	MLFSHLEGPESPR(1)YQNFYK	MLFSHLEGPESPR(69.07)YQNFYK	13	4	-0.22239			By matching		By MS/MS		3002500	0	0	361870	0	2640600	0	97	97	4623	4739	20686;20687	24325;24326	20686	24325	Nsco_Arg_GlcNAc_Ssek3_pulldown_20170415_membrane_delta_SseK1_2_B2	20323	20686	24325	Nsco_Arg_GlcNAc_Ssek3_pulldown_20170415_membrane_delta_SseK1_2_B2	20323	20686	24325	Nsco_Arg_GlcNAc_Ssek3_pulldown_20170415_membrane_delta_SseK1_2_B2	20323
Q9QZM4	293	Q9QZM4	Q9QZM4	Tumor necrosis factor receptor superfamily member 10B	Tnfrsf10b		1	75.5325	6.00076e-43	257.06	219.88	75.533	R	LMR(1)QLGLTDNQIQMVK	LMR(75.53)QLGLTDNQIQMVK	3	2	0.13958				By MS/MS	By MS/MS	By MS/MS	363790000	0	0	0	10765000	14153000	7927600	293	293	4346	4448;4449;4450	19714;19715;19716;19717;19718;19719;19720;19721;19722;19723;19724;19725;19726;19727;19728;19729;19730;19731;19732	23285;23286;23287;23288;23289;23290;23291;23292;23293;23294;23295;23296;23297;23298;23299;23300;23301;23302;23303;23304;23305;23306;23307;23308;23309;23310;23311;23312	19732	23312	Nsco_Arg_GlcNAc_Ssek3_pulldown_20170415_membrane_delta_SseK1_2_B3	20476	19729	23306	Nsco_Arg_GlcNAc_Ssek3_pulldown_20170415_membrane_delta_SseK1_2_B2	19898	19729	23306	Nsco_Arg_GlcNAc_Ssek3_pulldown_20170415_membrane_delta_SseK1_2_B2	19898

## Sheet: Stringent Filtering
Membrane SseK3 infection pulldowns, Stringent Filtering (Atleast two observation in Delta1,2 pulldowns)
Proteins	Positions within proteins	Leading proteins	Protein	Protein names	Gene names	Localization prob	Score diff	PEP	Score	Delta score	Score for localization	Amino acid	Arg_GlcNAc Probabilities	Arg_GlcNAc Score diffs	Position in peptide	Charge	Mass error [ppm]	Identification type 1 (Delta 1,2,3 B1)	Identification type 2 (Delta 1,2,3 B2)	Identification type 3 (Delta 1,2,3 B3)	Identification type 4 (Delta 1,2 B1)	Identification type 5 (Delta 1,2 B2)	Identification type 6 (Delta 1,2 B2)	Intensity	Intensity 1 (Delta 1,2,3 B1)	Intensity 2 (Delta 1,2,3 B2)	Intensity 3 (Delta 1,2,3 B3)	Intensity 4 (Delta 1,2 B1)	Intensity 5 (Delta 1,2 B2)	Intensity 6 (Delta 1,2 B3)	Positions	Position	Peptide IDs	Mod. peptide IDs	Evidence IDs	MS/MS IDs	Best localization evidence ID	Best localization MS/MS ID	Best localization raw file	Best localization scan number	Best score evidence ID	Best score MS/MS ID	Best score raw file	Best score scan number	Best PEP evidence ID	Best PEP MS/MS ID	Best PEP raw file	Best PEP scan number
A0A0H3N9C9	57	A0A0H3N9C9	A0A0H3N9C9			0.994955	22.9497	0.000140957	80.545	74.138	80.545	R	R(0.995)FEEHLQHEAETR(0.005)	R(22.95)FEEHLQHEAETR(-22.95)	1	3	-0.063354				By MS/MS	By MS/MS		2386800	0	0	0	1718000	668830	0	57	57	5294	5425	23240;23241	27202;27203;27204;27205	23240	27202	Nsco_Arg_GlcNAc_Ssek3_pulldown_20170415_membrane_delta_SseK1_2_B1	7379	23240	27202	Nsco_Arg_GlcNAc_Ssek3_pulldown_20170415_membrane_delta_SseK1_2_B1	7379	23240	27202	Nsco_Arg_GlcNAc_Ssek3_pulldown_20170415_membrane_delta_SseK1_2_B1	7379
A0A0H3NBE1	191	A0A0H3NBE1	A0A0H3NBE1			0.999908	40.3535	9.09167e-05	95.307	76.063	95.307	R	TLR(1)GVNYDGLDR	TLR(40.35)GVNYDGLDR(-40.35)	3	3	-0.026631				By matching	By MS/MS	By MS/MS	25639000	0	0	0	13489000	6118900	6030900	191	191	8249	8453	39145;39146;39147	46401;46402;46403;46404	39146	46404	Nsco_Arg_GlcNAc_Ssek3_pulldown_20170415_membrane_delta_SseK1_2_B3	13754	39146	46404	Nsco_Arg_GlcNAc_Ssek3_pulldown_20170415_membrane_delta_SseK1_2_B3	13754	39146	46404	Nsco_Arg_GlcNAc_Ssek3_pulldown_20170415_membrane_delta_SseK1_2_B3	13754
A0A0H3NJK0	128	A0A0H3NJK0	A0A0H3NJK0			1	184.147	3.82297e-33	243.61	231.97	184.15	R	VNEVNYDKPENAR(1)NK	VNEVNYDKPENAR(184.15)NK	13	3	0.056838				By MS/MS	By MS/MS	By MS/MS	22722000	0	0	0	8454800	5445500	3723300	128	128	9806	10056	47739;47740;47741;47742;47743;47744;47745;47746;47747	57132;57133;57134;57135;57136;57137;57138;57139;57140;57141	47743	57140	Nsco_Arg_GlcNAc_Ssek3_pulldown_20170415_membrane_delta_SseK1_2_B3	7347	47739	57132	Nsco_Arg_GlcNAc_Ssek3_pulldown_20170415_membrane_delta_SseK1_2_B1	6180	47739	57132	Nsco_Arg_GlcNAc_Ssek3_pulldown_20170415_membrane_delta_SseK1_2_B1	6180
A0A0H3NSF7	23	A0A0H3NSF7	A0A0H3NSF7			0.5	0	8.50895e-12	158.45	94.454	122.01	R	LAAALIDNNLR(0.5)ISQR(0.5)	LAAALIDNNLR(0)ISQR(0)	11	3	0.44675				By MS/MS	By MS/MS	By MS/MS	4720100	0	0	0	1935800	1775200	1009100	23	23	4051	4144	18567;18568;18569	22051;22052;22053;22054;22055	18569	22054	Nsco_Arg_GlcNAc_Ssek3_pulldown_20170415_membrane_delta_SseK1_2_B3	19840	18568	22052	Nsco_Arg_GlcNAc_Ssek3_pulldown_20170415_membrane_delta_SseK1_2_B2	19316	18568	22052	Nsco_Arg_GlcNAc_Ssek3_pulldown_20170415_membrane_delta_SseK1_2_B2	19316
A0A0H3NWH8	305	A0A0H3NWH8	A0A0H3NWH8			1	71.6946	2.38193e-10	125.98	118.27	125.98	R	R(1)NETNELFIPPGPR	R(71.69)NETNELFIPPGPR(-71.69)	1	3	0.0064629				By MS/MS	By MS/MS	By MS/MS	10551000	0	0	0	4061900	4188400	2300600	305	305	5402	5534	23775;23776;23777	27678;27679;27680;27681;27682;27683;27684	23776	27680	Nsco_Arg_GlcNAc_Ssek3_pulldown_20170415_membrane_delta_SseK1_2_B2	17495	23776	27680	Nsco_Arg_GlcNAc_Ssek3_pulldown_20170415_membrane_delta_SseK1_2_B2	17495	23776	27680	Nsco_Arg_GlcNAc_Ssek3_pulldown_20170415_membrane_delta_SseK1_2_B2	17495
B2RPS1;P61021	120;120	B2RPS1	B2RPS1	Ras-related protein Rab-5B	Rab5b	1	112.338	2.29614e-16	141.08	132.29	112.34	R	ELQR(1)QASPSIVIALAGNK	ELQR(112.34)QASPSIVIALAGNK	4	3	-0.090397				By MS/MS	By MS/MS	By MS/MS	22238000	0	0	0	3071600	17561000	1605700	120	120	1310	1330	4729;4730;4731	5283;5284;5285;5286;5287;5288	4731	5288	Nsco_Arg_GlcNAc_Ssek3_pulldown_20170415_membrane_delta_SseK1_2_B3	20995	4729	5284	Nsco_Arg_GlcNAc_Ssek3_pulldown_20170415_membrane_delta_SseK1_2_B1	20170	4729	5284	Nsco_Arg_GlcNAc_Ssek3_pulldown_20170415_membrane_delta_SseK1_2_B1	20170
B2RRZ7;Q3U0V2	243;243	B2RRZ7	B2RRZ7	Tumor necrosis factor receptor type 1-associated DEATH domain protein	Tradd	0.999994	52.1676	4.42377e-05	76.492	65.378	66.022	R	ALR(1)DPALDSLAYEYER	ALR(52.17)DPALDSLAYEYER(-52.17)	3	3	0.60912				By matching	By MS/MS	By MS/MS	2879200	0	0	0	769920	1304300	804980	243	243	297	300	1015;1016;1017	1112;1113;1114	1016	1114	Nsco_Arg_GlcNAc_Ssek3_pulldown_20170415_membrane_delta_SseK1_2_B3	21894	1015	1112	Nsco_Arg_GlcNAc_Ssek3_pulldown_20170415_membrane_delta_SseK1_2_B2	21321	1015	1112	Nsco_Arg_GlcNAc_Ssek3_pulldown_20170415_membrane_delta_SseK1_2_B2	21321
B9EHD0;Q8K1T1	297;297	B9EHD0	B9EHD0	Leucine-rich repeat-containing protein 25	Lrrc25	1	74.3636	1.61347e-05	74.364	72.075	74.364	R	SVDQDSQPVYCNLESLGR(1)	SVDQDSQPVYCNLESLGR(74.36)	18	2	0.49639				By matching	By MS/MS	By matching	2859300	0	0	0	480590	1549100	829600	297	297	6814	6982	31063;31064;31065	36262;36263	31063	36262	Nsco_Arg_GlcNAc_Ssek3_pulldown_20170415_membrane_delta_SseK1_2_B2	22358	31063	36262	Nsco_Arg_GlcNAc_Ssek3_pulldown_20170415_membrane_delta_SseK1_2_B2	22358	31063	36262	Nsco_Arg_GlcNAc_Ssek3_pulldown_20170415_membrane_delta_SseK1_2_B2	22358
E9QAH1;E9PVZ8	2931;2972	E9QAH1	E9QAH1		Golgb1	0.999894	39.7445	1.09433e-07	95.197	83.064	95.197	R	ELR(1)SSSQAQILSTQYQR	ELR(39.74)SSSQAQILSTQYQR(-39.74)	3	3	-0.14472				By matching	By MS/MS		3595200	0	0	0	1656800	1938500	0	2931	2931	1312	1332	4734;4735	5290;5291;5292	4735	5292	Nsco_Arg_GlcNAc_Ssek3_pulldown_20170415_membrane_delta_SseK1_2_B2	14228	4735	5292	Nsco_Arg_GlcNAc_Ssek3_pulldown_20170415_membrane_delta_SseK1_2_B2	14228	4735	5292	Nsco_Arg_GlcNAc_Ssek3_pulldown_20170415_membrane_delta_SseK1_2_B2	14228
E9QAH1;E9PVZ8	2945;2986	E9QAH1	E9QAH1		Golgb1	1	76.9375	7.99907e-09	76.937	72.616	76.937	R	SSSQAQILSTQYQR(1)QASPETSASLDGSQK	SSSQAQILSTQYQR(76.94)QASPETSASLDGSQK	14	3	0.091762				By matching	By MS/MS		5176100	0	0	0	2179600	2996500	0	2945	2945	1312;6681	1332;6846	30366;30367	35415	30366	35415	Nsco_Arg_GlcNAc_Ssek3_pulldown_20170415_membrane_delta_SseK1_2_B2	16485	30366	35415	Nsco_Arg_GlcNAc_Ssek3_pulldown_20170415_membrane_delta_SseK1_2_B2	16485	30366	35415	Nsco_Arg_GlcNAc_Ssek3_pulldown_20170415_membrane_delta_SseK1_2_B2	16485
G3UY29;E9Q3P9;F8WGS1;Q0PD45;Q78ZJ8;P62492;P46638;G3UZD3;E9Q6B3	4;4;4;4;4;4;4;4;4	G3UY29	G3UY29	Ras-related protein Rab-11A;Ras-related protein Rab-11B	Rab11b;Rab11a	1	42.3144	0.0019948	62.861	57.32	42.314	R	GTR(1)DDEYDYLFK	GTR(42.31)DDEYDYLFK	3	2	-0.13522				By MS/MS	By MS/MS	By MS/MS	2694500	0	0	0	889710	1158700	646090	4	4	2212	2248	8198;8199;8200	9272;9273;9274	8200	9274	Nsco_Arg_GlcNAc_Ssek3_pulldown_20170415_membrane_delta_SseK1_2_B3	24180	8199	9273	Nsco_Arg_GlcNAc_Ssek3_pulldown_20170415_membrane_delta_SseK1_2_B2	23691	8199	9273	Nsco_Arg_GlcNAc_Ssek3_pulldown_20170415_membrane_delta_SseK1_2_B2	23691
O88630	49	O88630	O88630	Golgi SNAP receptor complex member 1	Gosr1	0.999822	37.5016	4.0289e-11	92.01	83.919	64.705	R	DR(1)YSSDTTPLLNGSSQDR	DR(37.5)YSSDTTPLLNGSSQDR(-37.5)	2	3	0.63764				By MS/MS	By MS/MS		0	0	0	0	0	0	0	49	49	891	905	3235;3236	3653;3654	3235	3653	Nsco_Arg_GlcNAc_Ssek3_pulldown_20170415_membrane_delta_SseK1_2_B1	14455	3236	3654	Nsco_Arg_GlcNAc_Ssek3_pulldown_20170415_membrane_delta_SseK1_2_B2	14864	3236	3654	Nsco_Arg_GlcNAc_Ssek3_pulldown_20170415_membrane_delta_SseK1_2_B2	14864
O88630	43	O88630	O88630	Golgi SNAP receptor complex member 1	Gosr1	0.889778	9.07014	2.21306e-11	136.39	120.55	136.39	R	LCTSYSHSGSR(0.89)DGGR(0.11)	LCTSYSHSGSR(9.07)DGGR(-9.07)	11	3	-0.38232				By MS/MS	By MS/MS	By MS/MS	10807000	0	0	0	4916100	4290200	1600800	43	43	4090	4183	18691;18692;18693	22190;22191;22192;22193;22194;22195	18691	22191	Nsco_Arg_GlcNAc_Ssek3_pulldown_20170415_membrane_delta_SseK1_2_B1	5163	18691	22191	Nsco_Arg_GlcNAc_Ssek3_pulldown_20170415_membrane_delta_SseK1_2_B1	5163	18691	22191	Nsco_Arg_GlcNAc_Ssek3_pulldown_20170415_membrane_delta_SseK1_2_B1	5163
O88630	159	O88630	O88630	Golgi SNAP receptor complex member 1	Gosr1	1	116.518	0.0375467	116.52	36.079	116.52	R	R(1)TELFLK	R(116.52)TELFLK	1	2	-0.031873				By MS/MS	By matching	By matching	6147000	0	0	0	3659000	1641200	846790	159	159	5455	5587	23968;23969;23970	27857	23968	27857	Nsco_Arg_GlcNAc_Ssek3_pulldown_20170415_membrane_delta_SseK1_2_B1	10907	23968	27857	Nsco_Arg_GlcNAc_Ssek3_pulldown_20170415_membrane_delta_SseK1_2_B1	10907	23968	27857	Nsco_Arg_GlcNAc_Ssek3_pulldown_20170415_membrane_delta_SseK1_2_B1	10907
Q4FJV4;P10107	212;212	Q4FJV4	Q4FJV4	Annexin;Annexin A1	Anxa1	0.5	0	0.0046454	74.611	45.708	74.611	R	ALYEAGER(0.5)R(0.5)K	ALYEAGER(0)R(0)K	8	3	-0.15837				By matching	By MS/MS	By matching	2925200	0	0	0	656500	1865700	403020	212	212	310	313	1050;1051;1052	1148	1050	1148	Nsco_Arg_GlcNAc_Ssek3_pulldown_20170415_membrane_delta_SseK1_2_B2	5945	1050	1148	Nsco_Arg_GlcNAc_Ssek3_pulldown_20170415_membrane_delta_SseK1_2_B2	5945	1050	1148	Nsco_Arg_GlcNAc_Ssek3_pulldown_20170415_membrane_delta_SseK1_2_B2	5945
P20491	71	P20491	P20491	High affinity immunoglobulin epsilon receptor subunit gamma	Fcer1g	1	69.7037	2.42772e-06	75.539	67.957	69.704	R	ADAVYTGLNTR(1)SQETYETLK	ADAVYTGLNTR(69.7)SQETYETLK	11	3	-0.011755				By matching	By MS/MS	By MS/MS	7740500	0	0	0	942390	4241200	2556900	71	71	79	79	254;255;256	289;290;291;292	255	291	Nsco_Arg_GlcNAc_Ssek3_pulldown_20170415_membrane_delta_SseK1_2_B3	17907	254	290	Nsco_Arg_GlcNAc_Ssek3_pulldown_20170415_membrane_delta_SseK1_2_B2	17409	254	290	Nsco_Arg_GlcNAc_Ssek3_pulldown_20170415_membrane_delta_SseK1_2_B2	17409
Q3U479;P25118	376;376	Q3U479	Q3U479	Tumor necrosis factor receptor superfamily member 1A	Tnfrsf1a	1	109.299	8.36082e-67	306.06	279.77	306.06	R	EFMR(1)FMGLSEHEIER	EFMR(109.3)FMGLSEHEIER(-109.3)	4	3	-0.47493				By MS/MS	By MS/MS	By MS/MS	478490000	0	0	0	1834900	3821200	2037200	376	376	1143;10018	1159;1160;10273	4118;4119;4120;4121;4122;4123;4124;4125;4126;4127;4128;4129;4130;4131;4132;4133;4134;4135;4136;4137;4138;48558;48559	4613;4614;4615;4616;4617;4618;4619;4620;4621;4622;4623;4624;4625;4626;4627;4628;4629;4630;4631;4632;4633;4634;4635;4636;4637;4638;4639;4640;4641;4642;4643;4644;58013;58014;58015	4135	4638	Nsco_Arg_GlcNAc_Ssek3_pulldown_20170415_membrane_delta_SseK1_2_B2	20290	4135	4638	Nsco_Arg_GlcNAc_Ssek3_pulldown_20170415_membrane_delta_SseK1_2_B2	20290	4135	4638	Nsco_Arg_GlcNAc_Ssek3_pulldown_20170415_membrane_delta_SseK1_2_B2	20290
P25446	242	P25446	P25446	Tumor necrosis factor receptor superfamily member 6	Fas	1	51.2862	0.0612646	51.998	19.839	51.286	R	KFAR(1)ENNIK	KFAR(51.29)ENNIK	4	3	0.11047				By MS/MS	By MS/MS	By matching	2076900	0	0	0	891230	707270	478400	242	242	3889	3981	17854;17855;17856	21353;21354	17855	21354	Nsco_Arg_GlcNAc_Ssek3_pulldown_20170415_membrane_delta_SseK1_2_B2	5613	17854	21353	Nsco_Arg_GlcNAc_Ssek3_pulldown_20170415_membrane_delta_SseK1_2_B1	4949	17854	21353	Nsco_Arg_GlcNAc_Ssek3_pulldown_20170415_membrane_delta_SseK1_2_B1	4949
Q3TJ39;P35278;Q8C266	121;121;121	Q3TJ39	Q3TJ39	Ras-related protein Rab-5C	Rab5c	1	166.587	6.1688e-20	181.85	178.71	166.59	R	ELQR(1)QASPNIVIALAGNK	ELQR(166.59)QASPNIVIALAGNK	4	3	-0.11772				By MS/MS	By MS/MS	By MS/MS	97138000	0	0	0	29923000	45866000	21350000	121	121	1308	1328	4723;4724;4725	5271;5272;5273;5274;5275;5276	4725	5275	Nsco_Arg_GlcNAc_Ssek3_pulldown_20170415_membrane_delta_SseK1_2_B3	20789	4723	5272	Nsco_Arg_GlcNAc_Ssek3_pulldown_20170415_membrane_delta_SseK1_2_B1	19951	4723	5272	Nsco_Arg_GlcNAc_Ssek3_pulldown_20170415_membrane_delta_SseK1_2_B1	19951
Q0PD67;P62821;Q0PD66;Q9D1G1;Q5SW88	74;74;71;71;71	Q0PD67;Q0PD66;Q5SW88	Q5SW88	Ras-related protein Rab-1A;Ras-related protein Rab-1B	Rab1;Rab1A;Rab1b	1	74.3044	0.00046308	165.51	152.71	165.51	R	FR(1)TITSSYYR	FR(74.3)TITSSYYR(-74.3)	2	3	-0.16643				By MS/MS	By MS/MS	By MS/MS	38594000	0	0	0	13608000	11760000	7962700	74;71;71	71	1675	1700	6029;6030;6031;6032;6033;6034	6725;6726;6727;6728;6729;6730;6731	6031	6728	Nsco_Arg_GlcNAc_Ssek3_pulldown_20170415_membrane_delta_SseK1_2_B2	12527	6031	6728	Nsco_Arg_GlcNAc_Ssek3_pulldown_20170415_membrane_delta_SseK1_2_B2	12527	6031	6728	Nsco_Arg_GlcNAc_Ssek3_pulldown_20170415_membrane_delta_SseK1_2_B2	12527
Q0PD67;P62821;Q0PD66;Q9D1G1;Q5SW88;Q5SW87	111;111;108;108;108;44	Q0PD67;Q0PD66;Q5SW88	Q5SW88	Ras-related protein Rab-1A;Ras-related protein Rab-1B	Rab1;Rab1A;Rab1b	1	170.062	1.83803e-13	176.46	165.23	170.06	R	QWLQEIDR(1)YASENVNK	QWLQEIDR(170.06)YASENVNK	8	3	-0.0036628				By MS/MS	By MS/MS	By MS/MS	117920000	0	0	0	3312300	87225000	23272000	111;108;108	108	5265	5396	23129;23130;23131;23132;23133;23134	27086;27087;27088;27089;27090;27091;27092;27093	23132	27093	Nsco_Arg_GlcNAc_Ssek3_pulldown_20170415_membrane_delta_SseK1_2_B3	22695	23130	27089	Nsco_Arg_GlcNAc_Ssek3_pulldown_20170415_membrane_delta_SseK1_2_B2	22147	23130	27089	Nsco_Arg_GlcNAc_Ssek3_pulldown_20170415_membrane_delta_SseK1_2_B2	22147
Q5Y5T1	348	Q5Y5T1	Q5Y5T1	Probable palmitoyltransferase ZDHHC20	Zdhhc20	1	179.443	4.31717e-27	179.44	175.37	179.44	R	NR(1)LLDSESQWLENGAEEGVTK	NR(179.44)LLDSESQWLENGAEEGVTK	2	3	0.067892				By matching	By MS/MS		12666000	0	0	0	319700	12346000	0	348	348	4944	5072	22022;22023	25881;25882	22022	25881	Nsco_Arg_GlcNAc_Ssek3_pulldown_20170415_membrane_delta_SseK1_2_B2	22354	22022	25881	Nsco_Arg_GlcNAc_Ssek3_pulldown_20170415_membrane_delta_SseK1_2_B2	22354	22022	25881	Nsco_Arg_GlcNAc_Ssek3_pulldown_20170415_membrane_delta_SseK1_2_B2	22354
Q61029;Q61033	33;33	Q61029;Q61033	Q61033	Lamina-associated polypeptide 2, isoforms beta/delta/epsilon/gamma;Lamina-associated polypeptide 2, isoforms alpha/zeta	Tmpo	1	45.9158	2.38917e-09	106.86	96.723	45.916	R	SELVANNVTLPAGEQR(1)K	SELVANNVTLPAGEQR(45.92)K	16	3	-0.32617				By MS/MS	By MS/MS	By MS/MS	2423900	0	0	0	0	2423900	0	33;33	33	5722	5859	25268;25269;25270	29300;29301;29302;29303	25270	29303	Nsco_Arg_GlcNAc_Ssek3_pulldown_20170415_membrane_delta_SseK1_2_B3	15411	25269	29301	Nsco_Arg_GlcNAc_Ssek3_pulldown_20170415_membrane_delta_SseK1_2_B2	14883	25269	29301	Nsco_Arg_GlcNAc_Ssek3_pulldown_20170415_membrane_delta_SseK1_2_B2	14883
Q91WU6	7	Q91WU6	Q91WU6	Palmitoyltransferase ZDHHC7	Zdhhc7	0.5	0	0.0174209	53.567	27.125	53.567	R	MQPSGHR(0.5)LR(0.5)	MQPSGHR(0)LR(0)	7	3	0.17858				By MS/MS	By matching	By matching	1972900	0	0	0	933440	567580	471900	7	7	4653	4772	20797;20798;20799	24451	20797	24451	Nsco_Arg_GlcNAc_Ssek3_pulldown_20170415_membrane_delta_SseK1_2_B1	7582	20797	24451	Nsco_Arg_GlcNAc_Ssek3_pulldown_20170415_membrane_delta_SseK1_2_B1	7582	20797	24451	Nsco_Arg_GlcNAc_Ssek3_pulldown_20170415_membrane_delta_SseK1_2_B1	7582
Q921M7	64	Q921M7	Q921M7	Protein FAM49B	Fam49b	1	60.3249	1.39174e-06	81.884	81.144	60.325	R	GAGHEIR(1)EAIQHPADEK	GAGHEIR(60.32)EAIQHPADEK	7	3	-0.20457				By matching	By MS/MS	By MS/MS	6858600	0	0	0	1017800	1638000	1146000	64	64	1764	1789	6379;6380;6381;6382;6383	7149;7150;7151;7152;7153	6381	7153	Nsco_Arg_GlcNAc_Ssek3_pulldown_20170415_membrane_delta_SseK1_2_B3	9690	6379	7150	Nsco_Arg_GlcNAc_Ssek3_pulldown_20170415_membrane_delta_SseK1_2_B2	9070	6379	7150	Nsco_Arg_GlcNAc_Ssek3_pulldown_20170415_membrane_delta_SseK1_2_B2	9070
Q9CQD1	120	Q9CQD1	Q9CQD1	Ras-related protein Rab-5A	Rab5a	1	101.747	1.62355e-16	142.45	137.7	101.75	R	ELQR(1)QASPNIVIALSGNK	ELQR(101.75)QASPNIVIALSGNK	4	3	-0.21103				By MS/MS	By MS/MS	By MS/MS	11953000	0	0	0	4250300	5727100	1975300	120	120	1309	1329	4726;4727;4728	5277;5278;5279;5280;5281;5282	4728	5281	Nsco_Arg_GlcNAc_Ssek3_pulldown_20170415_membrane_delta_SseK1_2_B3	19764	4727	5280	Nsco_Arg_GlcNAc_Ssek3_pulldown_20170415_membrane_delta_SseK1_2_B2	19257	4727	5280	Nsco_Arg_GlcNAc_Ssek3_pulldown_20170415_membrane_delta_SseK1_2_B2	19257
Q9QZM4	293	Q9QZM4	Q9QZM4	Tumor necrosis factor receptor superfamily member 10B	Tnfrsf10b	1	75.5325	6.00076e-43	257.06	219.88	75.533	R	LMR(1)QLGLTDNQIQMVK	LMR(75.53)QLGLTDNQIQMVK	3	2	0.13958				By MS/MS	By MS/MS	By MS/MS	363790000	0	0	0	10765000	14153000	7927600	293	293	4346	4448;4449;4450	19714;19715;19716;19717;19718;19719;19720;19721;19722;19723;19724;19725;19726;19727;19728;19729;19730;19731;19732	23285;23286;23287;23288;23289;23290;23291;23292;23293;23294;23295;23296;23297;23298;23299;23300;23301;23302;23303;23304;23305;23306;23307;23308;23309;23310;23311;23312	19732	23312	Nsco_Arg_GlcNAc_Ssek3_pulldown_20170415_membrane_delta_SseK1_2_B3	20476	19729	23306	Nsco_Arg_GlcNAc_Ssek3_pulldown_20170415_membrane_delta_SseK1_2_B2	19898	19729	23306	Nsco_Arg_GlcNAc_Ssek3_pulldown_20170415_membrane_delta_SseK1_2_B2	19898
